# Supplementary material for: Comparative Transcriptome Analysis of the Cosmopolitan Marine Fungus Corollospora maritima Under Two Physiological Conditions
Source: G3 (Bethesda). 2015 Jun 26;5(9):1805–14. doi: 10.1534/g3.115.019620 (PMC4555217; doi:10.1534/g3.115.019620)
Supplement: Supporting Information [file supp_g3.115.019620_TableS1.zip › TableS1/READ_ME.txt]

Table S1 Gene annotation using Trinotate (Transcriptome Functional Annotation and Analysis). The table shows for each gene its possible annotation (if available). 
Top_BLASTX_hit = Best BLASTP result from the Swissprot/Unitprot database, predictions for PFAM domain, transmembrane domain, and signal peptide.
