# Supplementary material for: Comparative Transcriptome Analysis of the Cosmopolitan Marine Fungus Corollospora maritima Under Two Physiological Conditions
Source: G3 (Bethesda). 2015 Jun 26;5(9):1805–14. doi: 10.1534/g3.115.019620 (PMC4555217; doi:10.1534/g3.115.019620)
Supplement: Supporting Information [file supp_g3.115.019620_TableS1.zip › TableS1/Table S1.xls]

#gene_id	transcript_id	Top_BLASTX_hit	RNAMMER	prot_id	prot_coords	Top_BLASTP_hit	Pfam	SignalP	TmHMM	eggnog	gene_ontology
comp1_c0	comp1_c0_seq1	.	.	cds.comp1_c0_seq1|m.1	658-1059[-]	sp|Q01302|CCG6_NEUCR^Q01302^Q:1-133,H:1-142^48.98%ID^E:5e-21^RecName: Full=Clock-controlled protein 6;^Eukaryota; Fungi; Dikarya; Ascomycota; Pezizomycotina; Sordariomycetes; Sordariomycetidae; Sordariales; Sordariaceae; Neurospora	.	sigP:1^19^0.675^YES	.	.	.
comp3_c0	comp3_c0_seq1	sp|P22151|GRG1_NEUCR^P22151^Q:222-428,H:1-69^52.17%ID^E:3e-15^RecName: Full=Glucose-repressible gene protein;^Eukaryota; Fungi; Dikarya; Ascomycota; Pezizomycotina; Sordariomycetes; Sordariomycetidae; Sordariales; Sordariaceae; Neurospora	.	cds.comp3_c0_seq1|m.7	222-437[+]	sp|P22151|GRG1_NEUCR^P22151^Q:1-69,H:1-69^52.17%ID^E:4e-16^RecName: Full=Glucose-repressible gene protein;^Eukaryota; Fungi; Dikarya; Ascomycota; Pezizomycotina; Sordariomycetes; Sordariomycetidae; Sordariales; Sordariaceae; Neurospora	PF11034.3^DUF2823^Protein of unknown function (DUF2823)^1-68^E:1.5e-32	.	.	.	.
comp4_c0	comp4_c0_seq1	sp|Q01233|HSP70_NEUCR^Q01233^Q:2435-486,H:1-646^87.69%ID^E:0^RecName: Full=Heat shock 70 kDa protein;^Eukaryota; Fungi; Dikarya; Ascomycota; Pezizomycotina; Sordariomycetes; Sordariomycetidae; Sordariales; Sordariaceae; Neurospora	.	cds.comp4_c0_seq1|m.9	342-1289[+]	sp|P41755|DHE2_ACHKL^P41755^Q:115-308,H:456-649^43.3%ID^E:5e-31^RecName: Full=NAD-specific glutamate dehydrogenase;^Eukaryota; Stramenopiles; Oomycetes; Saprolegniales; Saprolegniaceae; Achlya	PF10712.4^NAD-GH^NAD-specific glutamate dehydrogenase^123-310^E:1.4e-54	.	ExpAA=40.08^PredHel=2^Topology=i95-117o127-146i	.	GO:0004352^molecular_function^glutamate dehydrogenase (NAD+) activity
comp4_c0	comp4_c0_seq1	sp|Q01233|HSP70_NEUCR^Q01233^Q:2435-486,H:1-646^87.69%ID^E:0^RecName: Full=Heat shock 70 kDa protein;^Eukaryota; Fungi; Dikarya; Ascomycota; Pezizomycotina; Sordariomycetes; Sordariomycetidae; Sordariales; Sordariaceae; Neurospora	.	cds.comp4_c0_seq1|m.8	483-2435[-]	sp|Q01233|HSP70_NEUCR^Q01233^Q:1-650,H:1-646^88.31%ID^E:0^RecName: Full=Heat shock 70 kDa protein;^Eukaryota; Fungi; Dikarya; Ascomycota; Pezizomycotina; Sordariomycetes; Sordariomycetidae; Sordariales; Sordariaceae; Neurospora	PF00012.15^HSP70^Hsp70 protein^4-610^E:3e-267`PF06723.8^MreB_Mbl^MreB/Mbl protein^123-372^E:5.7e-16	.	.	COG0443^Molecular chaperone	GO:0005524^molecular_function^ATP binding`GO:0006950^biological_process^response to stress
comp5_c0	comp5_c0_seq1	sp|P34227|PRX1_YEAST^P34227^Q:1426-797,H:49-258^57.82%ID^E:9e-80^RecName: Full=Mitochondrial peroxiredoxin PRX1;^Eukaryota; Fungi; Dikarya; Ascomycota; Saccharomycotina; Saccharomycetes; Saccharomycetales; Saccharomycetaceae; Saccharomyces	.	cds.comp5_c0_seq1|m.23	764-1768[-]	sp|P34227|PRX1_YEAST^P34227^Q:115-324,H:49-258^57.82%ID^E:7e-83^RecName: Full=Mitochondrial peroxiredoxin PRX1;^Eukaryota; Fungi; Dikarya; Ascomycota; Saccharomycotina; Saccharomycetes; Saccharomycetales; Saccharomycetaceae; Saccharomyces	PF00578.16^AhpC-TSA^AhpC/TSA family^118-254^E:1.3e-31`PF08534.5^Redoxin^Redoxin^118-261^E:1.1e-11`PF10417.4^1-cysPrx_C^C-terminal domain of 1-Cys peroxiredoxin^275-312^E:9.3e-12	.	.	COG0450^Peroxiredoxin	GO:0005739^cellular_component^mitochondrion`GO:0008379^molecular_function^thioredoxin peroxidase activity`GO:0045454^biological_process^cell redox homeostasis`GO:0034599^biological_process^cellular response to oxidative stress`GO:0046686^biological_process^response to cadmium ion
comp6_c0	comp6_c0_seq1	.	.	.	.	.	.	.	.	.	.	.
comp7_c0	comp7_c0_seq1	.	.	cds.comp7_c0_seq1|m.41	134-325[-]	.	.	.	.	.	.
comp7_c0	comp7_c0_seq1	.	.	cds.comp7_c0_seq1|m.38	462-728[+]	.	.	.	ExpAA=19.07^PredHel=1^Topology=i62-79o	.	.
comp8_c0	comp8_c0_seq1	.	.	.	.	.	.	.	.	.	.	.
comp9_c0	comp9_c0_seq1	sp|Q9P7K6|SDO1L_SCHPO^Q9P7K6^Q:784-509,H:1-93^36.56%ID^E:2e-12^RecName: Full=SDO1-like protein C21C3.19;^Eukaryota; Fungi; Dikarya; Ascomycota; Taphrinomycotina; Schizosaccharomycetes; Schizosaccharomycetales; Schizosaccharomycetaceae; Schizosaccharomyces	.	cds.comp9_c0_seq1|m.49	440-784[-]	sp|Q9P7K6|SDO1L_SCHPO^Q9P7K6^Q:1-92,H:1-93^36.56%ID^E:1e-13^RecName: Full=SDO1-like protein C21C3.19;^Eukaryota; Fungi; Dikarya; Ascomycota; Taphrinomycotina; Schizosaccharomycetes; Schizosaccharomycetales; Schizosaccharomycetaceae; Schizosaccharomyces	PF01172.13^SBDS^Shwachman-Bodian-Diamond syndrome (SBDS) protein^9-99^E:8.1e-23	.	.	.	GO:0005829^cellular_component^cytosol`GO:0005634^cellular_component^nucleus`GO:0033554^biological_process^cellular response to stress`GO:0016070^biological_process^RNA metabolic process
comp10_c0	comp10_c0_seq1	sp|P0CG73|UBI1P_CANAX^P0CG73^Q:958-275,H:1-228^99.56%ID^E:7e-157^RecName: Full=Polyubiquitin;^Eukaryota; Fungi; Dikarya; Ascomycota; Saccharomycotina; Saccharomycetes; Saccharomycetales; mitosporic Saccharomycetales; Candida	.	cds.comp10_c0_seq1|m.55	269-1219[-]	sp|P0CG73|UBI1P_CANAX^P0CG73^Q:88-315,H:1-228^99.56%ID^E:1e-158^RecName: Full=Polyubiquitin;^Eukaryota; Fungi; Dikarya; Ascomycota; Saccharomycotina; Saccharomycetes; Saccharomycetales; mitosporic Saccharomycetales; Candida	PF11976.3^Rad60-SLD^Ubiquitin-2 like Rad60 SUMO-like^88-158^E:5.2e-19`PF13019.1^Telomere_Sde2^Telomere stability and silencing^88-163^E:0.002`PF00240.18^ubiquitin^Ubiquitin family^93-161^E:1.9e-33`PF13881.1^Rad60-SLD_2^Ubiquitin-2 like Rad60 SUMO-like^97-159^E:0.035`PF11976.3^Rad60-SLD^Ubiquitin-2 like Rad60 SUMO-like^164-234^E:5.2e-19`PF13019.1^Telomere_Sde2^Telomere stability and silencing^164-…	.	.	.	GO:0005737^cellular_component^cytoplasm`GO:0005634^cellular_component^nucleus`GO:0006281^biological_process^DNA repair
comp10_c0	comp10_c0_seq1	sp|P0CG73|UBI1P_CANAX^P0CG73^Q:958-275,H:1-228^99.56%ID^E:7e-157^RecName: Full=Polyubiquitin;^Eukaryota; Fungi; Dikarya; Ascomycota; Saccharomycotina; Saccharomycetes; Saccharomycetales; mitosporic Saccharomycetales; Candida	.	cds.comp10_c0_seq1|m.58	1070-1219[+]	.	.	.	.	.	.
comp11_c0	comp11_c0_seq1	sp|Q4HXT6|PMP3_GIBZE^Q4HXT6^Q:348-518,H:1-57^87.72%ID^E:2e-25^RecName: Full=Plasma membrane proteolipid 3;^Eukaryota; Fungi; Dikarya; Ascomycota; Pezizomycotina; Sordariomycetes; Hypocreomycetidae; Hypocreales; Nectriaceae; Gibberella	.	cds.comp11_c0_seq1|m.65	348-521[+]	sp|Q4HXT6|PMP3_GIBZE^Q4HXT6^Q:1-57,H:1-57^87.72%ID^E:6e-29^RecName: Full=Plasma membrane proteolipid 3;^Eukaryota; Fungi; Dikarya; Ascomycota; Pezizomycotina; Sordariomycetes; Hypocreomycetidae; Hypocreales; Nectriaceae; Gibberella	PF01679.12^Pmp3^Proteolipid membrane potential modulator^6-56^E:2.7e-26	.	ExpAA=27.51^PredHel=1^Topology=i32-54o	COG0401^Uncharacterized homolog of Blt101	GO:0016021^cellular_component^integral to membrane`GO:0005886^cellular_component^plasma membrane
comp12_c0	comp12_c0_seq1	sp|P02723|ADT_NEUCR^P02723^Q:193-1110,H:5-310^90.85%ID^E:0^RecName: Full=ADP,ATP carrier protein;^Eukaryota; Fungi; Dikarya; Ascomycota; Pezizomycotina; Sordariomycetes; Sordariomycetidae; Sordariales; Sordariaceae; Neurospora	.	cds.comp12_c0_seq1|m.70	1-1116[+]	sp|P02723|ADT_NEUCR^P02723^Q:65-370,H:5-310^90.85%ID^E:0^RecName: Full=ADP,ATP carrier protein;^Eukaryota; Fungi; Dikarya; Ascomycota; Pezizomycotina; Sordariomycetes; Sordariomycetidae; Sordariales; Sordariaceae; Neurospora	PF00153.22^Mito_carr^Mitochondrial carrier protein^72-167^E:8.4e-24`PF00153.22^Mito_carr^Mitochondrial carrier protein^179-268^E:1.2e-21`PF00153.22^Mito_carr^Mitochondrial carrier protein^276-365^E:4.3e-17	.	ExpAA=75.25^PredHel=3^Topology=o174-196i240-262o277-299i	.	GO:0016021^cellular_component^integral to membrane`GO:0005743^cellular_component^mitochondrial inner membrane`GO:0005215^molecular_function^transporter activity`GO:0055085^biological_process^transmembrane transport
comp13_c0	comp13_c0_seq1	.	.	.	.	.	.	.	.	.	.	.
comp15_c0	comp15_c0_seq1	sp|P36601|RAD51_SCHPO^P36601^Q:1336-329,H:28-358^76.79%ID^E:9e-178^RecName: Full=DNA repair protein rhp51;^Eukaryota; Fungi; Dikarya; Ascomycota; Taphrinomycotina; Schizosaccharomycetes; Schizosaccharomycetales; Schizosaccharomycetaceae; Schizosaccharomyces	.	cds.comp15_c0_seq1|m.85	302-1351[-]	sp|P36601|RAD51_SCHPO^P36601^Q:6-341,H:28-358^76.79%ID^E:0^RecName: Full=DNA repair protein rhp51;^Eukaryota; Fungi; Dikarya; Ascomycota; Taphrinomycotina; Schizosaccharomycetes; Schizosaccharomycetales; Schizosaccharomycetaceae; Schizosaccharomyces	PF08423.6^Rad51^Rad51^80-341^E:6.8e-140`PF00154.16^RecA^recA bacterial DNA recombination protein^96-308^E:4.4e-07`PF13481.1^AAA_25^AAA domain^98-270^E:1.2e-12`PF06745.8^KaiC^KaiC^105-273^E:3.2e-07	.	.	COG0468^RecA/RadA recombinase	GO:0030998^cellular_component^linear element`GO:0000790^cellular_component^nuclear chromatin`GO:0005635^cellular_component^nuclear envelope`GO:0005524^molecular_function^ATP binding`GO:0003684^molecular_function^damaged DNA binding`GO:0003691^molecular_function^double-stranded telomeric DNA binding`GO:0033170^molecular_function^protein-DNA loading ATPase activity`GO:0000150^molecular_function^rec…
comp15_c0	comp15_c0_seq1	sp|P36601|RAD51_SCHPO^P36601^Q:1336-329,H:28-358^76.79%ID^E:9e-178^RecName: Full=DNA repair protein rhp51;^Eukaryota; Fungi; Dikarya; Ascomycota; Taphrinomycotina; Schizosaccharomycetes; Schizosaccharomycetales; Schizosaccharomycetaceae; Schizosaccharomyces	.	cds.comp15_c0_seq1|m.87	1987-2718[-]	sp|P19752|HSP30_NEUCR^P19752^Q:29-243,H:1-228^52.56%ID^E:3e-71^RecName: Full=30 kDa heat shock protein;^Eukaryota; Fungi; Dikarya; Ascomycota; Pezizomycotina; Sordariomycetes; Sordariomycetidae; Sordariales; Sordariaceae; Neurospora	PF00011.16^HSP20^Hsp20/alpha crystallin family^173-242^E:9.4e-15	.	.	NOG123744^Heat shock protein	GO:0005737^cellular_component^cytoplasm`GO:0006950^biological_process^response to stress
comp17_c0	comp17_c0_seq1	.	.	cds.comp17_c0_seq1|m.104	350-1015[-]	.	.	sigP:1^15^0.539^YES	ExpAA=18.89^PredHel=1^Topology=o198-220i	.	.
comp19_c0	comp19_c0_seq1	sp|Q7TTP2|HMP_BORPA^Q7TTP2^Q:373-1629,H:2-401^43.76%ID^E:1e-86^RecName: Full=Flavohemoprotein;^Bacteria; Proteobacteria; Betaproteobacteria; Burkholderiales; Alcaligenaceae; Bordetella	.	cds.comp19_c0_seq1|m.109	367-1638[+]	sp|Q9RYR5|HMP_DEIRA^Q9RYR5^Q:3-417,H:2-392^43.47%ID^E:1e-96^RecName: Full=Flavohemoprotein;^Bacteria; Deinococcus-Thermus; Deinococci; Deinococcales; Deinococcaceae; Deinococcus	PF00042.17^Globin^Globin^7-103^E:6.7e-11`PF00970.19^FAD_binding_6^Oxidoreductase FAD-binding domain^153-268^E:3.9e-09`PF00175.16^NAD_binding_1^Oxidoreductase NAD-binding domain^283-398^E:2.6e-08	.	.	COG1018^Flavodoxin reductases (ferredoxin-NADPH reductases) family 1	GO:0009055^molecular_function^electron carrier activity`GO:0071949^molecular_function^FAD binding`GO:0020037^molecular_function^heme binding`GO:0005506^molecular_function^iron ion binding`GO:0008941^molecular_function^nitric oxide dioxygenase activity`GO:0019825^molecular_function^oxygen binding`GO:0005344^molecular_function^oxygen transporter activity`GO:0051409^biological_process^response to ni…
comp19_c0	comp19_c0_seq1	sp|Q7TTP2|HMP_BORPA^Q7TTP2^Q:373-1629,H:2-401^43.76%ID^E:1e-86^RecName: Full=Flavohemoprotein;^Bacteria; Proteobacteria; Betaproteobacteria; Burkholderiales; Alcaligenaceae; Bordetella	.	cds.comp19_c0_seq1|m.111	1918-2622[-]	.	.	.	.	.	.
comp19_c0	comp19_c0_seq1	sp|Q7TTP2|HMP_BORPA^Q7TTP2^Q:373-1629,H:2-401^43.76%ID^E:1e-86^RecName: Full=Flavohemoprotein;^Bacteria; Proteobacteria; Betaproteobacteria; Burkholderiales; Alcaligenaceae; Bordetella	.	cds.comp19_c0_seq1|m.117	3521-3742[-]	.	.	.	.	.	.
comp19_c0	comp19_c0_seq1	sp|Q7TTP2|HMP_BORPA^Q7TTP2^Q:373-1629,H:2-401^43.76%ID^E:1e-86^RecName: Full=Flavohemoprotein;^Bacteria; Proteobacteria; Betaproteobacteria; Burkholderiales; Alcaligenaceae; Bordetella	.	cds.comp19_c0_seq1|m.110	2532-3269[-]	.	PF11951.3^Fungal_trans_2^Fungal specific transcription factor domain^37-143^E:8.6e-08	.	.	.	.
comp20_c0	comp20_c0_seq1	sp|Q9UTC5|YIDE_SCHPO^Q9UTC5^Q:3119-2757,H:116-233^42.98%ID^E:5e-14^RecName: Full=Putative uridine kinase C227.14;^Eukaryota; Fungi; Dikarya; Ascomycota; Taphrinomycotina; Schizosaccharomycetes; Schizosaccharomycetales; Schizosaccharomycetaceae; Schizosaccharomyces	.	cds.comp20_c0_seq1|m.127	857-2488[+]	.	.	.	.	.	.
comp20_c0	comp20_c0_seq1	sp|Q9UTC5|YIDE_SCHPO^Q9UTC5^Q:3119-2757,H:116-233^42.98%ID^E:5e-14^RecName: Full=Putative uridine kinase C227.14;^Eukaryota; Fungi; Dikarya; Ascomycota; Taphrinomycotina; Schizosaccharomycetes; Schizosaccharomycetales; Schizosaccharomycetaceae; Schizosaccharomyces	.	cds.comp20_c0_seq1|m.137	275-541[+]	.	.	.	.	.	.
comp20_c0	comp20_c0_seq1	sp|Q9UTC5|YIDE_SCHPO^Q9UTC5^Q:3119-2757,H:116-233^42.98%ID^E:5e-14^RecName: Full=Putative uridine kinase C227.14;^Eukaryota; Fungi; Dikarya; Ascomycota; Taphrinomycotina; Schizosaccharomycetes; Schizosaccharomycetales; Schizosaccharomycetaceae; Schizosaccharomyces	.	cds.comp20_c0_seq1|m.129	2748-3266[-]	sp|Q9UTC5|YIDE_SCHPO^Q9UTC5^Q:1-170,H:70-233^40%ID^E:5e-32^RecName: Full=Putative uridine kinase C227.14;^Eukaryota; Fungi; Dikarya; Ascomycota; Taphrinomycotina; Schizosaccharomycetes; Schizosaccharomycetales; Schizosaccharomycetaceae; Schizosaccharomyces	.	.	.	COG1072^Panthothenate kinase	GO:0005829^cellular_component^cytosol`GO:0005634^cellular_component^nucleus`GO:0005524^molecular_function^ATP binding`GO:0016773^molecular_function^phosphotransferase activity, alcohol group as acceptor`GO:0004849^molecular_function^uridine kinase activity`GO:0044211^biological_process^CTP salvage`GO:0044206^biological_process^UMP salvage
comp21_c0	comp21_c0_seq1	.	.	cds.comp21_c0_seq1|m.146	131-691[+]	.	.	.	.	.	.
comp22_c0	comp22_c0_seq1	sp|P22151|GRG1_NEUCR^P22151^Q:452-246,H:1-69^60.87%ID^E:5e-10^RecName: Full=Glucose-repressible gene protein;^Eukaryota; Fungi; Dikarya; Ascomycota; Pezizomycotina; Sordariomycetes; Sordariomycetidae; Sordariales; Sordariaceae; Neurospora	.	cds.comp22_c0_seq1|m.151	237-452[-]	sp|P22151|GRG1_NEUCR^P22151^Q:1-69,H:1-69^60.87%ID^E:4e-19^RecName: Full=Glucose-repressible gene protein;^Eukaryota; Fungi; Dikarya; Ascomycota; Pezizomycotina; Sordariomycetes; Sordariomycetidae; Sordariales; Sordariaceae; Neurospora	PF11034.3^DUF2823^Protein of unknown function (DUF2823)^1-67^E:2.3e-29	.	.	.	.
comp23_c0	comp23_c0_seq1	sp|P40292|HSP90_ASPFU^P40292^Q:2428-410,H:3-675^87.96%ID^E:0^RecName: Full=Heat shock protein 90;^Eukaryota; Fungi; Dikarya; Ascomycota; Pezizomycotina; Eurotiomycetes; Eurotiomycetidae; Eurotiales; Trichocomaceae; mitosporic Trichocomaceae; Aspergillus	.	cds.comp23_c0_seq1|m.153	2-2362[+]	.	.	.	ExpAA=66.93^PredHel=2^Topology=o548-570i575-597o	.	.
comp23_c0	comp23_c0_seq1	sp|P40292|HSP90_ASPFU^P40292^Q:2428-410,H:3-675^87.96%ID^E:0^RecName: Full=Heat shock protein 90;^Eukaryota; Fungi; Dikarya; Ascomycota; Pezizomycotina; Eurotiomycetes; Eurotiomycetidae; Eurotiales; Trichocomaceae; mitosporic Trichocomaceae; Aspergillus	.	cds.comp23_c0_seq1|m.154	317-2431[-]	sp|O43109|HSP90_PODAS^O43109^Q:1-704,H:1-701^88.09%ID^E:0^RecName: Full=Heat shock protein 90 homolog;^Eukaryota; Fungi; Dikarya; Ascomycota; Pezizomycotina; Sordariomycetes; Sordariomycetidae; Sordariales; Lasiosphaeriaceae; Podospora	PF13589.1^HATPase_c_3^Histidine kinase-, DNA gyrase B-, and HSP90-like ATPase^24-144^E:6.3e-11`PF02518.21^HATPase_c^Histidine kinase-, DNA gyrase B-, and HSP90-like ATPase^27-177^E:2e-10`PF00183.13^HSP90^Hsp90 protein^182-704^E:7.7e-258	.	.	.	GO:0005737^cellular_component^cytoplasm`GO:0005524^molecular_function^ATP binding`GO:0006457^biological_process^protein folding`GO:0006950^biological_process^response to stress
comp24_c0	comp24_c0_seq1	sp|P07041|H3_NEUCR^P07041^Q:604-197,H:1-136^100%ID^E:4e-92^RecName: Full=Histone H3;^Eukaryota; Fungi; Dikarya; Ascomycota; Pezizomycotina; Sordariomycetes; Sordariomycetidae; Sordariales; Sordariaceae; Neurospora	.	cds.comp24_c0_seq1|m.169	576-761[-]	.	.	.	.	.	.
comp24_c0	comp24_c0_seq1	sp|P07041|H3_NEUCR^P07041^Q:604-197,H:1-136^100%ID^E:4e-92^RecName: Full=Histone H3;^Eukaryota; Fungi; Dikarya; Ascomycota; Pezizomycotina; Sordariomycetes; Sordariomycetidae; Sordariales; Sordariaceae; Neurospora	.	cds.comp24_c0_seq1|m.166	194-604[-]	sp|P07041|H3_NEUCR^P07041^Q:1-136,H:1-136^100%ID^E:4e-94^RecName: Full=Histone H3;^Eukaryota; Fungi; Dikarya; Ascomycota; Pezizomycotina; Sordariomycetes; Sordariomycetidae; Sordariales; Sordariaceae; Neurospora	PF00125.19^Histone^Core histone H2A/H2B/H3/H4^58-132^E:5.4e-31	.	.	COG2036^Histones H3 and H4	GO:0000786^cellular_component^nucleosome`GO:0005634^cellular_component^nucleus`GO:0003677^molecular_function^DNA binding`GO:0006281^biological_process^DNA repair`GO:0006334^biological_process^nucleosome assembly
comp25_c0	comp25_c0_seq1	sp|Q8WZN0|G3P_SORMA^Q8WZN0^Q:447-1457,H:1-337^85.46%ID^E:0^RecName: Full=Glyceraldehyde-3-phosphate dehydrogenase;^Eukaryota; Fungi; Dikarya; Ascomycota; Pezizomycotina; Sordariomycetes; Sordariomycetidae; Sordariales; Sordariaceae; Sordaria	.	cds.comp25_c0_seq1|m.171	447-1460[+]	sp|Q8WZN0|G3P_SORMA^Q8WZN0^Q:1-337,H:1-337^85.46%ID^E:0^RecName: Full=Glyceraldehyde-3-phosphate dehydrogenase;^Eukaryota; Fungi; Dikarya; Ascomycota; Pezizomycotina; Sordariomycetes; Sordariomycetidae; Sordariales; Sordariaceae; Sordaria	PF00044.19^Gp_dh_N^Glyceraldehyde 3-phosphate dehydrogenase, NAD binding domain^3-151^E:1.7e-59`PF02800.15^Gp_dh_C^Glyceraldehyde 3-phosphate dehydrogenase, C-terminal domain^156-313^E:2.9e-75	.	.	.	GO:0005737^cellular_component^cytoplasm`GO:0004365^molecular_function^glyceraldehyde-3-phosphate dehydrogenase (NAD+) (phosphorylating) activity`GO:0051287^molecular_function^NAD binding`GO:0050661^molecular_function^NADP binding`GO:0006096^biological_process^glycolysis
comp25_c0	comp25_c0_seq1	sp|Q8WZN0|G3P_SORMA^Q8WZN0^Q:447-1457,H:1-337^85.46%ID^E:0^RecName: Full=Glyceraldehyde-3-phosphate dehydrogenase;^Eukaryota; Fungi; Dikarya; Ascomycota; Pezizomycotina; Sordariomycetes; Sordariomycetidae; Sordariales; Sordariaceae; Sordaria	.	cds.comp25_c0_seq1|m.170	369-1502[-]	.	.	.	.	.	.
comp26_c0	comp26_c0_seq1	sp|C7YTD6|RS3A_NECH7^C7YTD6^Q:2097-1387,H:20-256^93.67%ID^E:2e-157^RecName: Full=40S ribosomal protein S1;^Eukaryota; Fungi; Dikarya; Ascomycota; Pezizomycotina; Sordariomycetes; Hypocreomycetidae; Hypocreales; Nectriaceae; Nectria; Nectria haematococca complex	.	cds.comp26_c0_seq1|m.177	156-1082[+]	sp|O94437|YFI3_SCHPO^O94437^Q:33-305,H:1-269^38.32%ID^E:8e-67^RecName: Full=Abhydrolase domain-containing protein C22H12.03;^Eukaryota; Fungi; Dikarya; Ascomycota; Taphrinomycotina; Schizosaccharomycetes; Schizosaccharomycetales; Schizosaccharomycetaceae; Schizosaccharomyces	PF07819.8^PGAP1^PGAP1-like protein^55-162^E:1.7e-08`PF12695.2^Abhydrolase_5^Alpha/beta hydrolase family^58-265^E:4.2e-13`PF12697.2^Abhydrolase_6^Alpha/beta hydrolase family^59-297^E:1.4e-31`PF00561.15^Abhydrolase_1^alpha/beta hydrolase fold^87-301^E:3.1e-20	.	.	COG0596^Predicted hydrolases or acyltransferases (alpha/beta hydrolase superfamily)	GO:0005739^cellular_component^mitochondrion`GO:0008474^molecular_function^palmitoyl-(protein) hydrolase activity`GO:0006631^biological_process^fatty acid metabolic process
comp26_c0	comp26_c0_seq1	sp|C7YTD6|RS3A_NECH7^C7YTD6^Q:2097-1387,H:20-256^93.67%ID^E:2e-157^RecName: Full=40S ribosomal protein S1;^Eukaryota; Fungi; Dikarya; Ascomycota; Pezizomycotina; Sordariomycetes; Hypocreomycetidae; Hypocreales; Nectriaceae; Nectria; Nectria haematococca complex	.	cds.comp26_c0_seq1|m.178	1384-2154[-]	sp|C7YTD6|RS3A_NECH7^C7YTD6^Q:1-256,H:1-256^94.14%ID^E:1e-171^RecName: Full=40S ribosomal protein S1;^Eukaryota; Fungi; Dikarya; Ascomycota; Pezizomycotina; Sordariomycetes; Hypocreomycetidae; Hypocreales; Nectriaceae; Nectria; Nectria haematococca complex	PF01015.13^Ribosomal_S3Ae^Ribosomal S3Ae family^12-222^E:2.8e-82	.	.	.	GO:0005840^cellular_component^ribosome`GO:0003735^molecular_function^structural constituent of ribosome`GO:0006412^biological_process^translation
comp27_c0	comp27_c0_seq1	.	.	cds.comp27_c0_seq1|m.186	78-389[+]	.	.	.	.	.	.
comp28_c0	comp28_c0_seq1	sp|P0C0V4|DPH3_EMENI^P0C0V4^Q:143-385,H:3-83^70.37%ID^E:6e-31^RecName: Full=Diphthamide biosynthesis protein 3;^Eukaryota; Fungi; Dikarya; Ascomycota; Pezizomycotina; Eurotiomycetes; Eurotiomycetidae; Eurotiales; Trichocomaceae; Emericella	.	cds.comp28_c0_seq1|m.187	1232-1873[-]	.	.	.	.	.	.
comp28_c0	comp28_c0_seq1	sp|P0C0V4|DPH3_EMENI^P0C0V4^Q:143-385,H:3-83^70.37%ID^E:6e-31^RecName: Full=Diphthamide biosynthesis protein 3;^Eukaryota; Fungi; Dikarya; Ascomycota; Pezizomycotina; Eurotiomycetes; Eurotiomycetidae; Eurotiales; Trichocomaceae; Emericella	.	cds.comp28_c0_seq1|m.191	134-400[+]	sp|P0C0V4|DPH3_EMENI^P0C0V4^Q:4-78,H:3-77^76%ID^E:6e-36^RecName: Full=Diphthamide biosynthesis protein 3;^Eukaryota; Fungi; Dikarya; Ascomycota; Pezizomycotina; Eurotiomycetes; Eurotiomycetidae; Eurotiales; Trichocomaceae; Emericella	PF05207.8^zf-CSL^CSL zinc finger^11-65^E:2e-24	.	.	COG5216^Uncharacterized conserved protein	GO:0005737^cellular_component^cytoplasm`GO:0005634^cellular_component^nucleus`GO:0009055^molecular_function^electron carrier activity`GO:0005506^molecular_function^iron ion binding`GO:0008270^molecular_function^zinc ion binding`GO:0017183^biological_process^peptidyl-diphthamide biosynthetic process from peptidyl-histidine`GO:0002098^biological_process^tRNA wobble uridine modification
comp29_c0	comp29_c0_seq1	sp|Q12613|GLNA_COLGL^Q12613^Q:231-1283,H:6-356^78.35%ID^E:0^RecName: Full=Glutamine synthetase;^Eukaryota; Fungi; Dikarya; Ascomycota; Pezizomycotina; Sordariomycetes; Hypocreomycetidae; Glomerellales; Glomerellaceae; mitosporic Glomerellaceae; Colletotrichum	.	cds.comp29_c0_seq1|m.200	144-1112[-]	.	.	.	.	.	.
comp29_c0	comp29_c0_seq1	sp|Q12613|GLNA_COLGL^Q12613^Q:231-1283,H:6-356^78.35%ID^E:0^RecName: Full=Glutamine synthetase;^Eukaryota; Fungi; Dikarya; Ascomycota; Pezizomycotina; Sordariomycetes; Hypocreomycetidae; Glomerellales; Glomerellaceae; mitosporic Glomerellaceae; Colletotrichum	.	cds.comp29_c0_seq1|m.199	3-1295[+]	sp|Q12613|GLNA_COLGL^Q12613^Q:77-427,H:6-356^78.35%ID^E:0^RecName: Full=Glutamine synthetase;^Eukaryota; Fungi; Dikarya; Ascomycota; Pezizomycotina; Sordariomycetes; Hypocreomycetidae; Glomerellales; Glomerellaceae; mitosporic Glomerellaceae; Colletotrichum	PF03951.14^Gln-synt_N^Glutamine synthetase, beta-Grasp domain^96-173^E:2.9e-21`PF00120.19^Gln-synt_C^Glutamine synthetase, catalytic domain^182-424^E:2.9e-63	.	.	.	GO:0005737^cellular_component^cytoplasm`GO:0005524^molecular_function^ATP binding`GO:0004356^molecular_function^glutamate-ammonia ligase activity`GO:0006542^biological_process^glutamine biosynthetic process
comp30_c0	comp30_c0_seq1	.	.	cds.comp30_c0_seq1|m.207	2-628[+]	.	.	.	.	.	.
comp31_c0	comp31_c0_seq1	sp|Q01765|EF1A_PODCU^Q01765^Q:1809-487,H:1-441^94.1%ID^E:0^RecName: Full=Elongation factor 1-alpha;^Eukaryota; Fungi; Dikarya; Ascomycota; Pezizomycotina; Sordariomycetes; Sordariomycetidae; Sordariales; Lasiosphaeriaceae; Podospora	.	cds.comp31_c0_seq1|m.211	427-1809[-]	sp|Q01520|EF1A_PODAS^Q01520^Q:1-460,H:1-460^93.04%ID^E:0^RecName: Full=Elongation factor 1-alpha;^Eukaryota; Fungi; Dikarya; Ascomycota; Pezizomycotina; Sordariomycetes; Sordariomycetidae; Sordariales; Lasiosphaeriaceae; Podospora	PF00009.22^GTP_EFTU^Elongation factor Tu GTP binding domain^6-233^E:2.6e-57`PF03144.20^GTP_EFTU_D2^Elongation factor Tu domain 2^259-325^E:6.1e-18`PF03143.12^GTP_EFTU_D3^Elongation factor Tu C-terminal domain^335-440^E:3e-34	.	.	.	GO:0005737^cellular_component^cytoplasm`GO:0005525^molecular_function^GTP binding`GO:0003924^molecular_function^GTPase activity`GO:0003746^molecular_function^translation elongation factor activity`GO:0006184^biological_process^GTP catabolic process
comp32_c0	comp32_c0_seq1	sp|Q7RVN2|RS27_NEUCR^Q7RVN2^Q:242-478,H:1-79^97.47%ID^E:3e-47^RecName: Full=40S ribosomal protein S27;^Eukaryota; Fungi; Dikarya; Ascomycota; Pezizomycotina; Sordariomycetes; Sordariomycetidae; Sordariales; Sordariaceae; Neurospora	.	cds.comp32_c0_seq1|m.224	863-1015[-]	.	.	.	.	.	.
comp32_c0	comp32_c0_seq1	sp|Q7RVN2|RS27_NEUCR^Q7RVN2^Q:242-478,H:1-79^97.47%ID^E:3e-47^RecName: Full=40S ribosomal protein S27;^Eukaryota; Fungi; Dikarya; Ascomycota; Pezizomycotina; Sordariomycetes; Sordariomycetidae; Sordariales; Sordariaceae; Neurospora	.	cds.comp32_c0_seq1|m.220	242-490[+]	sp|Q7RVN2|RS27_NEUCR^Q7RVN2^Q:1-82,H:1-82^97.56%ID^E:4e-53^RecName: Full=40S ribosomal protein S27;^Eukaryota; Fungi; Dikarya; Ascomycota; Pezizomycotina; Sordariomycetes; Sordariomycetidae; Sordariales; Sordariaceae; Neurospora	PF01667.12^Ribosomal_S27e^Ribosomal protein S27^28-82^E:2.6e-28	.	.	COG2051^Ribosomal protein S27E	GO:0005840^cellular_component^ribosome`GO:0046872^molecular_function^metal ion binding`GO:0003735^molecular_function^structural constituent of ribosome`GO:0006412^biological_process^translation
comp33_c0	comp33_c0_seq1	sp|Q8J0P4|CRF1_ASPFU^Q8J0P4^Q:291-1049,H:18-266^50.39%ID^E:2e-71^RecName: Full=Probable glycosidase crf1;^Eukaryota; Fungi; Dikarya; Ascomycota; Pezizomycotina; Eurotiomycetes; Eurotiomycetidae; Eurotiales; Trichocomaceae; mitosporic Trichocomaceae; Aspergillus	.	cds.comp33_c0_seq1|m.225	234-1316[+]	sp|Q8J0P4|CRF1_ASPFU^Q8J0P4^Q:20-272,H:18-266^50.39%ID^E:2e-74^RecName: Full=Probable glycosidase crf1;^Eukaryota; Fungi; Dikarya; Ascomycota; Pezizomycotina; Eurotiomycetes; Eurotiomycetidae; Eurotiales; Trichocomaceae; mitosporic Trichocomaceae; Aspergillus	PF00722.16^Glyco_hydro_16^Glycosyl hydrolases family 16^50-224^E:2.6e-40	sigP:1^21^0.815^YES	.	COG2273^Beta-glucanase/Beta-glucan synthetase	GO:0031225^cellular_component^anchored to membrane`GO:0005618^cellular_component^cell wall`GO:0005576^cellular_component^extracellular region`GO:0005886^cellular_component^plasma membrane`GO:0004553^molecular_function^hydrolase activity, hydrolyzing O-glycosyl compounds`GO:0005975^biological_process^carbohydrate metabolic process
comp34_c0	comp34_c0_seq1	sp|Q8TGM7|ART2_YEAST^Q8TGM7^Q:644-814,H:1-57^92.98%ID^E:9e-27^RecName: Full=Putative uncharacterized protein ART2;^Eukaryota; Fungi; Dikarya; Ascomycota; Saccharomycotina; Saccharomycetes; Saccharomycetales; Saccharomycetaceae; Saccharomyces	.	cds.comp34_c0_seq1|m.233	2577-2900[+]	.	.	.	.	.	.
comp35_c0	comp35_c0_seq1	.	.	cds.comp35_c0_seq1|m.241	2-1309[+]	.	.	.	.	.	.
comp35_c0	comp35_c0_seq1	.	.	cds.comp35_c0_seq1|m.242	403-1176[+]	.	.	.	.	.	.
comp36_c0	comp36_c0_seq1	sp|O42952|RS30_SCHPO^O42952^Q:110-289,H:1-60^80%ID^E:7e-16^RecName: Full=40S ribosomal protein S30;^Eukaryota; Fungi; Dikarya; Ascomycota; Taphrinomycotina; Schizosaccharomycetes; Schizosaccharomycetales; Schizosaccharomycetaceae; Schizosaccharomyces	.	cds.comp36_c0_seq1|m.252	2-301[+]	sp|O42952|RS30_SCHPO^O42952^Q:37-96,H:1-60^80%ID^E:1e-27^RecName: Full=40S ribosomal protein S30;^Eukaryota; Fungi; Dikarya; Ascomycota; Taphrinomycotina; Schizosaccharomycetes; Schizosaccharomycetales; Schizosaccharomycetaceae; Schizosaccharomyces	PF04758.9^Ribosomal_S30^Ribosomal protein S30^39-95^E:1e-28	.	.	.	GO:0022627^cellular_component^cytosolic small ribosomal subunit`GO:0005634^cellular_component^nucleus`GO:0003735^molecular_function^structural constituent of ribosome`GO:0002181^biological_process^cytoplasmic translation`GO:0042254^biological_process^ribosome biogenesis
comp37_c0	comp37_c0_seq1	.	.	cds.comp37_c0_seq1|m.261	3-200[-]	.	.	.	.	.	.
comp37_c0	comp37_c0_seq1	.	.	cds.comp37_c0_seq1|m.256	334-984[+]	.	.	sigP:1^16^0.802^YES	.	.	.
comp38_c0	comp38_c0_seq1	sp|P10255|CYPH_NEUCR^P10255^Q:277-861,H:27-217^73.47%ID^E:6e-85^RecName: Full=Peptidyl-prolyl cis-trans isomerase, mitochondrial;^Eukaryota; Fungi; Dikarya; Ascomycota; Pezizomycotina; Sordariomycetes; Sordariomycetidae; Sordariales; Sordariaceae; Neurospora	.	cds.comp38_c0_seq1|m.263	148-882[+]	sp|P10255|CYPH_NEUCR^P10255^Q:44-244,H:27-223^72.77%ID^E:2e-101^RecName: Full=Peptidyl-prolyl cis-trans isomerase, mitochondrial;^Eukaryota; Fungi; Dikarya; Ascomycota; Pezizomycotina; Sordariomycetes; Sordariomycetidae; Sordariales; Sordariaceae; Neurospora	PF00160.16^Pro_isomerase^Cyclophilin type peptidyl-prolyl cis-trans isomerase/CLD^88-242^E:4.7e-41	.	.	COG0652^Peptidyl-prolyl cis-trans isomerase (rotamase) - cyclophilin family	GO:0005739^cellular_component^mitochondrion`GO:0042277^molecular_function^peptide binding`GO:0003755^molecular_function^peptidyl-prolyl cis-trans isomerase activity`GO:0006457^biological_process^protein folding`GO:0000413^biological_process^protein peptidyl-prolyl isomerization
comp39_c0	comp39_c0_seq1	sp|Q9C3Z5|RLA2_PODAS^Q9C3Z5^Q:695-363,H:1-111^73.87%ID^E:5e-24^RecName: Full=60S acidic ribosomal protein P2;^Eukaryota; Fungi; Dikarya; Ascomycota; Pezizomycotina; Sordariomycetes; Sordariomycetidae; Sordariales; Lasiosphaeriaceae; Podospora	.	cds.comp39_c0_seq1|m.269	360-695[-]	sp|Q9C3Z5|RLA2_PODAS^Q9C3Z5^Q:1-111,H:1-111^73.87%ID^E:3e-32^RecName: Full=60S acidic ribosomal protein P2;^Eukaryota; Fungi; Dikarya; Ascomycota; Pezizomycotina; Sordariomycetes; Sordariomycetidae; Sordariales; Lasiosphaeriaceae; Podospora	PF00428.14^Ribosomal_60s^60s Acidic ribosomal protein^17-110^E:1.1e-27	.	.	.	GO:0005840^cellular_component^ribosome`GO:0003735^molecular_function^structural constituent of ribosome`GO:0006414^biological_process^translational elongation
comp40_c0	comp40_c0_seq1	sp|Q9Y7K0|YGL3_SCHPO^Q9Y7K0^Q:127-843,H:5-232^31.56%ID^E:1e-16^RecName: Full=UPF0659 protein C216.03;^Eukaryota; Fungi; Dikarya; Ascomycota; Taphrinomycotina; Schizosaccharomycetes; Schizosaccharomycetales; Schizosaccharomycetaceae; Schizosaccharomyces	.	cds.comp40_c0_seq1|m.272	109-897[+]	sp|Q9Y7K0|YGL3_SCHPO^Q9Y7K0^Q:7-245,H:5-232^31.56%ID^E:3e-17^RecName: Full=UPF0659 protein C216.03;^Eukaryota; Fungi; Dikarya; Ascomycota; Taphrinomycotina; Schizosaccharomycetes; Schizosaccharomycetales; Schizosaccharomycetaceae; Schizosaccharomyces	PF13460.1^NAD_binding_10^NADH(P)-binding^6-222^E:5.2e-15`PF01370.16^Epimerase^NAD dependent epimerase/dehydratase family^6-189^E:4.4e-06	.	.	COG0702^Predicted nucleoside-diphosphate-sugar epimerases	GO:0005829^cellular_component^cytosol`GO:0005634^cellular_component^nucleus`GO:0000166^molecular_function^nucleotide binding`GO:0033554^biological_process^cellular response to stress
comp41_c0	comp41_c0_seq1	sp|Q7RZS0|RL10A_NEUCR^Q7RZS0^Q:257-907,H:1-217^86.64%ID^E:4e-122^RecName: Full=60S ribosomal protein L10a;^Eukaryota; Fungi; Dikarya; Ascomycota; Pezizomycotina; Sordariomycetes; Sordariomycetidae; Sordariales; Sordariaceae; Neurospora	.	cds.comp41_c0_seq1|m.277	257-910[+]	sp|Q7RZS0|RL10A_NEUCR^Q7RZS0^Q:1-217,H:1-217^86.64%ID^E:2e-128^RecName: Full=60S ribosomal protein L10a;^Eukaryota; Fungi; Dikarya; Ascomycota; Pezizomycotina; Sordariomycetes; Sordariomycetidae; Sordariales; Sordariaceae; Neurospora	PF00687.16^Ribosomal_L1^Ribosomal protein L1p/L10e family^18-213^E:4.6e-52	.	.	COG0081^Ribosomal protein L1	GO:0015934^cellular_component^large ribosomal subunit`GO:0003723^molecular_function^RNA binding`GO:0003735^molecular_function^structural constituent of ribosome`GO:0006412^biological_process^translation
comp42_c0	comp42_c0_seq1	.	.	.	.	.	.	.	.	.	.	.
comp43_c0	comp43_c0_seq1	.	.	cds.comp43_c0_seq1|m.289	201-788[-]	.	.	sigP:1^18^0.787^YES	.	.	.
comp43_c0	comp43_c0_seq1	.	.	cds.comp43_c0_seq1|m.291	1180-1410[-]	.	.	.	.	.	.
comp44_c0	comp44_c0_seq1	sp|P0C224|RL40_NEUCR^P0C224^Q:2-358,H:10-128^95.8%ID^E:2e-78^RecName: Full=Ubiquitin-60S ribosomal protein L40;^Eukaryota; Fungi; Dikarya; Ascomycota; Pezizomycotina; Sordariomycetes; Sordariomycetidae; Sordariales; Sordariaceae; Neurospora	.	cds.comp44_c0_seq1|m.295	2-361[+]	sp|P0C224|RL40_NEUCR^P0C224^Q:1-119,H:10-128^95.8%ID^E:6e-80^RecName: Full=Ubiquitin-60S ribosomal protein L40;^Eukaryota; Fungi; Dikarya; Ascomycota; Pezizomycotina; Sordariomycetes; Sordariomycetidae; Sordariales; Sordariaceae; Neurospora	PF00240.18^ubiquitin^Ubiquitin family^1-65^E:1.8e-32`PF11976.3^Rad60-SLD^Ubiquitin-2 like Rad60 SUMO-like^1-62^E:6.3e-16`PF13881.1^Rad60-SLD_2^Ubiquitin-2 like Rad60 SUMO-like^9-63^E:0.0078`PF01020.12^Ribosomal_L40e^Ribosomal L40e family^69-119^E:2.6e-30	.	.	COG5272^Ubiquitin	GO:0005634^cellular_component^nucleus`GO:0005840^cellular_component^ribosome`GO:0003735^molecular_function^structural constituent of ribosome`GO:0006412^biological_process^translation
comp45_c0	comp45_c0_seq1	sp|Q4HVX7|CYC_GIBZE^Q4HVX7^Q:560-279,H:14-107^91.49%ID^E:2e-56^RecName: Full=Cytochrome c;^Eukaryota; Fungi; Dikarya; Ascomycota; Pezizomycotina; Sordariomycetes; Hypocreomycetidae; Hypocreales; Nectriaceae; Gibberella	.	cds.comp45_c0_seq1|m.297	270-590[-]	sp|Q4HVX7|CYC_GIBZE^Q4HVX7^Q:1-104,H:4-107^88.46%ID^E:2e-63^RecName: Full=Cytochrome c;^Eukaryota; Fungi; Dikarya; Ascomycota; Pezizomycotina; Sordariomycetes; Hypocreomycetidae; Hypocreales; Nectriaceae; Gibberella	PF13442.1^Cytochrome_CBB3^Cytochrome C oxidase, cbb3-type, subunit III^5-101^E:2.1e-08`PF00034.16^Cytochrom_C^Cytochrome c^6-102^E:2.8e-11	.	.	COG3474^Cytochrome c2	GO:0005758^cellular_component^mitochondrial intermembrane space`GO:0070469^cellular_component^respiratory chain`GO:0009055^molecular_function^electron carrier activity`GO:0020037^molecular_function^heme binding`GO:0005506^molecular_function^iron ion binding`GO:0006123^biological_process^mitochondrial electron transport, cytochrome c to oxygen`GO:0006122^biological_process^mitochondrial electron t…
comp46_c0	comp46_c0_seq1	.	.	cds.comp46_c0_seq1|m.303	215-721[-]	.	PF01284.18^MARVEL^Membrane-associating domain^8-137^E:1.6e-17	.	ExpAA=86.23^PredHel=4^Topology=i9-31o46-65i70-92o122-144i	.	.
comp46_c0	comp46_c0_seq1	.	.	cds.comp46_c0_seq1|m.316	1469-1630[+]	.	.	.	.	.	.
comp47_c0	comp47_c0_seq1	.	.	cds.comp47_c0_seq1|m.319	1-888[-]	.	.	.	.	.	.
comp47_c0	comp47_c0_seq2	.	.	cds.comp47_c0_seq2|m.323	1-249[-]	.	.	sigP:1^19^0.675^YES	.	.	.
comp48_c0	comp48_c0_seq1	sp|O42706|RL21B_SCHPO^O42706^Q:142-621,H:1-160^66.88%ID^E:2e-67^RecName: Full=60S ribosomal protein L21-B;^Eukaryota; Fungi; Dikarya; Ascomycota; Taphrinomycotina; Schizosaccharomycetes; Schizosaccharomycetales; Schizosaccharomycetaceae; Schizosaccharomyces	.	cds.comp48_c0_seq1|m.329	1-624[+]	sp|O42706|RL21B_SCHPO^O42706^Q:48-207,H:1-160^66.88%ID^E:1e-69^RecName: Full=60S ribosomal protein L21-B;^Eukaryota; Fungi; Dikarya; Ascomycota; Taphrinomycotina; Schizosaccharomycetes; Schizosaccharomycetales; Schizosaccharomycetaceae; Schizosaccharomyces	PF01157.13^Ribosomal_L21e^Ribosomal protein L21e^50-146^E:1e-39	.	.	.	GO:0022625^cellular_component^cytosolic large ribosomal subunit`GO:0003735^molecular_function^structural constituent of ribosome`GO:0002181^biological_process^cytoplasmic translation
comp49_c0	comp49_c0_seq1	sp|P31540|HSP98_NEUCR^P31540^Q:3034-245,H:1-926^78.82%ID^E:0^RecName: Full=Heat shock protein hsp98;^Eukaryota; Fungi; Dikarya; Ascomycota; Pezizomycotina; Sordariomycetes; Sordariomycetidae; Sordariales; Sordariaceae; Neurospora	.	cds.comp49_c0_seq1|m.334	242-3034[-]	sp|P31540|HSP98_NEUCR^P31540^Q:1-930,H:1-926^78.82%ID^E:0^RecName: Full=Heat shock protein hsp98;^Eukaryota; Fungi; Dikarya; Ascomycota; Pezizomycotina; Sordariomycetes; Sordariomycetidae; Sordariales; Sordariaceae; Neurospora	PF02861.15^Clp_N^Clp amino terminal domain^110-155^E:7.8e-05`PF13191.1^AAA_16^AAA ATPase domain^198-259^E:4.9e-08`PF00004.24^AAA^ATPase family associated with various cellular activities (AAA)^221-356^E:1.1e-14`PF00158.21^Sigma54_activat^Sigma-54 interaction domain^628-737^E:6.3e-06`PF07724.9^AAA_2^AAA domain (Cdc48 subfamily)^631-792^E:2.5e-45`PF07728.9^AAA_5^AAA domain (dynein-related subfamily…	.	.	COG0542^ATPases with chaperone activity, ATP-binding subunit	GO:0005737^cellular_component^cytoplasm`GO:0005634^cellular_component^nucleus`GO:0005524^molecular_function^ATP binding`GO:0017111^molecular_function^nucleoside-triphosphatase activity`GO:0019538^biological_process^protein metabolic process`GO:0006950^biological_process^response to stress
comp50_c0	comp50_c0_seq1	sp|P34737|RS15_PODAS^P34737^Q:1056-667,H:23-152^93.85%ID^E:1e-71^RecName: Full=40S ribosomal protein S15;^Eukaryota; Fungi; Dikarya; Ascomycota; Pezizomycotina; Sordariomycetes; Sordariomycetidae; Sordariales; Lasiosphaeriaceae; Podospora	.	cds.comp50_c0_seq1|m.348	664-1125[-]	sp|P34737|RS15_PODAS^P34737^Q:1-153,H:1-152^92.81%ID^E:4e-100^RecName: Full=40S ribosomal protein S15;^Eukaryota; Fungi; Dikarya; Ascomycota; Pezizomycotina; Sordariomycetes; Sordariomycetidae; Sordariales; Lasiosphaeriaceae; Podospora	PF00203.16^Ribosomal_S19^Ribosomal protein S19^55-136^E:6e-34	.	.	.	GO:0015935^cellular_component^small ribosomal subunit`GO:0003723^molecular_function^RNA binding`GO:0003735^molecular_function^structural constituent of ribosome`GO:0006412^biological_process^translation
comp50_c0	comp50_c0_seq1	sp|P34737|RS15_PODAS^P34737^Q:1056-667,H:23-152^93.85%ID^E:1e-71^RecName: Full=40S ribosomal protein S15;^Eukaryota; Fungi; Dikarya; Ascomycota; Pezizomycotina; Sordariomycetes; Sordariomycetidae; Sordariales; Lasiosphaeriaceae; Podospora	.	cds.comp50_c0_seq1|m.353	2-205[+]	.	.	.	.	.	.
comp51_c0	comp51_c0_seq1	sp|Q5B041|HSP60_EMENI^Q5B041^Q:2084-477,H:30-566^86.78%ID^E:0^RecName: Full=Heat shock protein 60;^Eukaryota; Fungi; Dikarya; Ascomycota; Pezizomycotina; Eurotiomycetes; Eurotiomycetidae; Eurotiales; Trichocomaceae; Emericella	.	cds.comp51_c0_seq1|m.356	414-2174[-]	sp|Q5B041|HSP60_EMENI^Q5B041^Q:1-571,H:1-571^84.09%ID^E:0^RecName: Full=Heat shock protein 60;^Eukaryota; Fungi; Dikarya; Ascomycota; Pezizomycotina; Eurotiomycetes; Eurotiomycetidae; Eurotiales; Trichocomaceae; Emericella	PF00118.19^Cpn60_TCP1^TCP-1/cpn60 chaperonin family^57-561^E:1.3e-117	.	.	COG0459^Chaperonin GroEL (HSP60 family)	GO:0005739^cellular_component^mitochondrion`GO:0005524^molecular_function^ATP binding`GO:0042026^biological_process^protein refolding`GO:0006950^biological_process^response to stress
comp52_c0	comp52_c0_seq1	sp|P14799|RS27A_NEUCR^P14799^Q:2-403,H:19-152^96.27%ID^E:9e-65^RecName: Full=Ubiquitin-40S ribosomal protein S27a;^Eukaryota; Fungi; Dikarya; Ascomycota; Pezizomycotina; Sordariomycetes; Sordariomycetidae; Sordariales; Sordariaceae; Neurospora	.	cds.comp52_c0_seq1|m.368	2-409[+]	sp|P14799|RS27A_NEUCR^P14799^Q:1-134,H:19-152^96.27%ID^E:3e-72^RecName: Full=Ubiquitin-40S ribosomal protein S27a;^Eukaryota; Fungi; Dikarya; Ascomycota; Pezizomycotina; Sordariomycetes; Sordariomycetidae; Sordariales; Sordariaceae; Neurospora	PF00240.18^ubiquitin^Ubiquitin family^1-56^E:1.1e-27`PF11976.3^Rad60-SLD^Ubiquitin-2 like Rad60 SUMO-like^2-53^E:7.6e-13`PF13881.1^Rad60-SLD_2^Ubiquitin-2 like Rad60 SUMO-like^21-71^E:0.0012`PF01599.14^Ribosomal_S27^Ribosomal protein S27a^83-129^E:9.2e-28	.	.	.	GO:0005634^cellular_component^nucleus`GO:0005840^cellular_component^ribosome`GO:0046872^molecular_function^metal ion binding`GO:0003735^molecular_function^structural constituent of ribosome`GO:0006412^biological_process^translation
comp53_c0	comp53_c0_seq1	sp|P21772|RS26_NEUCR^P21772^Q:683-384,H:20-119^95%ID^E:4e-52^RecName: Full=40S ribosomal protein S26E;^Eukaryota; Fungi; Dikarya; Ascomycota; Pezizomycotina; Sordariomycetes; Sordariomycetidae; Sordariales; Sordariaceae; Neurospora	.	cds.comp53_c0_seq1|m.371	381-839[-]	sp|P21772|RS26_NEUCR^P21772^Q:34-152,H:1-119^95.8%ID^E:1e-77^RecName: Full=40S ribosomal protein S26E;^Eukaryota; Fungi; Dikarya; Ascomycota; Pezizomycotina; Sordariomycetes; Sordariomycetidae; Sordariales; Sordariaceae; Neurospora	PF01283.14^Ribosomal_S26e^Ribosomal protein S26e^34-144^E:5.7e-51	.	.	COG4830^Ribosomal protein S26	GO:0005840^cellular_component^ribosome`GO:0003735^molecular_function^structural constituent of ribosome`GO:0006412^biological_process^translation
comp55_c0	comp55_c0_seq1	sp|O13614|RS10B_SCHPO^O13614^Q:895-596,H:1-100^70%ID^E:3e-45^RecName: Full=40S ribosomal protein S10-B;^Eukaryota; Fungi; Dikarya; Ascomycota; Taphrinomycotina; Schizosaccharomycetes; Schizosaccharomycetales; Schizosaccharomycetaceae; Schizosaccharomyces	.	cds.comp55_c0_seq1|m.376	401-1003[-]	sp|O14112|RS10A_SCHPO^O14112^Q:37-193,H:1-142^59.24%ID^E:9e-56^RecName: Full=40S ribosomal protein S10-A;^Eukaryota; Fungi; Dikarya; Ascomycota; Taphrinomycotina; Schizosaccharomycetes; Schizosaccharomycetales; Schizosaccharomycetaceae; Schizosaccharomyces	PF03501.10^S10_plectin^Plectin/S10 domain^39-133^E:2.5e-41	.	.	COG5045^Ribosomal protein S10E	GO:0022627^cellular_component^cytosolic small ribosomal subunit`GO:0003735^molecular_function^structural constituent of ribosome`GO:0002181^biological_process^cytoplasmic translation`GO:0000054^biological_process^ribosomal subunit export from nucleus
comp56_c0	comp56_c0_seq1	.	.	cds.comp56_c0_seq1|m.382	415-792[+]	.	.	.	.	.	.
comp56_c0	comp56_c0_seq1	.	.	cds.comp56_c0_seq1|m.387	3-167[+]	.	.	.	.	.	.
comp57_c0	comp57_c0_seq1	sp|P37211|ATPA_NEUCR^P37211^Q:2017-356,H:1-551^88.65%ID^E:0^RecName: Full=ATP synthase subunit alpha, mitochondrial;^Eukaryota; Fungi; Dikarya; Ascomycota; Pezizomycotina; Sordariomycetes; Sordariomycetidae; Sordariales; Sordariaceae; Neurospora	.	cds.comp57_c0_seq1|m.389	353-2017[-]	sp|P37211|ATPA_NEUCR^P37211^Q:1-554,H:1-551^89.73%ID^E:0^RecName: Full=ATP synthase subunit alpha, mitochondrial;^Eukaryota; Fungi; Dikarya; Ascomycota; Pezizomycotina; Sordariomycetes; Sordariomycetidae; Sordariales; Sordariaceae; Neurospora	PF02874.18^ATP-synt_ab_N^ATP synthase alpha/beta family, beta-barrel domain^71-136^E:3.1e-15`PF00006.20^ATP-synt_ab^ATP synthase alpha/beta family, nucleotide-binding domain^192-416^E:4.7e-73`PF00306.22^ATP-synt_ab_C^ATP synthase alpha/beta chain, C terminal domain^428-528^E:5.8e-26	.	.	COG0056^F0F1-type ATP synthase, alpha subunit	GO:0042645^cellular_component^mitochondrial nucleoid`GO:0005754^cellular_component^mitochondrial proton-transporting ATP synthase, catalytic core`GO:0005524^molecular_function^ATP binding`GO:0046933^molecular_function^hydrogen ion transporting ATP synthase activity, rotational mechanism`GO:0046961^molecular_function^proton-transporting ATPase activity, rotational mechanism`GO:0006200^biological_p…
comp58_c0	comp58_c0_seq1	sp|P54865|XYND_CELFI^P54865^Q:1580-1140,H:356-494^33.11%ID^E:3e-15^RecName: Full=Bifunctional xylanase/deacetylase;^Bacteria; Actinobacteria; Actinobacteridae; Actinomycetales; Micrococcineae; Cellulomonadaceae; Cellulomonas	.	cds.comp58_c0_seq1|m.394	291-2015[-]	sp|P54865|XYND_CELFI^P54865^Q:146-292,H:356-494^33.11%ID^E:1e-15^RecName: Full=Bifunctional xylanase/deacetylase;^Bacteria; Actinobacteria; Actinobacteridae; Actinomycetales; Micrococcineae; Cellulomonadaceae; Cellulomonas	PF00187.14^Chitin_bind_1^Chitin recognition protein^68-103^E:2.1e-07`PF01522.16^Polysacc_deac_1^Polysaccharide deacetylase^147-270^E:8.8e-26	sigP:1^18^0.48^YES	.	.	GO:0031176^molecular_function^endo-1,4-beta-xylanase activity`GO:0016810^molecular_function^hydrolase activity, acting on carbon-nitrogen (but not peptide) bonds`GO:0030247^molecular_function^polysaccharide binding`GO:0045493^biological_process^xylan catabolic process
comp59_c0	comp59_c0_seq1	sp|P49148|RLA1_ALTAL^P49148^Q:315-121,H:1-65^84.62%ID^E:5e-31^RecName: Full=60S acidic ribosomal protein P1;^Eukaryota; Fungi; Dikarya; Ascomycota; Pezizomycotina; Dothideomycetes; Pleosporomycetidae; Pleosporales; Pleosporineae; Pleosporaceae; mitosporic Pleosporaceae; Alternaria; Alternaria alternata group	.	cds.comp59_c0_seq1|m.400	1-474[-]	sp|P49148|RLA1_ALTAL^P49148^Q:54-158,H:1-106^75.47%ID^E:1e-35^RecName: Full=60S acidic ribosomal protein P1;^Eukaryota; Fungi; Dikarya; Ascomycota; Pezizomycotina; Dothideomycetes; Pleosporomycetidae; Pleosporales; Pleosporineae; Pleosporaceae; mitosporic Pleosporaceae; Alternaria; Alternaria alternata group	PF00428.14^Ribosomal_60s^60s Acidic ribosomal protein^75-158^E:1.7e-23	.	.	.	GO:0005840^cellular_component^ribosome`GO:0003735^molecular_function^structural constituent of ribosome`GO:0006414^biological_process^translational elongation
comp60_c0	comp60_c0_seq1	sp|Q6FPN7|RL2_CANGA^Q6FPN7^Q:174-935,H:1-254^80.31%ID^E:9e-139^RecName: Full=60S ribosomal protein L2;^Eukaryota; Fungi; Dikarya; Ascomycota; Saccharomycotina; Saccharomycetes; Saccharomycetales; Saccharomycetaceae; Nakaseomyces; mitosporic Nakaseomyces	.	cds.comp60_c0_seq1|m.405	174-938[+]	sp|Q6FPN7|RL2_CANGA^Q6FPN7^Q:1-254,H:1-254^80.31%ID^E:5e-143^RecName: Full=60S ribosomal protein L2;^Eukaryota; Fungi; Dikarya; Ascomycota; Saccharomycotina; Saccharomycetes; Saccharomycetales; Saccharomycetaceae; Nakaseomyces; mitosporic Nakaseomyces	PF00181.18^Ribosomal_L2^Ribosomal Proteins L2, RNA binding domain^11-89^E:4.6e-16`PF03947.13^Ribosomal_L2_C^Ribosomal Proteins L2, C-terminal domain^97-229^E:4.3e-37	.	.	.	GO:0005840^cellular_component^ribosome`GO:0019843^molecular_function^rRNA binding`GO:0003735^molecular_function^structural constituent of ribosome`GO:0006412^biological_process^translation
comp61_c0	comp61_c0_seq1	sp|Q9AYP9|LECC_PHYAM^Q9AYP9^Q:2518-2003,H:47-164^37.21%ID^E:4e-15^RecName: Full=Lectin-C;^Eukaryota; Viridiplantae; Streptophyta; Embryophyta; Tracheophyta; Spermatophyta; Magnoliophyta; eudicotyledons; core eudicotyledons; Caryophyllales; Phytolaccaceae; Phytolacca	.	cds.comp61_c0_seq1|m.411	368-2602[-]	sp|Q9AYP9|LECC_PHYAM^Q9AYP9^Q:29-227,H:47-190^36.18%ID^E:3e-18^RecName: Full=Lectin-C;^Eukaryota; Viridiplantae; Streptophyta; Embryophyta; Tracheophyta; Spermatophyta; Magnoliophyta; eudicotyledons; core eudicotyledons; Caryophyllales; Phytolaccaceae; Phytolacca	PF00187.14^Chitin_bind_1^Chitin recognition protein^29-70^E:8.5e-07`PF00187.14^Chitin_bind_1^Chitin recognition protein^96-137^E:8.5e-07`PF07250.6^Glyoxal_oxid_N^Glyoxal oxidase N-terminus^259-483^E:4.5e-41`PF09118.6^DUF1929^Domain of unknown function (DUF1929)^654-743^E:5.8e-23	.	.	.	GO:0008061^molecular_function^chitin binding`GO:0051781^biological_process^positive regulation of cell division`GO:0045840^biological_process^positive regulation of mitosis
comp63_c0	comp63_c0_seq1	sp|O74173|EF1B_SCHPO^O74173^Q:1088-414,H:1-214^58.85%ID^E:5e-61^RecName: Full=Elongation factor 1-beta;^Eukaryota; Fungi; Dikarya; Ascomycota; Taphrinomycotina; Schizosaccharomycetes; Schizosaccharomycetales; Schizosaccharomycetaceae; Schizosaccharomyces	.	cds.comp63_c0_seq1|m.420	411-1088[-]	sp|O74173|EF1B_SCHPO^O74173^Q:1-225,H:1-214^58.85%ID^E:3e-78^RecName: Full=Elongation factor 1-beta;^Eukaryota; Fungi; Dikarya; Ascomycota; Taphrinomycotina; Schizosaccharomycetes; Schizosaccharomycetales; Schizosaccharomycetaceae; Schizosaccharomyces	PF10587.4^EF-1_beta_acid^Eukaryotic elongation factor 1 beta central acidic region^104-130^E:3.9e-12`PF00736.14^EF1_GNE^EF-1 guanine nucleotide exchange domain^139-225^E:1.1e-29	.	.	COG2092^Translation elongation factor EF-1beta	GO:0005829^cellular_component^cytosol`GO:0005853^cellular_component^eukaryotic translation elongation factor 1 complex`GO:0003746^molecular_function^translation elongation factor activity`GO:0002182^biological_process^cytoplasmic translational elongation
comp63_c0	comp63_c0_seq1	sp|O74173|EF1B_SCHPO^O74173^Q:1088-414,H:1-214^58.85%ID^E:5e-61^RecName: Full=Elongation factor 1-beta;^Eukaryota; Fungi; Dikarya; Ascomycota; Taphrinomycotina; Schizosaccharomycetes; Schizosaccharomycetales; Schizosaccharomycetaceae; Schizosaccharomyces	.	cds.comp63_c0_seq1|m.423	936-1220[+]	.	.	.	.	.	.
comp64_c0	comp64_c0_seq1	sp|O94083|IF5A_CANAL^O94083^Q:883-425,H:4-154^73.86%ID^E:6e-75^RecName: Full=Eukaryotic translation initiation factor 5A;^Eukaryota; Fungi; Dikarya; Ascomycota; Saccharomycotina; Saccharomycetes; Saccharomycetales; mitosporic Saccharomycetales; Candida	.	cds.comp64_c0_seq1|m.427	416-904[-]	sp|O94083|IF5A_CANAL^O94083^Q:8-160,H:4-154^73.86%ID^E:2e-77^RecName: Full=Eukaryotic translation initiation factor 5A;^Eukaryota; Fungi; Dikarya; Ascomycota; Saccharomycotina; Saccharomycetes; Saccharomycetales; mitosporic Saccharomycetales; Candida	PF00467.24^KOW^KOW motif^31-62^E:1.5e-06`PF01287.15^eIF-5a^Eukaryotic elongation factor 5A hypusine, DNA-binding OB fold^87-156^E:3.2e-26	.	.	COG0231^Translation elongation factor P (EF-P)/translation initiation factor 5A (eIF-5A)	GO:0005737^cellular_component^cytoplasm`GO:0043022^molecular_function^ribosome binding`GO:0003746^molecular_function^translation elongation factor activity`GO:0008612^biological_process^peptidyl-lysine modification to hypusine`GO:0045901^biological_process^positive regulation of translational elongation`GO:0045905^biological_process^positive regulation of translational termination`GO:0006452^biol…
comp65_c0	comp65_c0_seq1	.	.	cds.comp65_c0_seq1|m.434	180-650[+]	.	PF04681.7^Bys1^Blastomyces yeast-phase-specific protein^19-155^E:5.2e-14	sigP:1^20^0.654^YES	.	.	.
comp66_c0	comp66_c0_seq1	sp|Q8L805|RL35_WHEAT^Q8L805^Q:422-793,H:1-124^85.48%ID^E:8e-66^RecName: Full=60S ribosomal protein L35;^Eukaryota; Viridiplantae; Streptophyta; Embryophyta; Tracheophyta; Spermatophyta; Magnoliophyta; Liliopsida; Poales; Poaceae; BEP clade; Pooideae; Triticeae; Triticum	.	cds.comp66_c0_seq1|m.436	3-416[+]	.	.	.	.	.	.
comp66_c0	comp66_c0_seq1	sp|Q8L805|RL35_WHEAT^Q8L805^Q:422-793,H:1-124^85.48%ID^E:8e-66^RecName: Full=60S ribosomal protein L35;^Eukaryota; Viridiplantae; Streptophyta; Embryophyta; Tracheophyta; Spermatophyta; Magnoliophyta; Liliopsida; Poales; Poaceae; BEP clade; Pooideae; Triticeae; Triticum	.	cds.comp66_c0_seq1|m.438	422-799[+]	sp|Q8L805|RL35_WHEAT^Q8L805^Q:1-124,H:1-124^85.48%ID^E:2e-70^RecName: Full=60S ribosomal protein L35;^Eukaryota; Viridiplantae; Streptophyta; Embryophyta; Tracheophyta; Spermatophyta; Magnoliophyta; Liliopsida; Poales; Poaceae; BEP clade; Pooideae; Triticeae; Triticum	PF00831.18^Ribosomal_L29^Ribosomal L29 protein^11-65^E:5.4e-18	.	.	.	GO:0005840^cellular_component^ribosome`GO:0003735^molecular_function^structural constituent of ribosome`GO:0006412^biological_process^translation
comp67_c0	comp67_c0_seq1	sp|Q7SBD5|RL7_NEUCR^Q7SBD5^Q:2044-1307,H:3-248^84.96%ID^E:6e-123^RecName: Full=60S ribosomal protein L7;^Eukaryota; Fungi; Dikarya; Ascomycota; Pezizomycotina; Sordariomycetes; Sordariomycetidae; Sordariales; Sordariaceae; Neurospora	.	cds.comp67_c0_seq1|m.442	1304-2182[-]	sp|Q7SBD5|RL7_NEUCR^Q7SBD5^Q:47-292,H:3-248^84.96%ID^E:1e-138^RecName: Full=60S ribosomal protein L7;^Eukaryota; Fungi; Dikarya; Ascomycota; Pezizomycotina; Sordariomycetes; Sordariomycetidae; Sordariales; Sordariaceae; Neurospora	PF08079.7^Ribosomal_L30_N^Ribosomal L30 N-terminal domain^60-130^E:1.3e-23`PF00327.15^Ribosomal_L30^Ribosomal protein L30p/L7e^132-183^E:6.7e-20	.	.	COG1841^Ribosomal protein L30/L7E	GO:0005840^cellular_component^ribosome
comp67_c0	comp67_c0_seq1	sp|Q7SBD5|RL7_NEUCR^Q7SBD5^Q:2044-1307,H:3-248^84.96%ID^E:6e-123^RecName: Full=60S ribosomal protein L7;^Eukaryota; Fungi; Dikarya; Ascomycota; Pezizomycotina; Sordariomycetes; Sordariomycetidae; Sordariales; Sordariaceae; Neurospora	.	cds.comp67_c0_seq1|m.443	409-996[+]	sp|Q86U28|ISCA2_HUMAN^Q86U28^Q:66-195,H:50-154^40%ID^E:8e-21^RecName: Full=Iron-sulfur cluster assembly 2 homolog, mitochondrial;^Eukaryota; Metazoa; Chordata; Craniata; Vertebrata; Euteleostomi; Mammalia; Eutheria; Euarchontoglires; Primates; Haplorrhini; Catarrhini; Hominidae; Homo	PF01521.15^Fe-S_biosyn^Iron-sulphur cluster biosynthesis^66-109^E:2.1e-07`PF01521.15^Fe-S_biosyn^Iron-sulphur cluster biosynthesis^132-175^E:2.5e-05	.	.	COG0316^Uncharacterized conserved protein	GO:0005739^cellular_component^mitochondrion`GO:0051536^molecular_function^iron-sulfur cluster binding`GO:0046872^molecular_function^metal ion binding`GO:0005198^molecular_function^structural molecule activity`GO:0016226^biological_process^iron-sulfur cluster assembly
comp68_c0	comp68_c0_seq1	sp|P0CX56|RS18B_YEAST^P0CX56^Q:928-518,H:1-137^81.75%ID^E:2e-74^RecName: Full=40S ribosomal protein S18-B;^Eukaryota; Fungi; Dikarya; Ascomycota; Saccharomycotina; Saccharomycetes; Saccharomycetales; Saccharomycetaceae; Saccharomyces	.	cds.comp68_c0_seq1|m.451	458-1069[-]	sp|Q8ISP0|RS18_BRABE^Q8ISP0^Q:48-201,H:1-152^79.22%ID^E:4e-85^RecName: Full=40S ribosomal protein S18;^Eukaryota; Metazoa; Chordata; Cephalochordata; Branchiostomidae; Branchiostoma	PF00416.17^Ribosomal_S13^Ribosomal protein S13/S18^63-191^E:4.7e-40	.	.	.	GO:0005840^cellular_component^ribosome`GO:0019843^molecular_function^rRNA binding`GO:0003735^molecular_function^structural constituent of ribosome`GO:0006412^biological_process^translation
comp70_c0	comp70_c0_seq1	sp|Q4WNS8|ECM33_ASPFU^Q4WNS8^Q:1091-141,H:30-342^36.45%ID^E:4e-47^RecName: Full=Protein ecm33;^Eukaryota; Fungi; Dikarya; Ascomycota; Pezizomycotina; Eurotiomycetes; Eurotiomycetidae; Eurotiales; Trichocomaceae; mitosporic Trichocomaceae; Aspergillus	.	cds.comp70_c0_seq1|m.457	6-1166[-]	sp|Q4WNS8|ECM33_ASPFU^Q4WNS8^Q:26-342,H:30-342^36.45%ID^E:7e-48^RecName: Full=Protein ecm33;^Eukaryota; Fungi; Dikarya; Ascomycota; Pezizomycotina; Eurotiomycetes; Eurotiomycetidae; Eurotiales; Trichocomaceae; mitosporic Trichocomaceae; Aspergillus	.	sigP:1^20^0.688^YES	.	NOG77477^Protein involved in fungal-type cell wall organization or biogenesis	GO:0031225^cellular_component^anchored to membrane`GO:0005886^cellular_component^plasma membrane
comp71_c0	comp71_c0_seq1	sp|Q4WG16|EGLC_ASPFU^Q4WG16^Q:374-1246,H:21-308^62.54%ID^E:7e-114^RecName: Full=Probable glucan endo-1,3-beta-glucosidase eglC;^Eukaryota; Fungi; Dikarya; Ascomycota; Pezizomycotina; Eurotiomycetes; Eurotiomycetidae; Eurotiales; Trichocomaceae; mitosporic Trichocomaceae; Aspergillus	.	cds.comp71_c0_seq1|m.463	314-1645[+]	sp|Q4WG16|EGLC_ASPFU^Q4WG16^Q:21-311,H:21-308^62.54%ID^E:2e-126^RecName: Full=Probable glucan endo-1,3-beta-glucosidase eglC;^Eukaryota; Fungi; Dikarya; Ascomycota; Pezizomycotina; Eurotiomycetes; Eurotiomycetidae; Eurotiales; Trichocomaceae; mitosporic Trichocomaceae; Aspergillus	PF00332.13^Glyco_hydro_17^Glycosyl hydrolases family 17^177-312^E:1.9e-06	sigP:1^19^0.738^YES	.	COG5309^Exo-beta-1,3-glucanase	GO:0031225^cellular_component^anchored to membrane`GO:0005618^cellular_component^cell wall`GO:0005576^cellular_component^extracellular region`GO:0005886^cellular_component^plasma membrane`GO:0043169^molecular_function^cation binding`GO:0042973^molecular_function^glucan endo-1,3-beta-D-glucosidase activity`GO:0000272^biological_process^polysaccharide catabolic process
comp71_c0	comp71_c0_seq1	sp|Q4WG16|EGLC_ASPFU^Q4WG16^Q:374-1246,H:21-308^62.54%ID^E:7e-114^RecName: Full=Probable glucan endo-1,3-beta-glucosidase eglC;^Eukaryota; Fungi; Dikarya; Ascomycota; Pezizomycotina; Eurotiomycetes; Eurotiomycetidae; Eurotiales; Trichocomaceae; mitosporic Trichocomaceae; Aspergillus	.	cds.comp71_c0_seq1|m.464	2148-3404[-]	sp|A8WMY3|HKE41_CAEBR^A8WMY3^Q:64-415,H:60-389^33.16%ID^E:7e-49^RecName: Full=Histidine-rich membrane protein KE4 homolog 1;^Eukaryota; Metazoa; Ecdysozoa; Nematoda; Chromadorea; Rhabditida; Rhabditoidea; Rhabditidae; Peloderinae; Caenorhabditis	PF02535.17^Zip^ZIP Zinc transporter^91-414^E:1.2e-58	sigP:1^30^0.833^YES	ExpAA=147.58^PredHel=7^Topology=i7-29o88-110i117-139o162-179i314-336o362-384i397-416o	COG0428^Predicted divalent heavy-metal cations transporter	GO:0016021^cellular_component^integral to membrane`GO:0046873^molecular_function^metal ion transmembrane transporter activity
comp72_c0	comp72_c0_seq1	.	.	cds.comp72_c0_seq1|m.483	771-1043[-]	.	.	.	.	.	.
comp72_c0	comp72_c0_seq1	.	.	cds.comp72_c0_seq1|m.481	123-500[+]	.	.	sigP:1^17^0.856^YES	.	.	.
comp73_c0	comp73_c0_seq1	sp|Q9P4Z1|TOM1_NEUCR^Q9P4Z1^Q:13663-6584,H:1-2400^42.82%ID^E:0^RecName: Full=E3 ubiquitin-protein ligase TOM1-like;^Eukaryota; Fungi; Dikarya; Ascomycota; Pezizomycotina; Sordariomycetes; Sordariomycetidae; Sordariales; Sordariaceae; Neurospora`sp|Q9P4Z1|TOM1_NEUCR^Q9P4Z1^Q:4927-1499,H:2886-4026^65.16%ID^E:0^RecName: Full=E3 ubiquitin-protein ligase TOM1-like;^Eukaryota; Fungi; Dikarya; Ascomycot…	.	cds.comp73_c0_seq1|m.488	5527-6642[-]	.	.	.	ExpAA=42.60^PredHel=1^Topology=i83-101o	.	.
comp73_c0	comp73_c0_seq1	sp|Q9P4Z1|TOM1_NEUCR^Q9P4Z1^Q:13663-6584,H:1-2400^42.82%ID^E:0^RecName: Full=E3 ubiquitin-protein ligase TOM1-like;^Eukaryota; Fungi; Dikarya; Ascomycota; Pezizomycotina; Sordariomycetes; Sordariomycetidae; Sordariales; Sordariaceae; Neurospora`sp|Q9P4Z1|TOM1_NEUCR^Q9P4Z1^Q:4927-1499,H:2886-4026^65.16%ID^E:0^RecName: Full=E3 ubiquitin-protein ligase TOM1-like;^Eukaryota; Fungi; Dikarya; Ascomycot…	.	cds.comp73_c0_seq1|m.487	1496-13663[-]	sp|Q9P4Z1|TOM1_NEUCR^Q9P4Z1^Q:1-2430,H:1-2461^43.49%ID^E:0^RecName: Full=E3 ubiquitin-protein ligase TOM1-like;^Eukaryota; Fungi; Dikarya; Ascomycota; Pezizomycotina; Sordariomycetes; Sordariomycetidae; Sordariales; Sordariaceae; Neurospora`sp|Q9P4Z1|TOM1_NEUCR^Q9P4Z1^Q:2913-4055,H:2886-4026^65.67%ID^E:0^RecName: Full=E3 ubiquitin-protein ligase TOM1-like;^Eukaryota; Fungi; Dikarya; Ascomycota; P…	PF06012.7^DUF908^Domain of Unknown Function (DUF908)^120-506^E:7.8e-75`PF06025.7^DUF913^Domain of Unknown Function (DUF913)^573-1005^E:1.1e-90`PF14377.1^DUF4414^Domain of unknown function (DUF4414)^2964-3077^E:1.2e-32`PF00632.20^HECT^HECT-domain (ubiquitin-transferase)^3750-4054^E:6.9e-95	.	.	COG5021^Ubiquitin-protein ligase	GO:0005737^cellular_component^cytoplasm`GO:0005634^cellular_component^nucleus`GO:0004842^molecular_function^ubiquitin-protein ligase activity`GO:0051028^biological_process^mRNA transport`GO:0042787^biological_process^protein ubiquitination involved in ubiquitin-dependent protein catabolic process
comp73_c0	comp73_c0_seq1	sp|Q9P4Z1|TOM1_NEUCR^Q9P4Z1^Q:13663-6584,H:1-2400^42.82%ID^E:0^RecName: Full=E3 ubiquitin-protein ligase TOM1-like;^Eukaryota; Fungi; Dikarya; Ascomycota; Pezizomycotina; Sordariomycetes; Sordariomycetidae; Sordariales; Sordariaceae; Neurospora`sp|Q9P4Z1|TOM1_NEUCR^Q9P4Z1^Q:4927-1499,H:2886-4026^65.16%ID^E:0^RecName: Full=E3 ubiquitin-protein ligase TOM1-like;^Eukaryota; Fungi; Dikarya; Ascomycot…	.	cds.comp73_c0_seq1|m.510	11239-11433[-]	.	.	sigP:1^30^0.657^YES	.	.	.
comp73_c0	comp73_c0_seq1	sp|Q9P4Z1|TOM1_NEUCR^Q9P4Z1^Q:13663-6584,H:1-2400^42.82%ID^E:0^RecName: Full=E3 ubiquitin-protein ligase TOM1-like;^Eukaryota; Fungi; Dikarya; Ascomycota; Pezizomycotina; Sordariomycetes; Sordariomycetidae; Sordariales; Sordariaceae; Neurospora`sp|Q9P4Z1|TOM1_NEUCR^Q9P4Z1^Q:4927-1499,H:2886-4026^65.16%ID^E:0^RecName: Full=E3 ubiquitin-protein ligase TOM1-like;^Eukaryota; Fungi; Dikarya; Ascomycot…	.	cds.comp73_c0_seq1|m.490	109-828[+]	sp|Q9C0Z7|RS6B_SCHPO^Q9C0Z7^Q:1-239,H:1-239^77.82%ID^E:6e-134^RecName: Full=40S ribosomal protein S6-B;^Eukaryota; Fungi; Dikarya; Ascomycota; Taphrinomycotina; Schizosaccharomycetes; Schizosaccharomycetales; Schizosaccharomycetaceae; Schizosaccharomyces	PF01092.14^Ribosomal_S6e^Ribosomal protein S6e^1-126^E:1.6e-62	.	.	COG2125^Ribosomal protein S6E (S10)	GO:0022627^cellular_component^cytosolic small ribosomal subunit`GO:0003735^molecular_function^structural constituent of ribosome`GO:0002181^biological_process^cytoplasmic translation`GO:0042254^biological_process^ribosome biogenesis
comp74_c0	comp74_c0_seq1	sp|Q9USX4|RL33A_SCHPO^Q9USX4^Q:179-505,H:1-108^67.89%ID^E:1e-46^RecName: Full=60S ribosomal protein L33-A;^Eukaryota; Fungi; Dikarya; Ascomycota; Taphrinomycotina; Schizosaccharomycetes; Schizosaccharomycetales; Schizosaccharomycetaceae; Schizosaccharomyces	.	cds.comp74_c0_seq1|m.531	179-508[+]	sp|Q9USX4|RL33A_SCHPO^Q9USX4^Q:1-109,H:1-108^67.89%ID^E:2e-50^RecName: Full=60S ribosomal protein L33-A;^Eukaryota; Fungi; Dikarya; Ascomycota; Taphrinomycotina; Schizosaccharomycetes; Schizosaccharomycetales; Schizosaccharomycetaceae; Schizosaccharomyces	PF01247.13^Ribosomal_L35Ae^Ribosomal protein L35Ae^9-103^E:1.2e-40	.	.	COG2451^Ribosomal protein L35AE/L33A	GO:0022625^cellular_component^cytosolic large ribosomal subunit`GO:0005730^cellular_component^nucleolus`GO:0019843^molecular_function^rRNA binding`GO:0003735^molecular_function^structural constituent of ribosome`GO:0008270^molecular_function^zinc ion binding`GO:0002181^biological_process^cytoplasmic translation
comp75_c0	comp75_c0_seq1	sp|P00842|ATP9_NEUCR^P00842^Q:819-358,H:3-147^71.43%ID^E:8e-46^RecName: Full=ATP synthase subunit 9, mitochondrial;^Eukaryota; Fungi; Dikarya; Ascomycota; Pezizomycotina; Sordariomycetes; Sordariomycetidae; Sordariales; Sordariaceae; Neurospora	.	cds.comp75_c0_seq1|m.535	355-822[-]	sp|P00842|ATP9_NEUCR^P00842^Q:2-155,H:3-147^75.97%ID^E:1e-68^RecName: Full=ATP synthase subunit 9, mitochondrial;^Eukaryota; Fungi; Dikarya; Ascomycota; Pezizomycotina; Sordariomycetes; Sordariomycetidae; Sordariales; Sordariaceae; Neurospora	PF00137.16^ATP-synt_C^ATP synthase subunit C^88-154^E:5.4e-16	.	ExpAA=45.44^PredHel=2^Topology=o92-114i127-149o	NOG242582^Protein involved in microtubule-based process	GO:0016021^cellular_component^integral to membrane`GO:0031966^cellular_component^mitochondrial membrane`GO:0045263^cellular_component^proton-transporting ATP synthase complex, coupling factor F(o)`GO:0015078^molecular_function^hydrogen ion transmembrane transporter activity`GO:0008289^molecular_function^lipid binding`GO:0015991^biological_process^ATP hydrolysis coupled proton transport`GO:0015986…
comp76_c0	comp76_c0_seq1	.	.	cds.comp76_c0_seq1|m.540	202-774[+]	.	.	sigP:1^18^0.537^YES	.	.	.
comp77_c0	comp77_c0_seq1	sp|P23704|ATPB_NEUCR^P23704^Q:1892-345,H:1-516^93.05%ID^E:0^RecName: Full=ATP synthase subunit beta, mitochondrial;^Eukaryota; Fungi; Dikarya; Ascomycota; Pezizomycotina; Sordariomycetes; Sordariomycetidae; Sordariales; Sordariaceae; Neurospora	.	cds.comp77_c0_seq1|m.554	1817-1978[-]	.	.	.	.	.	.
comp77_c0	comp77_c0_seq1	sp|P23704|ATPB_NEUCR^P23704^Q:1892-345,H:1-516^93.05%ID^E:0^RecName: Full=ATP synthase subunit beta, mitochondrial;^Eukaryota; Fungi; Dikarya; Ascomycota; Pezizomycotina; Sordariomycetes; Sordariomycetidae; Sordariales; Sordariaceae; Neurospora	.	cds.comp77_c0_seq1|m.546	336-1979[-]	sp|P23704|ATPB_NEUCR^P23704^Q:30-545,H:1-516^93.05%ID^E:0^RecName: Full=ATP synthase subunit beta, mitochondrial;^Eukaryota; Fungi; Dikarya; Ascomycota; Pezizomycotina; Sordariomycetes; Sordariomycetidae; Sordariales; Sordariaceae; Neurospora	PF02874.18^ATP-synt_ab_N^ATP synthase alpha/beta family, beta-barrel domain^80-147^E:1.3e-23`PF00006.20^ATP-synt_ab^ATP synthase alpha/beta family, nucleotide-binding domain^203-422^E:1.8e-61`PF00306.22^ATP-synt_ab_C^ATP synthase alpha/beta chain, C terminal domain^436-545^E:4.7e-25	.	.	COG0055^F0F1-type ATP synthase, beta subunit	GO:0005754^cellular_component^mitochondrial proton-transporting ATP synthase, catalytic core`GO:0005524^molecular_function^ATP binding`GO:0046933^molecular_function^hydrogen ion transporting ATP synthase activity, rotational mechanism`GO:0008553^molecular_function^hydrogen-exporting ATPase activity, phosphorylative mechanism`GO:0006200^biological_process^ATP catabolic process`GO:0015991^biologica…
comp77_c0	comp77_c0_seq1	sp|P23704|ATPB_NEUCR^P23704^Q:1892-345,H:1-516^93.05%ID^E:0^RecName: Full=ATP synthase subunit beta, mitochondrial;^Eukaryota; Fungi; Dikarya; Ascomycota; Pezizomycotina; Sordariomycetes; Sordariomycetidae; Sordariales; Sordariaceae; Neurospora	.	cds.comp77_c0_seq1|m.547	795-1805[+]	.	.	.	.	.	.
comp79_c0	comp79_c0_seq1	sp|O34812|YFMJ_BACSU^O34812^Q:253-1269,H:1-338^45.09%ID^E:2e-85^RecName: Full=Putative NADP-dependent oxidoreductase YfmJ;^Bacteria; Firmicutes; Bacilli; Bacillales; Bacillaceae; Bacillus	.	cds.comp79_c0_seq1|m.555	253-1290[+]	sp|O34812|YFMJ_BACSU^O34812^Q:1-339,H:1-338^45.09%ID^E:5e-87^RecName: Full=Putative NADP-dependent oxidoreductase YfmJ;^Bacteria; Firmicutes; Bacilli; Bacillales; Bacillaceae; Bacillus	PF00107.21^ADH_zinc_N^Zinc-binding dehydrogenase^162-294^E:8.1e-24`PF13602.1^ADH_zinc_N_2^Zinc-binding dehydrogenase^194-333^E:1.7e-06	.	.	COG2130^Putative NADP-dependent oxidoreductases	GO:0000166^molecular_function^nucleotide binding`GO:0016491^molecular_function^oxidoreductase activity`GO:0008270^molecular_function^zinc ion binding`GO:0019439^biological_process^aromatic compound catabolic process`GO:0009636^biological_process^response to toxin
comp80_c0	comp80_c0_seq1	.	.	cds.comp80_c0_seq1|m.558	3-524[+]	.	.	.	.	.	.
comp81_c0	comp81_c0_seq1	sp|P51401|RL9B_YEAST^P51401^Q:611-42,H:1-188^61.05%ID^E:1e-78^RecName: Full=60S ribosomal protein L9-B;^Eukaryota; Fungi; Dikarya; Ascomycota; Saccharomycotina; Saccharomycetes; Saccharomycetales; Saccharomycetaceae; Saccharomyces	.	cds.comp81_c0_seq1|m.562	33-611[-]	sp|P51401|RL9B_YEAST^P51401^Q:1-190,H:1-188^61.05%ID^E:2e-79^RecName: Full=60S ribosomal protein L9-B;^Eukaryota; Fungi; Dikarya; Ascomycota; Saccharomycotina; Saccharomycetes; Saccharomycetales; Saccharomycetaceae; Saccharomyces	PF00347.18^Ribosomal_L6^Ribosomal protein L6^12-85^E:2e-11`PF00347.18^Ribosomal_L6^Ribosomal protein L6^97-180^E:9e-13	.	.	COG0097^Ribosomal protein L6P/L9E	GO:0022625^cellular_component^cytosolic large ribosomal subunit`GO:0019843^molecular_function^rRNA binding`GO:0003735^molecular_function^structural constituent of ribosome`GO:0002181^biological_process^cytoplasmic translation
comp82_c0	comp82_c0_seq1	.	.	.	.	.	.	.	.	.	.	.
comp83_c0	comp83_c0_seq1	sp|O59953|RL5_NEUCR^O59953^Q:124-1026,H:1-301^81.4%ID^E:1e-173^RecName: Full=60S ribosomal protein L5;^Eukaryota; Fungi; Dikarya; Ascomycota; Pezizomycotina; Sordariomycetes; Sordariomycetidae; Sordariales; Sordariaceae; Neurospora	.	cds.comp83_c0_seq1|m.572	1-1029[+]	sp|O59953|RL5_NEUCR^O59953^Q:42-342,H:1-301^81.4%ID^E:0^RecName: Full=60S ribosomal protein L5;^Eukaryota; Fungi; Dikarya; Ascomycota; Pezizomycotina; Sordariomycetes; Sordariomycetidae; Sordariales; Sordariaceae; Neurospora	PF00861.17^Ribosomal_L18p^Ribosomal L18p/L5e family^67-215^E:5.7e-43`PF14204.1^Ribosomal_L18_c^Ribosomal L18 C-terminal region^237-334^E:2.3e-34	.	.	COG0256^Ribosomal protein L18	GO:0005840^cellular_component^ribosome`GO:0008097^molecular_function^5S rRNA binding`GO:0003735^molecular_function^structural constituent of ribosome`GO:0006412^biological_process^translation
comp84_c0	comp84_c0_seq1	sp|P07038|PMA1_NEUCR^P07038^Q:838-3450,H:54-920^88.99%ID^E:0^RecName: Full=Plasma membrane ATPase;^Eukaryota; Fungi; Dikarya; Ascomycota; Pezizomycotina; Sordariomycetes; Sordariomycetidae; Sordariales; Sordariaceae; Neurospora	.	cds.comp84_c0_seq1|m.577	1174-2139[-]	.	.	.	.	.	.
comp84_c0	comp84_c0_seq1	sp|P07038|PMA1_NEUCR^P07038^Q:838-3450,H:54-920^88.99%ID^E:0^RecName: Full=Plasma membrane ATPase;^Eukaryota; Fungi; Dikarya; Ascomycota; Pezizomycotina; Sordariomycetes; Sordariomycetidae; Sordariales; Sordariaceae; Neurospora	.	cds.comp84_c0_seq1|m.576	682-3453[+]	sp|P07038|PMA1_NEUCR^P07038^Q:1-923,H:1-920^85.32%ID^E:0^RecName: Full=Plasma membrane ATPase;^Eukaryota; Fungi; Dikarya; Ascomycota; Pezizomycotina; Sordariomycetes; Sordariomycetidae; Sordariales; Sordariaceae; Neurospora	PF00690.21^Cation_ATPase_N^Cation transporter/ATPase, N-terminus^77-133^E:4.5e-09`PF00122.15^E1-E2_ATPase^E1-E2 ATPase^144-366^E:2.3e-62`PF00702.21^Hydrolase^haloacid dehalogenase-like hydrolase^371-644^E:4.2e-22`PF12710.2^HAD^haloacid dehalogenase-like hydrolase^373-641^E:6.9e-13	.	ExpAA=201.02^PredHel=9^Topology=i112-134o139-158i287-309o329-351i689-711o717-736i757-779o824-846i859-881o	COG0474^Cation transport ATPase	GO:0016021^cellular_component^integral to membrane`GO:0005886^cellular_component^plasma membrane`GO:0005524^molecular_function^ATP binding`GO:0008553^molecular_function^hydrogen-exporting ATPase activity, phosphorylative mechanism`GO:0046872^molecular_function^metal ion binding`GO:0006754^biological_process^ATP biosynthetic process
comp85_c0	comp85_c0_seq1	sp|O59804|CH10_SCHPO^O59804^Q:719-408,H:1-104^61.54%ID^E:1e-38^RecName: Full=10 kDa heat shock protein, mitochondrial;^Eukaryota; Fungi; Dikarya; Ascomycota; Taphrinomycotina; Schizosaccharomycetes; Schizosaccharomycetales; Schizosaccharomycetaceae; Schizosaccharomyces	.	cds.comp85_c0_seq1|m.592	399-719[-]	sp|O59804|CH10_SCHPO^O59804^Q:1-104,H:1-104^61.54%ID^E:5e-41^RecName: Full=10 kDa heat shock protein, mitochondrial;^Eukaryota; Fungi; Dikarya; Ascomycota; Taphrinomycotina; Schizosaccharomycetes; Schizosaccharomycetales; Schizosaccharomycetaceae; Schizosaccharomyces	PF00166.16^Cpn10^Chaperonin 10 Kd subunit^12-102^E:2.7e-27	.	.	COG0234^Co-chaperonin GroES (HSP10)	GO:0005759^cellular_component^mitochondrial matrix`GO:0005524^molecular_function^ATP binding`GO:0051082^molecular_function^unfolded protein binding`GO:0006457^biological_process^protein folding`GO:0030150^biological_process^protein import into mitochondrial matrix
comp86_c0	comp86_c0_seq1	sp|Q09127|RL10A_SCHPO^Q09127^Q:1445-798,H:1-216^77.78%ID^E:2e-120^RecName: Full=60S ribosomal protein L10-A;^Eukaryota; Fungi; Dikarya; Ascomycota; Taphrinomycotina; Schizosaccharomycetes; Schizosaccharomycetales; Schizosaccharomycetaceae; Schizosaccharomyces	.	cds.comp86_c0_seq1|m.596	786-1445[-]	sp|Q09127|RL10A_SCHPO^Q09127^Q:1-216,H:1-216^77.78%ID^E:3e-125^RecName: Full=60S ribosomal protein L10-A;^Eukaryota; Fungi; Dikarya; Ascomycota; Taphrinomycotina; Schizosaccharomycetes; Schizosaccharomycetales; Schizosaccharomycetaceae; Schizosaccharomyces	PF00252.13^Ribosomal_L16^Ribosomal protein L16p/L10e^5-166^E:8.5e-32	.	.	.	GO:0022625^cellular_component^cytosolic large ribosomal subunit`GO:0003735^molecular_function^structural constituent of ribosome`GO:0002181^biological_process^cytoplasmic translation
comp87_c0	comp87_c0_seq1	sp|Q9C0T1|RL37_EMENI^Q9C0T1^Q:1519-1256,H:1-88^80.68%ID^E:9e-34^RecName: Full=60S ribosomal protein L37;^Eukaryota; Fungi; Dikarya; Ascomycota; Pezizomycotina; Eurotiomycetes; Eurotiomycetidae; Eurotiales; Trichocomaceae; Emericella	.	cds.comp87_c0_seq1|m.605	1238-1654[-]	sp|Q9C0T1|RL37_EMENI^Q9C0T1^Q:46-133,H:1-88^80.68%ID^E:1e-44^RecName: Full=60S ribosomal protein L37;^Eukaryota; Fungi; Dikarya; Ascomycota; Pezizomycotina; Eurotiomycetes; Eurotiomycetidae; Eurotiales; Trichocomaceae; Emericella	PF01907.14^Ribosomal_L37e^Ribosomal protein L37e^47-100^E:1.5e-27	.	.	.	GO:0005840^cellular_component^ribosome`GO:0046872^molecular_function^metal ion binding`GO:0019843^molecular_function^rRNA binding`GO:0003735^molecular_function^structural constituent of ribosome`GO:0006412^biological_process^translation
comp87_c0	comp87_c0_seq1	sp|Q9C0T1|RL37_EMENI^Q9C0T1^Q:1519-1256,H:1-88^80.68%ID^E:9e-34^RecName: Full=60S ribosomal protein L37;^Eukaryota; Fungi; Dikarya; Ascomycota; Pezizomycotina; Eurotiomycetes; Eurotiomycetidae; Eurotiales; Trichocomaceae; Emericella	.	cds.comp87_c0_seq1|m.602	2-814[+]	sp|O74385|ELP6_SCHPO^O74385^Q:30-270,H:11-244^24.61%ID^E:1e-13^RecName: Full=Elongator complex protein 6 homolog;^Eukaryota; Fungi; Dikarya; Ascomycota; Taphrinomycotina; Schizosaccharomycetes; Schizosaccharomycetales; Schizosaccharomycetaceae; Schizosaccharomyces	PF09807.4^DUF2348^Uncharacterized conserved protein (DUF2348)^47-245^E:8.3e-11	.	.	KOG4723^Uncharacterized conserved protein	GO:0005829^cellular_component^cytosol`GO:0033588^cellular_component^Elongator holoenzyme complex`GO:0005634^cellular_component^nucleus`GO:0002098^biological_process^tRNA wobble uridine modification
comp88_c0	comp88_c0_seq1	sp|O59936|RS12_ERYGR^O59936^Q:212-604,H:2-132^87.02%ID^E:3e-76^RecName: Full=40S ribosomal protein S12;^Eukaryota; Fungi; Dikarya; Ascomycota; Pezizomycotina; Leotiomycetes; Erysiphales; Erysiphaceae; Blumeria	.	cds.comp88_c0_seq1|m.611	1067-1444[-]	sp|Q4I665|PIN4_GIBZE^Q4I665^Q:20-125,H:28-133^76.42%ID^E:4e-52^RecName: Full=Peptidyl-prolyl cis-trans isomerase PIN4;^Eukaryota; Fungi; Dikarya; Ascomycota; Pezizomycotina; Sordariomycetes; Hypocreomycetidae; Hypocreales; Nectriaceae; Gibberella	PF13616.1^Rotamase_3^PPIC-type PPIASE domain^27-125^E:5.4e-18`PF00639.16^Rotamase^PPIC-type PPIASE domain^38-122^E:1.7e-16`PF13145.1^Rotamase_2^PPIC-type PPIASE domain^45-124^E:4.2e-06	.	.	COG0760^Parvulin-like peptidyl-prolyl isomerase	GO:0003755^molecular_function^peptidyl-prolyl cis-trans isomerase activity`GO:0006457^biological_process^protein folding`GO:0000413^biological_process^protein peptidyl-prolyl isomerization
comp88_c0	comp88_c0_seq1	sp|O59936|RS12_ERYGR^O59936^Q:212-604,H:2-132^87.02%ID^E:3e-76^RecName: Full=40S ribosomal protein S12;^Eukaryota; Fungi; Dikarya; Ascomycota; Pezizomycotina; Leotiomycetes; Erysiphales; Erysiphaceae; Blumeria	.	cds.comp88_c0_seq1|m.610	161-607[+]	sp|O59936|RS12_ERYGR^O59936^Q:18-148,H:2-132^87.02%ID^E:1e-81^RecName: Full=40S ribosomal protein S12;^Eukaryota; Fungi; Dikarya; Ascomycota; Pezizomycotina; Leotiomycetes; Erysiphales; Erysiphaceae; Blumeria	PF01248.21^Ribosomal_L7Ae^Ribosomal protein L7Ae/L30e/S12e/Gadd45 family^32-126^E:4.5e-28	.	.	.	GO:0005840^cellular_component^ribosome`GO:0003735^molecular_function^structural constituent of ribosome`GO:0006412^biological_process^translation
comp89_c0	comp89_c0_seq1	sp|Q7RYV5|TCTP_NEUCR^Q7RYV5^Q:1092-583,H:1-170^74.71%ID^E:4e-88^RecName: Full=Translationally-controlled tumor protein homolog;^Eukaryota; Fungi; Dikarya; Ascomycota; Pezizomycotina; Sordariomycetes; Sordariomycetidae; Sordariales; Sordariaceae; Neurospora	.	cds.comp89_c0_seq1|m.617	580-1092[-]	sp|Q7RYV5|TCTP_NEUCR^Q7RYV5^Q:1-170,H:1-170^74.71%ID^E:8e-92^RecName: Full=Translationally-controlled tumor protein homolog;^Eukaryota; Fungi; Dikarya; Ascomycota; Pezizomycotina; Sordariomycetes; Sordariomycetidae; Sordariales; Sordariaceae; Neurospora	PF00838.12^TCTP^Translationally controlled tumour protein^1-167^E:8.5e-67	.	.	.	GO:0005737^cellular_component^cytoplasm`GO:0005874^cellular_component^microtubule`GO:0006412^biological_process^translation
comp89_c0	comp89_c0_seq1	sp|Q7RYV5|TCTP_NEUCR^Q7RYV5^Q:1092-583,H:1-170^74.71%ID^E:4e-88^RecName: Full=Translationally-controlled tumor protein homolog;^Eukaryota; Fungi; Dikarya; Ascomycota; Pezizomycotina; Sordariomycetes; Sordariomycetidae; Sordariales; Sordariaceae; Neurospora	.	cds.comp89_c0_seq1|m.621	2-187[-]	.	.	.	.	.	.
comp90_c0	comp90_c0_seq1	sp|Q2TBM9|SRAC1_BOVIN^Q2TBM9^Q:1004-1432,H:490-628^30.32%ID^E:2e-06^RecName: Full=Protein SERAC1;^Eukaryota; Metazoa; Chordata; Craniata; Vertebrata; Euteleostomi; Mammalia; Eutheria; Laurasiatheria; Cetartiodactyla; Ruminantia; Pecora; Bovidae; Bovinae; Bos	.	cds.comp90_c0_seq1|m.627	2793-3254[-]	.	.	sigP:1^19^0.844^YES	.	.	.
comp90_c0	comp90_c0_seq1	sp|Q2TBM9|SRAC1_BOVIN^Q2TBM9^Q:1004-1432,H:490-628^30.32%ID^E:2e-06^RecName: Full=Protein SERAC1;^Eukaryota; Metazoa; Chordata; Craniata; Vertebrata; Euteleostomi; Mammalia; Eutheria; Laurasiatheria; Cetartiodactyla; Ruminantia; Pecora; Bovidae; Bovinae; Bos	.	cds.comp90_c0_seq1|m.625	602-2386[+]	sp|Q5SNQ7|SRAC1_DANRE^Q5SNQ7^Q:70-277,H:428-632^27.23%ID^E:4e-07^RecName: Full=Protein SERAC1;^Eukaryota; Metazoa; Chordata; Craniata; Vertebrata; Euteleostomi; Actinopterygii; Neopterygii; Teleostei; Ostariophysi; Cypriniformes; Cyprinidae; Danio	.	.	.	NOG125753^Protein involved in GPI anchor metabolic process	GO:0016021^cellular_component^integral to membrane`GO:0031227^cellular_component^intrinsic to endoplasmic reticulum membrane`GO:0005739^cellular_component^mitochondrion`GO:0016788^molecular_function^hydrolase activity, acting on ester bonds`GO:0006505^biological_process^GPI anchor metabolic process`GO:0006886^biological_process^intracellular protein transport`GO:0008654^biological_process^phospho…
comp90_c0	comp90_c0_seq1	sp|Q2TBM9|SRAC1_BOVIN^Q2TBM9^Q:1004-1432,H:490-628^30.32%ID^E:2e-06^RecName: Full=Protein SERAC1;^Eukaryota; Metazoa; Chordata; Craniata; Vertebrata; Euteleostomi; Mammalia; Eutheria; Laurasiatheria; Cetartiodactyla; Ruminantia; Pecora; Bovidae; Bovinae; Bos	.	cds.comp90_c0_seq1|m.626	1112-2092[-]	.	.	.	.	.	.
comp91_c0	comp91_c0_seq1	sp|Q10168|NSP1_SCHPO^Q10168^Q:1694-2218,H:417-577^34.29%ID^E:1e-27^RecName: Full=Nucleoporin nsp1;^Eukaryota; Fungi; Dikarya; Ascomycota; Taphrinomycotina; Schizosaccharomycetes; Schizosaccharomycetales; Schizosaccharomycetaceae; Schizosaccharomyces	.	cds.comp91_c0_seq1|m.650	2706-3134[-]	sp|P01097|ATIF_YEAST^P01097^Q:55-135,H:6-85^40.74%ID^E:8e-13^RecName: Full=ATPase inhibitor, mitochondrial;^Eukaryota; Fungi; Dikarya; Ascomycota; Saccharomycotina; Saccharomycetes; Saccharomycetales; Saccharomycetaceae; Saccharomyces	PF04568.7^IATP^Mitochondrial ATPase inhibitor, IATP^48-131^E:4.1e-20	.	.	NOG84090^Protein involved in negative regulation of nucleotide metabolic process	GO:0005739^cellular_component^mitochondrion`GO:0004857^molecular_function^enzyme inhibitor activity`GO:0032780^biological_process^negative regulation of ATPase activity`GO:0045980^biological_process^negative regulation of nucleotide metabolic process
comp91_c0	comp91_c0_seq1	sp|Q10168|NSP1_SCHPO^Q10168^Q:1694-2218,H:417-577^34.29%ID^E:1e-27^RecName: Full=Nucleoporin nsp1;^Eukaryota; Fungi; Dikarya; Ascomycota; Taphrinomycotina; Schizosaccharomycetes; Schizosaccharomycetales; Schizosaccharomycetaceae; Schizosaccharomyces	.	cds.comp91_c0_seq1|m.648	290-2347[+]	sp|Q10168|NSP1_SCHPO^Q10168^Q:471-662,H:419-596^33.33%ID^E:2e-38^RecName: Full=Nucleoporin nsp1;^Eukaryota; Fungi; Dikarya; Ascomycota; Taphrinomycotina; Schizosaccharomycetes; Schizosaccharomycetales; Schizosaccharomycetaceae; Schizosaccharomyces	PF05064.8^Nsp1_C^Nsp1-like C-terminal region^460-570^E:2.3e-40	.	.	NOG12793^Calcium ion binding protein	GO:0031965^cellular_component^nuclear membrane`GO:0044613^cellular_component^nuclear pore central transport channel`GO:0044615^cellular_component^nuclear pore nuclear basket`GO:0017056^molecular_function^structural constituent of nuclear pore`GO:0000917^biological_process^barrier septum assembly`GO:0007049^biological_process^cell cycle`GO:0051301^biological_process^cell division`GO:0051028^biolog…
comp92_c0	comp92_c0_seq1	sp|P32495|NHP2_YEAST^P32495^Q:376-738,H:25-135^58.68%ID^E:3e-34^RecName: Full=H/ACA ribonucleoprotein complex subunit 2;^Eukaryota; Fungi; Dikarya; Ascomycota; Saccharomycotina; Saccharomycetes; Saccharomycetales; Saccharomycetaceae; Saccharomyces	.	cds.comp92_c0_seq1|m.658	205-876[+]	sp|P32495|NHP2_YEAST^P32495^Q:55-200,H:22-148^54.11%ID^E:3e-38^RecName: Full=H/ACA ribonucleoprotein complex subunit 2;^Eukaryota; Fungi; Dikarya; Ascomycota; Saccharomycotina; Saccharomycetes; Saccharomycetales; Saccharomycetaceae; Saccharomyces	PF01248.21^Ribosomal_L7Ae^Ribosomal protein L7Ae/L30e/S12e/Gadd45 family^76-173^E:5.8e-19	.	.	COG1358^Ribosomal protein HS6-type (S12/L30/L7a)	GO:0031429^cellular_component^box H/ACA snoRNP complex`GO:0030515^molecular_function^snoRNA binding`GO:0000469^biological_process^cleavage involved in rRNA processing`GO:0031118^biological_process^rRNA pseudouridine synthesis`GO:0031120^biological_process^snRNA pseudouridine synthesis
comp92_c0	comp92_c0_seq1	sp|P32495|NHP2_YEAST^P32495^Q:376-738,H:25-135^58.68%ID^E:3e-34^RecName: Full=H/ACA ribonucleoprotein complex subunit 2;^Eukaryota; Fungi; Dikarya; Ascomycota; Saccharomycotina; Saccharomycetes; Saccharomycetales; Saccharomycetaceae; Saccharomyces	.	cds.comp92_c0_seq1|m.660	1560-2012[-]	sp|Q9UTI9|YKZ2_SCHPO^Q9UTI9^Q:2-145,H:3-146^33.33%ID^E:7e-22^RecName: Full=UPF0591 membrane protein C15E1.02c;^Eukaryota; Fungi; Dikarya; Ascomycota; Taphrinomycotina; Schizosaccharomycetes; Schizosaccharomycetales; Schizosaccharomycetaceae; Schizosaccharomyces	PF08570.5^DUF1761^Protein of unknown function (DUF1761)^12-141^E:1.5e-24	.	ExpAA=79.91^PredHel=4^Topology=o15-37i58-80o90-112i121-143o	.	GO:0005737^cellular_component^cytoplasm`GO:0016021^cellular_component^integral to membrane`GO:0016020^cellular_component^membrane`GO:0033554^biological_process^cellular response to stress
comp92_c0	comp92_c0_seq1	sp|P32495|NHP2_YEAST^P32495^Q:376-738,H:25-135^58.68%ID^E:3e-34^RecName: Full=H/ACA ribonucleoprotein complex subunit 2;^Eukaryota; Fungi; Dikarya; Ascomycota; Saccharomycotina; Saccharomycetes; Saccharomycetales; Saccharomycetaceae; Saccharomyces	.	cds.comp92_c0_seq1|m.659	2026-2649[-]	.	.	.	ExpAA=20.01^PredHel=1^Topology=i172-191o	.	.
comp93_c0	comp93_c0_seq1	sp|Q9UUH4|MSMO_SCHPO^Q9UUH4^Q:1595-804,H:16-279^59.09%ID^E:3e-113^RecName: Full=Methylsterol monooxygenase;^Eukaryota; Fungi; Dikarya; Ascomycota; Taphrinomycotina; Schizosaccharomycetes; Schizosaccharomycetales; Schizosaccharomycetaceae; Schizosaccharomyces	.	cds.comp93_c0_seq1|m.669	3-350[+]	sp|O42658|PHS_SCHPO^O42658^Q:11-77,H:29-95^55.22%ID^E:2e-19^RecName: Full=Pterin-4-alpha-carbinolamine dehydratase;^Eukaryota; Fungi; Dikarya; Ascomycota; Taphrinomycotina; Schizosaccharomycetes; Schizosaccharomycetales; Schizosaccharomycetaceae; Schizosaccharomyces	PF01329.14^Pterin_4a^Pterin 4 alpha carbinolamine dehydratase^7-75^E:2.2e-24	.	.	COG2154^Pterin-4a-carbinolamine dehydratase	GO:0005619^cellular_component^ascospore wall`GO:0005829^cellular_component^cytosol`GO:0005634^cellular_component^nucleus`GO:0008124^molecular_function^4-alpha-hydroxytetrahydrobiopterin dehydratase activity`GO:0030476^biological_process^ascospore wall assembly`GO:0006729^biological_process^tetrahydrobiopterin biosynthetic process
comp93_c0	comp93_c0_seq1	sp|Q9UUH4|MSMO_SCHPO^Q9UUH4^Q:1595-804,H:16-279^59.09%ID^E:3e-113^RecName: Full=Methylsterol monooxygenase;^Eukaryota; Fungi; Dikarya; Ascomycota; Taphrinomycotina; Schizosaccharomycetes; Schizosaccharomycetales; Schizosaccharomycetaceae; Schizosaccharomyces	.	cds.comp93_c0_seq1|m.667	738-1658[-]	sp|P53045|MSMO_YEAST^P53045^Q:1-304,H:1-306^56.54%ID^E:6e-122^RecName: Full=Methylsterol monooxygenase;^Eukaryota; Fungi; Dikarya; Ascomycota; Saccharomycotina; Saccharomycetes; Saccharomycetales; Saccharomycetaceae; Saccharomyces	PF04116.8^FA_hydroxylase^Fatty acid hydroxylase superfamily^146-262^E:4.9e-15	.	.	COG3000^Sterol desaturase	GO:0005789^cellular_component^endoplasmic reticulum membrane`GO:0016021^cellular_component^integral to membrane`GO:0005886^cellular_component^plasma membrane`GO:0000254^molecular_function^C-4 methylsterol oxidase activity`GO:0005506^molecular_function^iron ion binding`GO:0006696^biological_process^ergosterol biosynthetic process`GO:0006633^biological_process^fatty acid biosynthetic process
comp94_c0	comp94_c0_seq1	sp|Q7RV88|IF4A_NEUCR^Q7RV88^Q:1793-603,H:1-397^96.22%ID^E:0^RecName: Full=ATP-dependent RNA helicase eIF4A;^Eukaryota; Fungi; Dikarya; Ascomycota; Pezizomycotina; Sordariomycetes; Sordariomycetidae; Sordariales; Sordariaceae; Neurospora	.	cds.comp94_c0_seq1|m.677	600-1793[-]	sp|Q7RV88|IF4A_NEUCR^Q7RV88^Q:1-397,H:1-397^96.22%ID^E:0^RecName: Full=ATP-dependent RNA helicase eIF4A;^Eukaryota; Fungi; Dikarya; Ascomycota; Pezizomycotina; Sordariomycetes; Sordariomycetidae; Sordariales; Sordariaceae; Neurospora	PF00270.24^DEAD^DEAD/DEAH box helicase^49-213^E:1.5e-43`PF00271.26^Helicase_C^Helicase conserved C-terminal domain^282-358^E:7.4e-27	.	.	COG0513^Superfamily II DNA and RNA helicases	GO:0005737^cellular_component^cytoplasm`GO:0005524^molecular_function^ATP binding`GO:0008026^molecular_function^ATP-dependent helicase activity`GO:0003743^molecular_function^translation initiation factor activity
comp95_c0	comp95_c0_seq1	sp|Q51LA6|SLU7_MAGO7^Q51LA6^Q:73-1461,H:17-474^63.66%ID^E:7e-166^RecName: Full=Pre-mRNA-splicing factor SLU7;^Eukaryota; Fungi; Dikarya; Ascomycota; Pezizomycotina; Sordariomycetes; Sordariomycetidae; Magnaporthales; Magnaporthaceae; Magnaporthe	.	cds.comp95_c0_seq1|m.686	1819-2394[-]	sp|P52810|RS9_PODAS^P52810^Q:1-191,H:1-190^92.15%ID^E:1e-112^RecName: Full=40S ribosomal protein S9;^Eukaryota; Fungi; Dikarya; Ascomycota; Pezizomycotina; Sordariomycetes; Sordariomycetidae; Sordariales; Lasiosphaeriaceae; Podospora	PF00163.14^Ribosomal_S4^Ribosomal protein S4/S9 N-terminal domain^4-104^E:1.1e-28`PF01479.20^S4^S4 domain^105-148^E:4e-13	.	.	.	GO:0015935^cellular_component^small ribosomal subunit`GO:0019843^molecular_function^rRNA binding`GO:0003735^molecular_function^structural constituent of ribosome`GO:0006412^biological_process^translation
comp95_c0	comp95_c0_seq1	sp|Q51LA6|SLU7_MAGO7^Q51LA6^Q:73-1461,H:17-474^63.66%ID^E:7e-166^RecName: Full=Pre-mRNA-splicing factor SLU7;^Eukaryota; Fungi; Dikarya; Ascomycota; Pezizomycotina; Sordariomycetes; Sordariomycetidae; Magnaporthales; Magnaporthaceae; Magnaporthe	.	cds.comp95_c0_seq1|m.684	34-1464[+]	sp|Q51LA6|SLU7_MAGO7^Q51LA6^Q:11-476,H:14-474^64.32%ID^E:0^RecName: Full=Pre-mRNA-splicing factor SLU7;^Eukaryota; Fungi; Dikarya; Ascomycota; Pezizomycotina; Sordariomycetes; Sordariomycetidae; Magnaporthales; Magnaporthaceae; Magnaporthe	PF11708.3^Slu7^Pre-mRNA splicing Prp18-interacting factor^121-362^E:2e-71	.	.	NOG251791^Protein involved in cell death	GO:0005681^cellular_component^spliceosomal complex`GO:0046872^molecular_function^metal ion binding`GO:0003676^molecular_function^nucleic acid binding`GO:0008270^molecular_function^zinc ion binding`GO:0006397^biological_process^mRNA processing`GO:0008380^biological_process^RNA splicing
comp96_c0	comp96_c0_seq1	sp|Q9HE25|RL17_NEUCR^Q9HE25^Q:387-947,H:1-186^83.42%ID^E:5e-107^RecName: Full=60S ribosomal protein L17;^Eukaryota; Fungi; Dikarya; Ascomycota; Pezizomycotina; Sordariomycetes; Sordariomycetidae; Sordariales; Sordariaceae; Neurospora	.	cds.comp96_c0_seq1|m.698	387-950[+]	sp|Q9HE25|RL17_NEUCR^Q9HE25^Q:1-187,H:1-186^83.42%ID^E:8e-112^RecName: Full=60S ribosomal protein L17;^Eukaryota; Fungi; Dikarya; Ascomycota; Pezizomycotina; Sordariomycetes; Sordariomycetidae; Sordariales; Sordariaceae; Neurospora	PF00237.14^Ribosomal_L22^Ribosomal protein L22p/L17e^17-152^E:3.8e-35	.	.	COG0091^Ribosomal protein L22	GO:0015934^cellular_component^large ribosomal subunit`GO:0003735^molecular_function^structural constituent of ribosome`GO:0006412^biological_process^translation
comp96_c0	comp96_c0_seq1	sp|Q9HE25|RL17_NEUCR^Q9HE25^Q:387-947,H:1-186^83.42%ID^E:5e-107^RecName: Full=60S ribosomal protein L17;^Eukaryota; Fungi; Dikarya; Ascomycota; Pezizomycotina; Sordariomycetes; Sordariomycetidae; Sordariales; Sordariaceae; Neurospora	.	cds.comp96_c0_seq1|m.701	1207-1383[+]	.	.	.	.	.	.
comp97_c0	comp97_c0_seq1	sp|P27526|PHR_NEUCR^P27526^Q:2642-804,H:12-642^55.66%ID^E:0^RecName: Full=Deoxyribodipyrimidine photo-lyase;^Eukaryota; Fungi; Dikarya; Ascomycota; Pezizomycotina; Sordariomycetes; Sordariomycetidae; Sordariales; Sordariaceae; Neurospora	.	cds.comp97_c0_seq1|m.709	2-376[+]	sp|O93798|RS21_NEUCR^O93798^Q:38-124,H:1-87^83.91%ID^E:4e-48^RecName: Full=40S ribosomal protein S21;^Eukaryota; Fungi; Dikarya; Ascomycota; Pezizomycotina; Sordariomycetes; Sordariomycetidae; Sordariales; Sordariaceae; Neurospora	PF01249.13^Ribosomal_S21e^Ribosomal protein S21e^38-118^E:5e-42	.	.	.	GO:0022627^cellular_component^cytosolic small ribosomal subunit`GO:0003735^molecular_function^structural constituent of ribosome`GO:0000447^biological_process^endonucleolytic cleavage in ITS1 to separate SSU-rRNA from 5.8S rRNA and LSU-rRNA from tricistronic rRNA transcript (SSU-rRNA, 5.8S rRNA, LSU-rRNA)`GO:0000461^biological_process^endonucleolytic cleavage to generate mature 3'-end of SSU-rRNA…
comp97_c0	comp97_c0_seq1	sp|P27526|PHR_NEUCR^P27526^Q:2642-804,H:12-642^55.66%ID^E:0^RecName: Full=Deoxyribodipyrimidine photo-lyase;^Eukaryota; Fungi; Dikarya; Ascomycota; Pezizomycotina; Sordariomycetes; Sordariomycetidae; Sordariales; Sordariaceae; Neurospora	.	cds.comp97_c0_seq1|m.706	756-1856[+]	.	.	.	.	.	.
comp97_c0	comp97_c0_seq1	sp|P27526|PHR_NEUCR^P27526^Q:2642-804,H:12-642^55.66%ID^E:0^RecName: Full=Deoxyribodipyrimidine photo-lyase;^Eukaryota; Fungi; Dikarya; Ascomycota; Pezizomycotina; Sordariomycetes; Sordariomycetidae; Sordariales; Sordariaceae; Neurospora	.	cds.comp97_c0_seq1|m.705	801-2669[-]	sp|P27526|PHR_NEUCR^P27526^Q:6-622,H:8-642^55.47%ID^E:0^RecName: Full=Deoxyribodipyrimidine photo-lyase;^Eukaryota; Fungi; Dikarya; Ascomycota; Pezizomycotina; Sordariomycetes; Sordariomycetidae; Sordariales; Sordariaceae; Neurospora	PF00875.13^DNA_photolyase^DNA photolyase^132-296^E:7e-39`PF03441.9^FAD_binding_7^FAD binding domain of DNA photolyase^350-616^E:4.1e-102	.	.	COG0415^Deoxyribodipyrimidine photolyase	GO:0003904^molecular_function^deoxyribodipyrimidine photo-lyase activity`GO:0003677^molecular_function^DNA binding`GO:0000166^molecular_function^nucleotide binding`GO:0006281^biological_process^DNA repair`GO:0018298^biological_process^protein-chromophore linkage
comp98_c0	comp98_c0_seq1	.	.	cds.comp98_c0_seq1|m.717	429-1937[-]	.	.	.	ExpAA=90.11^PredHel=4^Topology=i151-173o198-220i227-249o294-316i	.	.
comp99_c0	comp99_c0_seq1	sp|Q8X034|RL15_NEUCR^Q8X034^Q:1167-559,H:1-203^93.6%ID^E:2e-116^RecName: Full=60S ribosomal protein L15;^Eukaryota; Fungi; Dikarya; Ascomycota; Pezizomycotina; Sordariomycetes; Sordariomycetidae; Sordariales; Sordariaceae; Neurospora	.	cds.comp99_c0_seq1|m.724	556-1167[-]	sp|Q8X034|RL15_NEUCR^Q8X034^Q:1-203,H:1-203^93.6%ID^E:3e-138^RecName: Full=60S ribosomal protein L15;^Eukaryota; Fungi; Dikarya; Ascomycota; Pezizomycotina; Sordariomycetes; Sordariomycetidae; Sordariales; Sordariaceae; Neurospora	PF00827.12^Ribosomal_L15e^Ribosomal L15^2-192^E:4.8e-92	.	.	COG1632^Ribosomal protein L15E	GO:0005840^cellular_component^ribosome`GO:0003735^molecular_function^structural constituent of ribosome`GO:0006412^biological_process^translation
comp100_c0	comp100_c0_seq1	sp|P37210|H2B_NEUCR^P37210^Q:52-351,H:26-125^100%ID^E:2e-60^RecName: Full=Histone H2B;^Eukaryota; Fungi; Dikarya; Ascomycota; Pezizomycotina; Sordariomycetes; Sordariomycetidae; Sordariales; Sordariaceae; Neurospora	.	cds.comp100_c0_seq1|m.730	1-390[+]	sp|P37210|H2B_NEUCR^P37210^Q:2-129,H:10-137^97.66%ID^E:2e-82^RecName: Full=Histone H2B;^Eukaryota; Fungi; Dikarya; Ascomycota; Pezizomycotina; Sordariomycetes; Sordariomycetidae; Sordariales; Sordariaceae; Neurospora	PF00125.19^Histone^Core histone H2A/H2B/H3/H4^36-103^E:1.1e-21`PF00808.18^CBFD_NFYB_HMF^Histone-like transcription factor (CBF/NF-Y) and archaeal histone^44-100^E:8.1e-05`PF03847.8^TFIID_20kDa^Transcription initiation factor TFIID subunit A^46-99^E:0.00029	.	.	.	GO:0000786^cellular_component^nucleosome`GO:0005634^cellular_component^nucleus`GO:0003677^molecular_function^DNA binding`GO:0006334^biological_process^nucleosome assembly
comp100_c0	comp100_c0_seq1	sp|P37210|H2B_NEUCR^P37210^Q:52-351,H:26-125^100%ID^E:2e-60^RecName: Full=Histone H2B;^Eukaryota; Fungi; Dikarya; Ascomycota; Pezizomycotina; Sordariomycetes; Sordariomycetidae; Sordariales; Sordariaceae; Neurospora	.	cds.comp100_c0_seq1|m.729	687-2108[-]	sp|Q875B6|SQS1_PODAS^Q875B6^Q:282-473,H:505-716^38.21%ID^E:6e-36^RecName: Full=Protein SQS1;^Eukaryota; Fungi; Dikarya; Ascomycota; Pezizomycotina; Sordariomycetes; Sordariomycetidae; Sordariales; Lasiosphaeriaceae; Podospora	PF01424.17^R3H^R3H domain^322-373^E:2.2e-07`PF01585.18^G-patch^G-patch domain^432-473^E:3.8e-08	.	.	.	GO:0005737^cellular_component^cytoplasm`GO:0005634^cellular_component^nucleus`GO:0003676^molecular_function^nucleic acid binding`GO:0006397^biological_process^mRNA processing`GO:0008380^biological_process^RNA splicing
comp101_c0	comp101_c0_seq1	sp|Q7RV75|RS22_NEUCR^Q7RV75^Q:802-413,H:1-130^90%ID^E:1e-81^RecName: Full=40S ribosomal protein S22;^Eukaryota; Fungi; Dikarya; Ascomycota; Pezizomycotina; Sordariomycetes; Sordariomycetidae; Sordariales; Sordariaceae; Neurospora	.	cds.comp101_c0_seq1|m.741	410-913[-]	sp|Q7RV75|RS22_NEUCR^Q7RV75^Q:38-167,H:1-130^90%ID^E:9e-84^RecName: Full=40S ribosomal protein S22;^Eukaryota; Fungi; Dikarya; Ascomycota; Pezizomycotina; Sordariomycetes; Sordariomycetidae; Sordariales; Sordariaceae; Neurospora	PF00410.14^Ribosomal_S8^Ribosomal protein S8^43-166^E:1.1e-23	.	.	COG0096^Ribosomal protein S8	GO:0005840^cellular_component^ribosome`GO:0003735^molecular_function^structural constituent of ribosome`GO:0006412^biological_process^translation
comp103_c0	comp103_c0_seq1	sp|Q0CEX9|BTGE_ASPTN^Q0CEX9^Q:1823-669,H:168-552^44.47%ID^E:4e-78^RecName: Full=Probable beta-glucosidase btgE;^Eukaryota; Fungi; Dikarya; Ascomycota; Pezizomycotina; Eurotiomycetes; Eurotiomycetidae; Eurotiales; Trichocomaceae; mitosporic Trichocomaceae; Aspergillus	.	cds.comp103_c0_seq1|m.745	645-2225[-]	sp|Q0CEX9|BTGE_ASPTN^Q0CEX9^Q:11-525,H:15-558^42.83%ID^E:2e-110^RecName: Full=Probable beta-glucosidase btgE;^Eukaryota; Fungi; Dikarya; Ascomycota; Pezizomycotina; Eurotiomycetes; Eurotiomycetidae; Eurotiales; Trichocomaceae; mitosporic Trichocomaceae; Aspergillus	.	.	.	COG5309^Exo-beta-1,3-glucanase	GO:0005618^cellular_component^cell wall`GO:0005576^cellular_component^extracellular region`GO:0008422^molecular_function^beta-glucosidase activity`GO:0043169^molecular_function^cation binding`GO:0030245^biological_process^cellulose catabolic process
comp103_c0	comp103_c0_seq1	sp|Q0CEX9|BTGE_ASPTN^Q0CEX9^Q:1823-669,H:168-552^44.47%ID^E:4e-78^RecName: Full=Probable beta-glucosidase btgE;^Eukaryota; Fungi; Dikarya; Ascomycota; Pezizomycotina; Eurotiomycetes; Eurotiomycetidae; Eurotiales; Trichocomaceae; mitosporic Trichocomaceae; Aspergillus	.	cds.comp103_c0_seq1|m.750	475-675[+]	.	.	.	.	.	.
comp104_c0	comp104_c0_seq1	sp|P27770|RS17_NEUCR^P27770^Q:1785-1387,H:1-134^92.54%ID^E:1e-76^RecName: Full=40S ribosomal protein S17;^Eukaryota; Fungi; Dikarya; Ascomycota; Pezizomycotina; Sordariomycetes; Sordariomycetidae; Sordariales; Sordariaceae; Neurospora	.	cds.comp104_c0_seq1|m.754	1345-1902[-]	sp|P27770|RS17_NEUCR^P27770^Q:40-185,H:1-146^91.84%ID^E:1e-89^RecName: Full=40S ribosomal protein S17;^Eukaryota; Fungi; Dikarya; Ascomycota; Pezizomycotina; Sordariomycetes; Sordariomycetidae; Sordariales; Sordariaceae; Neurospora	PF00833.13^Ribosomal_S17e^Ribosomal S17^40-163^E:6.5e-58	.	.	COG1383^Ribosomal protein S17E	GO:0022627^cellular_component^cytosolic small ribosomal subunit`GO:0003735^molecular_function^structural constituent of ribosome`GO:0000028^biological_process^ribosomal small subunit assembly`GO:0006414^biological_process^translational elongation
comp104_c0	comp104_c0_seq1	sp|P27770|RS17_NEUCR^P27770^Q:1785-1387,H:1-134^92.54%ID^E:1e-76^RecName: Full=40S ribosomal protein S17;^Eukaryota; Fungi; Dikarya; Ascomycota; Pezizomycotina; Sordariomycetes; Sordariomycetidae; Sordariales; Sordariaceae; Neurospora	.	cds.comp104_c0_seq1|m.762	3-155[-]	.	.	.	.	.	.
comp104_c0	comp104_c0_seq1	sp|P27770|RS17_NEUCR^P27770^Q:1785-1387,H:1-134^92.54%ID^E:1e-76^RecName: Full=40S ribosomal protein S17;^Eukaryota; Fungi; Dikarya; Ascomycota; Pezizomycotina; Sordariomycetes; Sordariomycetidae; Sordariales; Sordariaceae; Neurospora	.	cds.comp104_c0_seq1|m.753	124-945[+]	sp|Q8IXW5|RPAP2_HUMAN^Q8IXW5^Q:86-192,H:80-180^31.78%ID^E:1e-10^RecName: Full=Putative RNA polymerase II subunit B1 CTD phosphatase RPAP2;^Eukaryota; Metazoa; Chordata; Craniata; Vertebrata; Euteleostomi; Mammalia; Eutheria; Euarchontoglires; Primates; Haplorrhini; Catarrhini; Hominidae; Homo	PF04181.8^RPAP2_Rtr1^Rtr1/RPAP2 family^86-163^E:2.1e-19	.	.	NOG241465^Histone methyltransferase that specifically trimethylates 'Lys-4' of histone H3 during meiotic prophase and is essential for proper meiotic progression. Does not have the ability to mono- and dimethylate 'Lys-4' of histone H3. H3 'Lys-4' methylation represents a specific tag for epigenetic transcriptional activation. Plays a central role in the transcriptional activation of genes during…	GO:0005737^cellular_component^cytoplasm`GO:0016591^cellular_component^DNA-directed RNA polymerase II, holoenzyme`GO:0008420^molecular_function^CTD phosphatase activity`GO:0046872^molecular_function^metal ion binding`GO:0070940^biological_process^dephosphorylation of RNA polymerase II C-terminal domain`GO:0009301^biological_process^snRNA transcription
comp105_c0	comp105_c0_seq1	sp|O74893|RS20_SCHPO^O74893^Q:529-185,H:1-117^70.09%ID^E:1e-46^RecName: Full=40S ribosomal protein S20;^Eukaryota; Fungi; Dikarya; Ascomycota; Taphrinomycotina; Schizosaccharomycetes; Schizosaccharomycetales; Schizosaccharomycetaceae; Schizosaccharomyces	.	cds.comp105_c0_seq1|m.764	179-724[-]	sp|O74893|RS20_SCHPO^O74893^Q:66-180,H:1-117^70.09%ID^E:1e-47^RecName: Full=40S ribosomal protein S20;^Eukaryota; Fungi; Dikarya; Ascomycota; Taphrinomycotina; Schizosaccharomycetes; Schizosaccharomycetales; Schizosaccharomycetaceae; Schizosaccharomyces	PF00338.17^Ribosomal_S10^Ribosomal protein S10p/S20e^84-179^E:1.5e-27	.	.	.	GO:0022627^cellular_component^cytosolic small ribosomal subunit`GO:0003735^molecular_function^structural constituent of ribosome`GO:0002181^biological_process^cytoplasmic translation
comp106_c0	comp106_c0_seq1	sp|Q10483|YDFB_SCHPO^Q10483^Q:499-1209,H:3-236^32.35%ID^E:5e-16^RecName: Full=Uncharacterized protein C17C9.11c;^Eukaryota; Fungi; Dikarya; Ascomycota; Taphrinomycotina; Schizosaccharomycetes; Schizosaccharomycetales; Schizosaccharomycetaceae; Schizosaccharomyces	.	cds.comp106_c0_seq1|m.775	1-201[-]	.	.	.	ExpAA=22.06^PredHel=1^Topology=o36-58i	.	.
comp106_c0	comp106_c0_seq1	sp|Q10483|YDFB_SCHPO^Q10483^Q:499-1209,H:3-236^32.35%ID^E:5e-16^RecName: Full=Uncharacterized protein C17C9.11c;^Eukaryota; Fungi; Dikarya; Ascomycota; Taphrinomycotina; Schizosaccharomycetes; Schizosaccharomycetales; Schizosaccharomycetaceae; Schizosaccharomyces	.	cds.comp106_c0_seq1|m.770	259-1221[+]	sp|Q10483|YDFB_SCHPO^Q10483^Q:81-317,H:3-236^34.31%ID^E:2e-24^RecName: Full=Uncharacterized protein C17C9.11c;^Eukaryota; Fungi; Dikarya; Ascomycota; Taphrinomycotina; Schizosaccharomycetes; Schizosaccharomycetales; Schizosaccharomycetaceae; Schizosaccharomyces	.	.	.	NOG126397^UBX domain protein	GO:0005829^cellular_component^cytosol`GO:0005634^cellular_component^nucleus`GO:0046872^molecular_function^metal ion binding`GO:0033554^biological_process^cellular response to stress
comp107_c0	comp107_c0_seq1	sp|O74391|RL25B_SCHPO^O74391^Q:410-724,H:16-120^66.67%ID^E:5e-40^RecName: Full=60S ribosomal protein L25-B;^Eukaryota; Fungi; Dikarya; Ascomycota; Taphrinomycotina; Schizosaccharomycetes; Schizosaccharomycetales; Schizosaccharomycetaceae; Schizosaccharomyces	.	cds.comp107_c0_seq1|m.778	320-793[+]	sp|O74391|RL25B_SCHPO^O74391^Q:20-157,H:5-141^61.59%ID^E:9e-55^RecName: Full=60S ribosomal protein L25-B;^Eukaryota; Fungi; Dikarya; Ascomycota; Taphrinomycotina; Schizosaccharomycetes; Schizosaccharomycetales; Schizosaccharomycetaceae; Schizosaccharomyces	PF03939.8^Ribosomal_L23eN^Ribosomal protein L23, N-terminal domain^16-67^E:1.2e-19`PF00276.15^Ribosomal_L23^Ribosomal protein L23^75-152^E:4.4e-16	.	.	.	GO:0022625^cellular_component^cytosolic large ribosomal subunit`GO:0000166^molecular_function^nucleotide binding`GO:0019843^molecular_function^rRNA binding`GO:0003735^molecular_function^structural constituent of ribosome`GO:0002181^biological_process^cytoplasmic translation`GO:0000027^biological_process^ribosomal large subunit assembly
comp107_c0	comp107_c0_seq1	sp|O74391|RL25B_SCHPO^O74391^Q:410-724,H:16-120^66.67%ID^E:5e-40^RecName: Full=60S ribosomal protein L25-B;^Eukaryota; Fungi; Dikarya; Ascomycota; Taphrinomycotina; Schizosaccharomycetes; Schizosaccharomycetales; Schizosaccharomycetaceae; Schizosaccharomyces	.	cds.comp107_c0_seq1|m.779	1089-1349[-]	sp|Q4IJW4|TIM8_GIBZE^Q4IJW4^Q:1-84,H:8-91^60.71%ID^E:3e-33^RecName: Full=Mitochondrial import inner membrane translocase subunit TIM8;^Eukaryota; Fungi; Dikarya; Ascomycota; Pezizomycotina; Sordariomycetes; Hypocreomycetidae; Hypocreales; Nectriaceae; Gibberella	PF02953.10^zf-Tim10_DDP^Tim10/DDP family zinc finger^19-84^E:3.1e-19	.	.	.	GO:0005743^cellular_component^mitochondrial inner membrane`GO:0042719^cellular_component^mitochondrial intermembrane space protein transporter complex`GO:0046872^molecular_function^metal ion binding`GO:0045039^biological_process^protein import into mitochondrial inner membrane
comp108_c0	comp108_c0_seq1	sp|Q9HE74|RS23_NEUCR^Q9HE74^Q:118-534,H:7-145^94.96%ID^E:1e-82^RecName: Full=40S ribosomal protein S23;^Eukaryota; Fungi; Dikarya; Ascomycota; Pezizomycotina; Sordariomycetes; Sordariomycetidae; Sordariales; Sordariaceae; Neurospora	.	cds.comp108_c0_seq1|m.787	758-2002[-]	sp|P32378|COQ2_YEAST^P32378^Q:91-394,H:72-367^46.58%ID^E:1e-77^RecName: Full=4-hydroxybenzoate polyprenyltransferase, mitochondrial;^Eukaryota; Fungi; Dikarya; Ascomycota; Saccharomycotina; Saccharomycetes; Saccharomycetales; Saccharomycetaceae; Saccharomyces	PF01040.13^UbiA^UbiA prenyltransferase family^120-372^E:6.1e-31	.	ExpAA=173.39^PredHel=6^Topology=o186-208i240-262o267-289i316-335o340-362i369-388o	COG0382^4-hydroxybenzoate polyprenyltransferase and related prenyltransferases	GO:0032592^cellular_component^integral to mitochondrial membrane`GO:0005743^cellular_component^mitochondrial inner membrane`GO:0005758^cellular_component^mitochondrial intermembrane space`GO:0002083^molecular_function^4-hydroxybenzoate decaprenyltransferase activity`GO:0047293^molecular_function^4-hydroxybenzoate nonaprenyltransferase activity`GO:0008412^molecular_function^4-hydroxybenzoate octap…
comp108_c0	comp108_c0_seq1	sp|Q9HE74|RS23_NEUCR^Q9HE74^Q:118-534,H:7-145^94.96%ID^E:1e-82^RecName: Full=40S ribosomal protein S23;^Eukaryota; Fungi; Dikarya; Ascomycota; Pezizomycotina; Sordariomycetes; Sordariomycetidae; Sordariales; Sordariaceae; Neurospora	.	cds.comp108_c0_seq1|m.789	112-537[+]	sp|Q9HE74|RS23_NEUCR^Q9HE74^Q:3-141,H:7-145^94.96%ID^E:2e-90^RecName: Full=40S ribosomal protein S23;^Eukaryota; Fungi; Dikarya; Ascomycota; Pezizomycotina; Sordariomycetes; Sordariomycetidae; Sordariales; Sordariaceae; Neurospora	PF00164.20^Ribosomal_S12^Ribosomal protein S12^9-140^E:2.1e-40	.	.	COG0048^Ribosomal protein S12	GO:0015935^cellular_component^small ribosomal subunit`GO:0003735^molecular_function^structural constituent of ribosome`GO:0006412^biological_process^translation
comp109_c0	comp109_c0_seq1	sp|Q09898|SID2_SCHPO^Q09898^Q:3093-1684,H:119-583^55.7%ID^E:6e-172^RecName: Full=Serine/threonine-protein kinase sid2;^Eukaryota; Fungi; Dikarya; Ascomycota; Taphrinomycotina; Schizosaccharomycetes; Schizosaccharomycetales; Schizosaccharomycetaceae; Schizosaccharomyces	.	cds.comp109_c0_seq1|m.797	142-933[+]	sp|O59950|RS4_YARLI^O59950^Q:4-257,H:3-257^76.08%ID^E:8e-143^RecName: Full=40S ribosomal protein S4;^Eukaryota; Fungi; Dikarya; Ascomycota; Saccharomycotina; Saccharomycetes; Saccharomycetales; Dipodascaceae; Yarrowia	PF08071.7^RS4NT^RS4NT (NUC023) domain^4-41^E:3.8e-17`PF00900.15^Ribosomal_S4e^Ribosomal family S4e^95-171^E:8.6e-31`PF00467.24^KOW^KOW motif^179-212^E:4.4e-05	.	.	COG1471^Ribosomal protein S4E	GO:0005840^cellular_component^ribosome`GO:0019843^molecular_function^rRNA binding`GO:0003735^molecular_function^structural constituent of ribosome`GO:0006412^biological_process^translation
comp109_c0	comp109_c0_seq1	sp|Q09898|SID2_SCHPO^Q09898^Q:3093-1684,H:119-583^55.7%ID^E:6e-172^RecName: Full=Serine/threonine-protein kinase sid2;^Eukaryota; Fungi; Dikarya; Ascomycota; Taphrinomycotina; Schizosaccharomycetes; Schizosaccharomycetales; Schizosaccharomycetaceae; Schizosaccharomyces	.	cds.comp109_c0_seq1|m.795	1489-2637[+]	.	.	.	.	.	.
comp109_c0	comp109_c0_seq1	sp|Q09898|SID2_SCHPO^Q09898^Q:3093-1684,H:119-583^55.7%ID^E:6e-172^RecName: Full=Serine/threonine-protein kinase sid2;^Eukaryota; Fungi; Dikarya; Ascomycota; Taphrinomycotina; Schizosaccharomycetes; Schizosaccharomycetales; Schizosaccharomycetaceae; Schizosaccharomyces	.	cds.comp109_c0_seq1|m.794	1588-3591[-]	sp|Q09898|SID2_SCHPO^Q09898^Q:167-636,H:119-583^55.7%ID^E:0^RecName: Full=Serine/threonine-protein kinase sid2;^Eukaryota; Fungi; Dikarya; Ascomycota; Taphrinomycotina; Schizosaccharomycetes; Schizosaccharomycetales; Schizosaccharomycetaceae; Schizosaccharomyces	PF00069.20^Pkinase^Protein kinase domain^259-562^E:1.2e-57`PF07714.12^Pkinase_Tyr^Protein tyrosine kinase^261-407^E:5e-20`PF07714.12^Pkinase_Tyr^Protein tyrosine kinase^457-537^E:2.2e-06`PF00433.19^Pkinase_C^Protein kinase C terminal domain^580-635^E:5e-08	.	.	COG0515^Serine/threonine protein kinase	GO:0005829^cellular_component^cytosol`GO:0031097^cellular_component^medial cortex`GO:0044732^cellular_component^mitotic spindle pole body`GO:0034973^cellular_component^Sid2-Mob1 complex`GO:0005524^molecular_function^ATP binding`GO:0004674^molecular_function^protein serine/threonine kinase activity`GO:0061167^biological_process^maintenance of endoplasmic reticulum location involved in endoplasmic …
comp110_c0	comp110_c0_seq1	sp|P53444|ALF_NEUCR^P53444^Q:314-1390,H:1-359^76.6%ID^E:0^RecName: Full=Fructose-bisphosphate aldolase;^Eukaryota; Fungi; Dikarya; Ascomycota; Pezizomycotina; Sordariomycetes; Sordariomycetidae; Sordariales; Sordariaceae; Neurospora	.	cds.comp110_c0_seq1|m.812	257-1423[-]	.	.	.	.	.	.
comp110_c0	comp110_c0_seq1	sp|P53444|ALF_NEUCR^P53444^Q:314-1390,H:1-359^76.6%ID^E:0^RecName: Full=Fructose-bisphosphate aldolase;^Eukaryota; Fungi; Dikarya; Ascomycota; Pezizomycotina; Sordariomycetes; Sordariomycetidae; Sordariales; Sordariaceae; Neurospora	.	cds.comp110_c0_seq1|m.813	314-1402[+]	sp|P53444|ALF_NEUCR^P53444^Q:1-359,H:1-359^76.6%ID^E:0^RecName: Full=Fructose-bisphosphate aldolase;^Eukaryota; Fungi; Dikarya; Ascomycota; Pezizomycotina; Sordariomycetes; Sordariomycetidae; Sordariales; Sordariaceae; Neurospora	PF01116.15^F_bP_aldolase^Fructose-bisphosphate aldolase class-II^17-359^E:5.6e-97	.	.	COG0191^Fructose/tagatose bisphosphate aldolase	GO:0004332^molecular_function^fructose-bisphosphate aldolase activity`GO:0046872^molecular_function^metal ion binding`GO:0008270^molecular_function^zinc ion binding`GO:0006096^biological_process^glycolysis
comp111_c0	comp111_c0_seq1	.	.	cds.comp111_c0_seq1|m.820	164-700[-]	.	.	.	.	.	.
comp113_c0	comp113_c0_seq1	sp|P27074|RL44Q_CANMA^P27074^Q:246-563,H:1-106^85.85%ID^E:2e-54^RecName: Full=60S ribosomal protein L44 Q;^Eukaryota; Fungi; Dikarya; Ascomycota; Saccharomycotina; Saccharomycetes; Saccharomycetales; mitosporic Saccharomycetales; Candida	.	cds.comp113_c0_seq1|m.826	700-1113[-]	.	.	.	.	.	.
comp113_c0	comp113_c0_seq1	sp|P27074|RL44Q_CANMA^P27074^Q:246-563,H:1-106^85.85%ID^E:2e-54^RecName: Full=60S ribosomal protein L44 Q;^Eukaryota; Fungi; Dikarya; Ascomycota; Saccharomycotina; Saccharomycetes; Saccharomycetales; mitosporic Saccharomycetales; Candida	.	cds.comp113_c0_seq1|m.825	99-566[+]	sp|P27074|RL44Q_CANMA^P27074^Q:50-155,H:1-106^85.85%ID^E:2e-57^RecName: Full=60S ribosomal protein L44 Q;^Eukaryota; Fungi; Dikarya; Ascomycota; Saccharomycotina; Saccharomycetes; Saccharomycetales; mitosporic Saccharomycetales; Candida	PF00935.14^Ribosomal_L44^Ribosomal protein L44^68-143^E:9.9e-34	.	.	.	GO:0005840^cellular_component^ribosome`GO:0003735^molecular_function^structural constituent of ribosome`GO:0046677^biological_process^response to antibiotic`GO:0046898^biological_process^response to cycloheximide`GO:0006412^biological_process^translation
comp114_c0	comp114_c0_seq1	sp|Q12381|PRP1_SCHPO^Q12381^Q:408-3140,H:7-906^48.53%ID^E:0^RecName: Full=Pre-mRNA-splicing factor prp1;^Eukaryota; Fungi; Dikarya; Ascomycota; Taphrinomycotina; Schizosaccharomycetes; Schizosaccharomycetales; Schizosaccharomycetaceae; Schizosaccharomyces	.	cds.comp114_c0_seq1|m.835	3473-3841[-]	.	.	.	.	.	.
comp114_c0	comp114_c0_seq1	sp|Q12381|PRP1_SCHPO^Q12381^Q:408-3140,H:7-906^48.53%ID^E:0^RecName: Full=Pre-mRNA-splicing factor prp1;^Eukaryota; Fungi; Dikarya; Ascomycota; Taphrinomycotina; Schizosaccharomycetes; Schizosaccharomycetales; Schizosaccharomycetaceae; Schizosaccharomyces	.	cds.comp114_c0_seq1|m.832	393-3155[+]	sp|Q12381|PRP1_SCHPO^Q12381^Q:6-916,H:7-906^48.64%ID^E:0^RecName: Full=Pre-mRNA-splicing factor prp1;^Eukaryota; Fungi; Dikarya; Ascomycota; Taphrinomycotina; Schizosaccharomycetes; Schizosaccharomycetales; Schizosaccharomycetaceae; Schizosaccharomyces	PF06424.7^PRP1_N^PRP1 splicing factor, N-terminal^12-165^E:7.8e-50`PF13432.1^TPR_16^Tetratricopeptide repeat^590-653^E:2.8e-06`PF07719.12^TPR_2^Tetratricopeptide repeat^822-853^E:0.051	.	.	COG0457^FOG: TPR repeat	GO:0046540^cellular_component^U4/U6 x U5 tri-snRNP complex`GO:0045292^biological_process^mRNA cis splicing, via spliceosome
comp115_c0	comp115_c0_seq1	sp|Q9C2B9|RL38_NEUCR^Q9C2B9^Q:106-318,H:1-71^71.83%ID^E:2e-28^RecName: Full=60S ribosomal protein L38;^Eukaryota; Fungi; Dikarya; Ascomycota; Pezizomycotina; Sordariomycetes; Sordariomycetidae; Sordariales; Sordariaceae; Neurospora	.	cds.comp115_c0_seq1|m.848	588-1256[-]	.	.	.	.	.	.
comp115_c0	comp115_c0_seq1	sp|Q9C2B9|RL38_NEUCR^Q9C2B9^Q:106-318,H:1-71^71.83%ID^E:2e-28^RecName: Full=60S ribosomal protein L38;^Eukaryota; Fungi; Dikarya; Ascomycota; Pezizomycotina; Sordariomycetes; Sordariomycetidae; Sordariales; Sordariaceae; Neurospora	.	cds.comp115_c0_seq1|m.849	1-342[+]	sp|Q9C2B9|RL38_NEUCR^Q9C2B9^Q:36-113,H:1-78^67.95%ID^E:2e-32^RecName: Full=60S ribosomal protein L38;^Eukaryota; Fungi; Dikarya; Ascomycota; Pezizomycotina; Sordariomycetes; Sordariomycetidae; Sordariales; Sordariaceae; Neurospora	PF01781.13^Ribosomal_L38e^Ribosomal L38e protein family^37-106^E:3.2e-31	.	.	.	GO:0005840^cellular_component^ribosome`GO:0003735^molecular_function^structural constituent of ribosome`GO:0006412^biological_process^translation
comp117_c0	comp117_c0_seq1	sp|P0CX32|RS24B_YEAST^P0CX32^Q:904-593,H:2-104^71.15%ID^E:2e-44^RecName: Full=40S ribosomal protein S24-B;^Eukaryota; Fungi; Dikarya; Ascomycota; Saccharomycotina; Saccharomycetes; Saccharomycetales; Saccharomycetaceae; Saccharomyces	.	cds.comp117_c0_seq1|m.856	503-1024[-]	sp|P0CX32|RS24B_YEAST^P0CX32^Q:41-163,H:2-123^70.73%ID^E:3e-56^RecName: Full=40S ribosomal protein S24-B;^Eukaryota; Fungi; Dikarya; Ascomycota; Saccharomycotina; Saccharomycetes; Saccharomycetales; Saccharomycetaceae; Saccharomyces	PF01282.14^Ribosomal_S24e^Ribosomal protein S24e^63-146^E:8.8e-35	.	.	.	GO:0022627^cellular_component^cytosolic small ribosomal subunit`GO:0005730^cellular_component^nucleolus`GO:0000166^molecular_function^nucleotide binding`GO:0003735^molecular_function^structural constituent of ribosome`GO:0002181^biological_process^cytoplasmic translation`GO:0000462^biological_process^maturation of SSU-rRNA from tricistronic rRNA transcript (SSU-rRNA, 5.8S rRNA, LSU-rRNA)`GO:00064…
comp118_c0	comp118_c0_seq1	sp|Q9HFR7|RL36_TRIHM^Q9HFR7^Q:937-629,H:1-104^78.85%ID^E:2e-39^RecName: Full=60S ribosomal protein L36;^Eukaryota; Fungi; Dikarya; Ascomycota; Pezizomycotina; Sordariomycetes; Hypocreomycetidae; Hypocreales; Hypocreaceae; Hypocrea; mitosporic Hypocrea; Trichoderma	.	cds.comp118_c0_seq1|m.863	620-937[-]	sp|Q9HFR7|RL36_TRIHM^Q9HFR7^Q:1-103,H:1-104^78.85%ID^E:2e-50^RecName: Full=60S ribosomal protein L36;^Eukaryota; Fungi; Dikarya; Ascomycota; Pezizomycotina; Sordariomycetes; Hypocreomycetidae; Hypocreales; Hypocreaceae; Hypocrea; mitosporic Hypocrea; Trichoderma	PF01158.13^Ribosomal_L36e^Ribosomal protein L36e^6-102^E:3.1e-39	.	.	.	GO:0005840^cellular_component^ribosome`GO:0003735^molecular_function^structural constituent of ribosome`GO:0006412^biological_process^translation
comp119_c0	comp119_c0_seq1	sp|O00103|UBC11_SCHPO^O00103^Q:1571-1047,H:1-175^58.86%ID^E:4e-67^RecName: Full=Ubiquitin-conjugating enzyme E2-20 kDa;^Eukaryota; Fungi; Dikarya; Ascomycota; Taphrinomycotina; Schizosaccharomycetes; Schizosaccharomycetales; Schizosaccharomycetaceae; Schizosaccharomyces	.	cds.comp119_c0_seq1|m.870	115-477[+]	sp|Q9XGL4|RL31_CYAPA^Q9XGL4^Q:10-120,H:7-117^63.06%ID^E:3e-45^RecName: Full=60S ribosomal protein L31;^Eukaryota; Glaucocystophyceae; Cyanophoraceae; Cyanophora	PF01198.14^Ribosomal_L31e^Ribosomal protein L31e^16-98^E:3.4e-39	.	.	.	GO:0005840^cellular_component^ribosome`GO:0003735^molecular_function^structural constituent of ribosome`GO:0006412^biological_process^translation
comp119_c0	comp119_c0_seq1	sp|O00103|UBC11_SCHPO^O00103^Q:1571-1047,H:1-175^58.86%ID^E:4e-67^RecName: Full=Ubiquitin-conjugating enzyme E2-20 kDa;^Eukaryota; Fungi; Dikarya; Ascomycota; Taphrinomycotina; Schizosaccharomycetes; Schizosaccharomycetales; Schizosaccharomycetaceae; Schizosaccharomyces	.	cds.comp119_c0_seq1|m.868	1044-1571[-]	sp|O00103|UBC11_SCHPO^O00103^Q:1-175,H:1-175^58.86%ID^E:5e-74^RecName: Full=Ubiquitin-conjugating enzyme E2-20 kDa;^Eukaryota; Fungi; Dikarya; Ascomycota; Taphrinomycotina; Schizosaccharomycetes; Schizosaccharomycetales; Schizosaccharomycetaceae; Schizosaccharomyces	PF00179.21^UQ_con^Ubiquitin-conjugating enzyme^32-166^E:3.2e-46	.	.	COG5078^Ubiquitin-protein ligase	GO:0005829^cellular_component^cytosol`GO:0005634^cellular_component^nucleus`GO:0005524^molecular_function^ATP binding`GO:0004842^molecular_function^ubiquitin-protein ligase activity`GO:0051301^biological_process^cell division`GO:0008054^biological_process^cyclin catabolic process`GO:0000070^biological_process^mitotic sister chromatid segregation`GO:0030071^biological_process^regulation of mitotic…
comp120_c0	comp120_c0_seq1	sp|P27073|RS19_EMENI^P27073^Q:792-379,H:1-138^79.71%ID^E:3e-75^RecName: Full=40S ribosomal protein S19;^Eukaryota; Fungi; Dikarya; Ascomycota; Pezizomycotina; Eurotiomycetes; Eurotiomycetidae; Eurotiales; Trichocomaceae; Emericella	.	cds.comp120_c0_seq1|m.879	340-879[-]	sp|P27073|RS19_EMENI^P27073^Q:30-167,H:1-138^79.71%ID^E:2e-77^RecName: Full=40S ribosomal protein S19;^Eukaryota; Fungi; Dikarya; Ascomycota; Pezizomycotina; Eurotiomycetes; Eurotiomycetidae; Eurotiales; Trichocomaceae; Emericella	PF01090.14^Ribosomal_S19e^Ribosomal protein S19e^35-171^E:8.9e-57	.	.	COG2238^Ribosomal protein S19E (S16A)	GO:0005840^cellular_component^ribosome`GO:0003735^molecular_function^structural constituent of ribosome`GO:0006412^biological_process^translation
comp121_c0	comp121_c0_seq1	.	.	.	.	.	.	.	.	.	.	.
comp122_c0	comp122_c0_seq1	sp|O14442|CP51_UNCNE^O14442^Q:1702-257,H:43-524^64.61%ID^E:0^RecName: Full=Eburicol 14-alpha-demethylase;^Eukaryota; Fungi; Dikarya; Ascomycota; Pezizomycotina; Leotiomycetes; Erysiphales; Erysiphaceae; Erysiphe	.	cds.comp122_c0_seq1|m.890	245-1828[-]	sp|O14442|CP51_UNCNE^O14442^Q:11-524,H:11-524^61.97%ID^E:0^RecName: Full=Eburicol 14-alpha-demethylase;^Eukaryota; Fungi; Dikarya; Ascomycota; Pezizomycotina; Leotiomycetes; Erysiphales; Erysiphaceae; Erysiphe	PF00067.17^p450^Cytochrome P450^56-496^E:6.5e-74	.	.	.	GO:0016020^cellular_component^membrane`GO:0009055^molecular_function^electron carrier activity`GO:0020037^molecular_function^heme binding`GO:0005506^molecular_function^iron ion binding`GO:0008398^molecular_function^sterol 14-demethylase activity`GO:0016126^biological_process^sterol biosynthetic process
comp123_c0	comp123_c0_seq1	.	.	cds.comp123_c0_seq1|m.900	169-594[-]	.	.	sigP:1^17^0.473^YES	.	.	.
comp124_c0	comp124_c0_seq1	sp|O42799|ALL7_ASPFU^O42799^Q:908-621,H:174-267^38.24%ID^E:8e-08^RecName: Full=Allergen Asp f 7;^Eukaryota; Fungi; Dikarya; Ascomycota; Pezizomycotina; Eurotiomycetes; Eurotiomycetidae; Eurotiales; Trichocomaceae; mitosporic Trichocomaceae; Aspergillus	.	cds.comp124_c0_seq1|m.903	606-1112[-]	sp|O42799|ALL7_ASPFU^O42799^Q:69-164,H:174-267^38.24%ID^E:2e-10^RecName: Full=Allergen Asp f 7;^Eukaryota; Fungi; Dikarya; Ascomycota; Pezizomycotina; Eurotiomycetes; Eurotiomycetidae; Eurotiales; Trichocomaceae; mitosporic Trichocomaceae; Aspergillus	PF03330.13^DPBB_1^Rare lipoprotein A (RlpA)-like double-psi beta-barrel^116-164^E:2.4e-06	.	.	NOG116683^Allergen Asp protein	.
comp125_c0	comp125_c0_seq1	sp|Q7Z8P9|NDK_ASPFU^Q7Z8P9^Q:733-278,H:2-153^86.84%ID^E:2e-94^RecName: Full=Nucleoside diphosphate kinase;^Eukaryota; Fungi; Dikarya; Ascomycota; Pezizomycotina; Eurotiomycetes; Eurotiomycetidae; Eurotiales; Trichocomaceae; mitosporic Trichocomaceae; Aspergillus	.	cds.comp125_c0_seq1|m.906	275-832[-]	sp|Q7Z8P9|NDK_ASPFU^Q7Z8P9^Q:34-185,H:2-153^86.84%ID^E:1e-96^RecName: Full=Nucleoside diphosphate kinase;^Eukaryota; Fungi; Dikarya; Ascomycota; Pezizomycotina; Eurotiomycetes; Eurotiomycetidae; Eurotiales; Trichocomaceae; mitosporic Trichocomaceae; Aspergillus	PF00334.14^NDK^Nucleoside diphosphate kinase^36-168^E:3.6e-55	.	.	COG0105^Nucleoside diphosphate kinase	GO:0005739^cellular_component^mitochondrion`GO:0005524^molecular_function^ATP binding`GO:0046872^molecular_function^metal ion binding`GO:0004550^molecular_function^nucleoside diphosphate kinase activity`GO:0006241^biological_process^CTP biosynthetic process`GO:0006183^biological_process^GTP biosynthetic process`GO:0006228^biological_process^UTP biosynthetic process
comp126_c0	comp126_c0_seq1	.	.	cds.comp126_c0_seq1|m.911	131-349[+]	.	.	.	.	.	.
comp127_c0	comp127_c0_seq1	.	.	cds.comp127_c0_seq1|m.914	2-256[+]	.	PF01585.18^G-patch^G-patch domain^1-32^E:2.4e-09	.	.	.	.
comp127_c1	comp127_c1_seq1	.	.	cds.comp127_c1_seq1|m.918	1-234[+]	sp|P42698|DR111_ARATH^P42698^Q:7-73,H:300-374^35.53%ID^E:3e-06^RecName: Full=DNA-damage-repair/toleration protein DRT111, chloroplastic;^Eukaryota; Viridiplantae; Streptophyta; Embryophyta; Tracheophyta; Spermatophyta; Magnoliophyta; eudicotyledons; core eudicotyledons; rosids; malvids; Brassicales; Brassicaceae; Camelineae; Arabidopsis	PF13893.1^RRM_5^RNA recognition motif. (a.k.a. RRM, RBD, or RNP domain)^15-61^E:3.8e-07`PF00076.17^RRM_1^RNA recognition motif. (a.k.a. RRM, RBD, or RNP domain)^17-62^E:4e-05	.	.	.	GO:0009507^cellular_component^chloroplast`GO:0005634^cellular_component^nucleus`GO:0000166^molecular_function^nucleotide binding`GO:0003723^molecular_function^RNA binding`GO:0006281^biological_process^DNA repair
comp128_c0	comp128_c0_seq1	sp|P14742|GFA1_YEAST^P14742^Q:2066-3,H:1-708^62.31%ID^E:0^RecName: Full=Glutamine--fructose-6-phosphate aminotransferase [isomerizing];^Eukaryota; Fungi; Dikarya; Ascomycota; Saccharomycotina; Saccharomycetes; Saccharomycetales; Saccharomycetaceae; Saccharomyces	.	cds.comp128_c0_seq1|m.930	2138-2299[+]	.	.	.	.	.	.
comp128_c0	comp128_c0_seq1	sp|P14742|GFA1_YEAST^P14742^Q:2066-3,H:1-708^62.31%ID^E:0^RecName: Full=Glutamine--fructose-6-phosphate aminotransferase [isomerizing];^Eukaryota; Fungi; Dikarya; Ascomycota; Saccharomycotina; Saccharomycetes; Saccharomycetales; Saccharomycetaceae; Saccharomyces	.	cds.comp128_c0_seq1|m.922	3-2066[-]	sp|P14742|GFA1_YEAST^P14742^Q:1-688,H:1-708^62.31%ID^E:0^RecName: Full=Glutamine--fructose-6-phosphate aminotransferase [isomerizing];^Eukaryota; Fungi; Dikarya; Ascomycota; Saccharomycotina; Saccharomycetes; Saccharomycetales; Saccharomycetaceae; Saccharomyces	PF00310.16^GATase_2^Glutamine amidotransferases class-II^2-47^E:7.3e-07`PF13522.1^GATase_6^Glutamine amidotransferase domain^74-202^E:3.9e-19`PF13230.1^GATase_4^Glutamine amidotransferases class-II^75-144^E:5e-07`PF00310.16^GATase_2^Glutamine amidotransferases class-II^76-206^E:6.1e-18`PF13537.1^GATase_7^Glutamine amidotransferase domain^95-193^E:1.3e-10`PF01380.17^SIS^SIS domain^378-504^E:1.8e-2…	.	.	COG0449^Glucosamine 6-phosphate synthetase, contains amidotransferase and phosphosugar isomerase domains	GO:0030246^molecular_function^carbohydrate binding`GO:0004360^molecular_function^glutamine-fructose-6-phosphate transaminase (isomerizing) activity`GO:0034221^biological_process^fungal-type cell wall chitin biosynthetic process`GO:0006541^biological_process^glutamine metabolic process`GO:0006048^biological_process^UDP-N-acetylglucosamine biosynthetic process
comp128_c0	comp128_c0_seq1	sp|P14742|GFA1_YEAST^P14742^Q:2066-3,H:1-708^62.31%ID^E:0^RecName: Full=Glutamine--fructose-6-phosphate aminotransferase [isomerizing];^Eukaryota; Fungi; Dikarya; Ascomycota; Saccharomycotina; Saccharomycetes; Saccharomycetales; Saccharomycetaceae; Saccharomyces	.	cds.comp128_c0_seq1|m.923	3-1949[+]	.	.	.	.	.	.
comp128_c1	comp128_c1_seq1	.	.	.	.	.	.	.	.	.	.	.
comp129_c0	comp129_c0_seq1	sp|D4ARL8|SKP1_ARTBC^D4ARL8^Q:1528-1079,H:4-149^71.33%ID^E:3e-66^RecName: Full=E3 ubiquitin ligase complex SCF subunit sconC;^Eukaryota; Fungi; Dikarya; Ascomycota; Pezizomycotina; Eurotiomycetes; Eurotiomycetidae; Onygenales; Arthrodermataceae; Arthroderma	.	cds.comp129_c0_seq1|m.944	227-382[+]	sp|Q6BHV8|RL39_DEBHA^Q6BHV8^Q:1-51,H:1-51^86.27%ID^E:2e-25^RecName: Full=60S ribosomal protein L39;^Eukaryota; Fungi; Dikarya; Ascomycota; Saccharomycotina; Saccharomycetes; Saccharomycetales; Debaryomycetaceae; Debaryomyces	PF00832.15^Ribosomal_L39^Ribosomal L39 protein^9-50^E:2.4e-22	.	.	COG2167^Ribosomal protein L39E	GO:0005840^cellular_component^ribosome`GO:0003735^molecular_function^structural constituent of ribosome`GO:0006412^biological_process^translation
comp129_c0	comp129_c0_seq1	sp|D4ARL8|SKP1_ARTBC^D4ARL8^Q:1528-1079,H:4-149^71.33%ID^E:3e-66^RecName: Full=E3 ubiquitin ligase complex SCF subunit sconC;^Eukaryota; Fungi; Dikarya; Ascomycota; Pezizomycotina; Eurotiomycetes; Eurotiomycetidae; Onygenales; Arthrodermataceae; Arthroderma	.	cds.comp129_c0_seq1|m.937	1028-1573[-]	sp|Q8NK13|SKP1_NEUCR^Q8NK13^Q:19-181,H:10-171^72.39%ID^E:1e-82^RecName: Full=E3 ubiquitin ligase complex SCF subunit scon-3;^Eukaryota; Fungi; Dikarya; Ascomycota; Pezizomycotina; Sordariomycetes; Sordariomycetidae; Sordariales; Sordariaceae; Neurospora	PF03931.10^Skp1_POZ^Skp1 family, tetramerisation domain^21-84^E:1.3e-18`PF01466.14^Skp1^Skp1 family, dimerisation domain^103-179^E:2e-39	.	.	COG5201^SCF ubiquitin ligase, SKP1 component	GO:0016567^biological_process^protein ubiquitination`GO:0006511^biological_process^ubiquitin-dependent protein catabolic process
comp130_c0	comp130_c0_seq1	sp|Q8J0P4|CRF1_ASPFU^Q8J0P4^Q:242-1060,H:19-268^41.03%ID^E:1e-55^RecName: Full=Probable glycosidase crf1;^Eukaryota; Fungi; Dikarya; Ascomycota; Pezizomycotina; Eurotiomycetes; Eurotiomycetidae; Eurotiales; Trichocomaceae; mitosporic Trichocomaceae; Aspergillus	.	cds.comp130_c0_seq1|m.945	188-1342[+]	sp|Q8J0P4|CRF1_ASPFU^Q8J0P4^Q:19-291,H:19-268^41.03%ID^E:9e-57^RecName: Full=Probable glycosidase crf1;^Eukaryota; Fungi; Dikarya; Ascomycota; Pezizomycotina; Eurotiomycetes; Eurotiomycetidae; Eurotiales; Trichocomaceae; mitosporic Trichocomaceae; Aspergillus	PF00722.16^Glyco_hydro_16^Glycosyl hydrolases family 16^79-241^E:6.4e-42	sigP:1^19^0.812^YES	.	COG2273^Beta-glucanase/Beta-glucan synthetase	GO:0031225^cellular_component^anchored to membrane`GO:0005618^cellular_component^cell wall`GO:0005576^cellular_component^extracellular region`GO:0005886^cellular_component^plasma membrane`GO:0004553^molecular_function^hydrolase activity, hydrolyzing O-glycosyl compounds`GO:0005975^biological_process^carbohydrate metabolic process
comp131_c0	comp131_c0_seq1	sp|Q6DDT1|INO1B_XENLA^Q6DDT1^Q:2266-728,H:3-505^63.16%ID^E:0^RecName: Full=Inositol-3-phosphate synthase 1-B;^Eukaryota; Metazoa; Chordata; Craniata; Vertebrata; Euteleostomi; Amphibia; Batrachia; Anura; Pipoidea; Pipidae; Xenopodinae; Xenopus; Xenopus	.	cds.comp131_c0_seq1|m.957	1-453[+]	.	.	.	.	.	.
comp131_c0	comp131_c0_seq1	sp|Q6DDT1|INO1B_XENLA^Q6DDT1^Q:2266-728,H:3-505^63.16%ID^E:0^RecName: Full=Inositol-3-phosphate synthase 1-B;^Eukaryota; Metazoa; Chordata; Craniata; Vertebrata; Euteleostomi; Amphibia; Batrachia; Anura; Pipoidea; Pipidae; Xenopodinae; Xenopus; Xenopus	.	cds.comp131_c0_seq1|m.954	722-2386[-]	sp|Q6DDT1|INO1B_XENLA^Q6DDT1^Q:41-553,H:3-505^63.16%ID^E:0^RecName: Full=Inositol-3-phosphate synthase 1-B;^Eukaryota; Metazoa; Chordata; Craniata; Vertebrata; Euteleostomi; Amphibia; Batrachia; Anura; Pipoidea; Pipidae; Xenopodinae; Xenopus; Xenopus	PF07994.7^NAD_binding_5^Myo-inositol-1-phosphate synthase^96-536^E:6.2e-115`PF01658.12^Inos-1-P_synth^Myo-inositol-1-phosphate synthase^348-461^E:5.2e-46	.	.	.	GO:0005737^cellular_component^cytoplasm`GO:0004512^molecular_function^inositol-3-phosphate synthase activity`GO:0000166^molecular_function^nucleotide binding`GO:0006021^biological_process^inositol biosynthetic process`GO:0008654^biological_process^phospholipid biosynthetic process
comp131_c0	comp131_c0_seq1	sp|Q6DDT1|INO1B_XENLA^Q6DDT1^Q:2266-728,H:3-505^63.16%ID^E:0^RecName: Full=Inositol-3-phosphate synthase 1-B;^Eukaryota; Metazoa; Chordata; Craniata; Vertebrata; Euteleostomi; Amphibia; Batrachia; Anura; Pipoidea; Pipidae; Xenopodinae; Xenopus; Xenopus	.	cds.comp131_c0_seq1|m.955	1379-2518[+]	.	.	.	.	.	.
comp132_c0	comp132_c0_seq1	.	.	cds.comp132_c0_seq1|m.965	1-468[-]	sp|P52403|CHI1_SOLTU^P52403^Q:78-129,H:21-70^56.6%ID^E:1e-06^RecName: Full=Endochitinase 1;^Eukaryota; Viridiplantae; Streptophyta; Embryophyta; Tracheophyta; Spermatophyta; Magnoliophyta; eudicotyledons; core eudicotyledons; asterids; lamiids; Solanales; Solanaceae; Solanoideae; Solaneae; Solanum	PF00187.14^Chitin_bind_1^Chitin recognition protein^77-117^E:3.1e-09	sigP:1^20^0.832^YES	ExpAA=18.09^PredHel=1^Topology=i5-27o	.	GO:0005773^cellular_component^vacuole`GO:0008061^molecular_function^chitin binding`GO:0004568^molecular_function^chitinase activity`GO:0016998^biological_process^cell wall macromolecule catabolic process`GO:0006032^biological_process^chitin catabolic process`GO:0006952^biological_process^defense response`GO:0000272^biological_process^polysaccharide catabolic process
comp133_c0	comp133_c0_seq1	sp|Q8J0E9|CEFD1_ACRCH^Q8J0E9^Q:3-623,H:391-604^48.15%ID^E:2e-55^RecName: Full=Isopenicillin N epimerase component 1;^Eukaryota; Fungi; Dikarya; Ascomycota; Pezizomycotina; Sordariomycetes; Hypocreomycetidae; Hypocreales; mitosporic Hypocreales; Acremonium	.	cds.comp133_c0_seq1|m.971	3-632[+]	sp|Q8J0E9|CEFD1_ACRCH^Q8J0E9^Q:1-207,H:391-604^48.15%ID^E:2e-60^RecName: Full=Isopenicillin N epimerase component 1;^Eukaryota; Fungi; Dikarya; Ascomycota; Pezizomycotina; Sordariomycetes; Hypocreomycetidae; Hypocreales; mitosporic Hypocreales; Acremonium	PF00501.23^AMP-binding^AMP-binding enzyme^3-95^E:7e-23	.	.	.	GO:0045439^molecular_function^isopenicillin-N epimerase activity`GO:0016874^molecular_function^ligase activity`GO:0042318^biological_process^penicillin biosynthetic process
comp133_c0	comp133_c0_seq1	sp|Q8J0E9|CEFD1_ACRCH^Q8J0E9^Q:3-623,H:391-604^48.15%ID^E:2e-55^RecName: Full=Isopenicillin N epimerase component 1;^Eukaryota; Fungi; Dikarya; Ascomycota; Pezizomycotina; Sordariomycetes; Hypocreomycetidae; Hypocreales; mitosporic Hypocreales; Acremonium	.	cds.comp133_c0_seq1|m.970	913-1662[-]	.	PF10645.4^Carb_bind^Carbohydrate binding^28-78^E:1.7e-16	sigP:1^23^0.746^YES	.	.	.
comp134_c0	comp134_c0_seq1	sp|Q7RVS9|PCKA_NEUCR^Q7RVS9^Q:730-2394,H:9-561^86.31%ID^E:0^RecName: Full=Phosphoenolpyruvate carboxykinase [ATP];^Eukaryota; Fungi; Dikarya; Ascomycota; Pezizomycotina; Sordariomycetes; Sordariomycetidae; Sordariales; Sordariaceae; Neurospora	.	cds.comp134_c0_seq1|m.983	619-2397[+]	sp|Q7RVS9|PCKA_NEUCR^Q7RVS9^Q:38-592,H:9-561^85.23%ID^E:0^RecName: Full=Phosphoenolpyruvate carboxykinase [ATP];^Eukaryota; Fungi; Dikarya; Ascomycota; Pezizomycotina; Sordariomycetes; Sordariomycetidae; Sordariales; Sordariaceae; Neurospora	PF01293.15^PEPCK_ATP^Phosphoenolpyruvate carboxykinase^78-544^E:2.8e-215	.	.	COG1866^Phosphoenolpyruvate carboxykinase (ATP)	GO:0005524^molecular_function^ATP binding`GO:0004612^molecular_function^phosphoenolpyruvate carboxykinase (ATP) activity`GO:0006094^biological_process^gluconeogenesis
comp135_c0	comp135_c0_seq1	sp|Q7SC06|RS25_NEUCR^Q7SC06^Q:692-405,H:1-97^86.6%ID^E:2e-38^RecName: Full=40S ribosomal protein S25;^Eukaryota; Fungi; Dikarya; Ascomycota; Pezizomycotina; Sordariomycetes; Sordariomycetidae; Sordariales; Sordariaceae; Neurospora	.	cds.comp135_c0_seq1|m.998	402-818[-]	sp|Q7SC06|RS25_NEUCR^Q7SC06^Q:43-138,H:1-97^80.41%ID^E:4e-40^RecName: Full=40S ribosomal protein S25;^Eukaryota; Fungi; Dikarya; Ascomycota; Pezizomycotina; Sordariomycetes; Sordariomycetidae; Sordariales; Sordariaceae; Neurospora	PF03297.10^Ribosomal_S25^S25 ribosomal protein^36-133^E:3.6e-40	.	.	COG4901^Ribosomal protein S25	GO:0005840^cellular_component^ribosome
comp136_c0	comp136_c0_seq1	.	.	cds.comp136_c0_seq1|m.1002	417-1886[-]	.	.	.	.	.	.
comp137_c0	comp137_c0_seq1	sp|Q2H454|MET3_CHAGB^Q2H454^Q:3906-2188,H:1-572^81.15%ID^E:0^RecName: Full=Sulfate adenylyltransferase;^Eukaryota; Fungi; Dikarya; Ascomycota; Pezizomycotina; Sordariomycetes; Sordariomycetidae; Sordariales; Chaetomiaceae; Chaetomium	.	cds.comp137_c0_seq1|m.1013	3022-3966[+]	.	.	.	.	.	.
comp137_c0	comp137_c0_seq1	sp|Q2H454|MET3_CHAGB^Q2H454^Q:3906-2188,H:1-572^81.15%ID^E:0^RecName: Full=Sulfate adenylyltransferase;^Eukaryota; Fungi; Dikarya; Ascomycota; Pezizomycotina; Sordariomycetes; Sordariomycetidae; Sordariales; Chaetomiaceae; Chaetomium	.	cds.comp137_c0_seq1|m.1015	3-572[-]	.	.	.	.	.	.
comp137_c0	comp137_c0_seq1	sp|Q2H454|MET3_CHAGB^Q2H454^Q:3906-2188,H:1-572^81.15%ID^E:0^RecName: Full=Sulfate adenylyltransferase;^Eukaryota; Fungi; Dikarya; Ascomycota; Pezizomycotina; Sordariomycetes; Sordariomycetidae; Sordariales; Chaetomiaceae; Chaetomium	.	cds.comp137_c0_seq1|m.1012	2182-3906[-]	sp|Q2H454|MET3_CHAGB^Q2H454^Q:1-573,H:1-572^81.15%ID^E:0^RecName: Full=Sulfate adenylyltransferase;^Eukaryota; Fungi; Dikarya; Ascomycota; Pezizomycotina; Sordariomycetes; Sordariomycetidae; Sordariales; Chaetomiaceae; Chaetomium	PF14306.1^PUA_2^PUA-like domain^4-166^E:6.4e-55`PF01747.12^ATP-sulfurylase^ATP-sulfurylase^174-389^E:3.3e-87`PF01583.15^APS_kinase^Adenylylsulphate kinase^396-553^E:5.7e-57	.	.	.	GO:0005737^cellular_component^cytoplasm`GO:0004020^molecular_function^adenylylsulfate kinase activity`GO:0005524^molecular_function^ATP binding`GO:0004781^molecular_function^sulfate adenylyltransferase (ATP) activity`GO:0019344^biological_process^cysteine biosynthetic process`GO:0070814^biological_process^hydrogen sulfide biosynthetic process`GO:0009086^biological_process^methionine biosynthetic …
comp138_c0	comp138_c0_seq1	sp|P05747|RL29_YEAST^P05747^Q:2672-2523,H:1-50^84%ID^E:1e-19^RecName: Full=60S ribosomal protein L29;^Eukaryota; Fungi; Dikarya; Ascomycota; Saccharomycotina; Saccharomycetes; Saccharomycetales; Saccharomycetaceae; Saccharomyces	.	cds.comp138_c0_seq1|m.1039	837-1055[-]	.	.	.	.	.	.
comp138_c0	comp138_c0_seq1	sp|P05747|RL29_YEAST^P05747^Q:2672-2523,H:1-50^84%ID^E:1e-19^RecName: Full=60S ribosomal protein L29;^Eukaryota; Fungi; Dikarya; Ascomycota; Saccharomycotina; Saccharomycetes; Saccharomycetales; Saccharomycetaceae; Saccharomyces	.	cds.comp138_c0_seq1|m.1042	2475-2672[-]	sp|P05747|RL29_YEAST^P05747^Q:1-50,H:1-50^84%ID^E:6e-24^RecName: Full=60S ribosomal protein L29;^Eukaryota; Fungi; Dikarya; Ascomycota; Saccharomycotina; Saccharomycetes; Saccharomycetales; Saccharomycetaceae; Saccharomyces	PF01779.12^Ribosomal_L29e^Ribosomal L29e protein family^3-42^E:5.9e-23	.	.	.	GO:0022625^cellular_component^cytosolic large ribosomal subunit`GO:0003735^molecular_function^structural constituent of ribosome`GO:0002181^biological_process^cytoplasmic translation
comp138_c0	comp138_c0_seq1	sp|P05747|RL29_YEAST^P05747^Q:2672-2523,H:1-50^84%ID^E:1e-19^RecName: Full=60S ribosomal protein L29;^Eukaryota; Fungi; Dikarya; Ascomycota; Saccharomycotina; Saccharomycetes; Saccharomycetales; Saccharomycetaceae; Saccharomyces	.	cds.comp138_c0_seq1|m.1035	63-1997[+]	.	.	.	.	.	.
comp139_c0	comp139_c0_seq1	sp|Q9X0Y1|P1254_THEMA^Q9X0Y1^Q:982-308,H:1-204^32.74%ID^E:3e-17^RecName: Full=Phosphorylated carbohydrates phosphatase TM_1254;^Bacteria; Thermotogae; Thermotogales; Thermotogaceae; Thermotoga	.	cds.comp139_c0_seq1|m.1055	2-154[-]	.	.	.	.	.	.
comp139_c0	comp139_c0_seq1	sp|Q9X0Y1|P1254_THEMA^Q9X0Y1^Q:982-308,H:1-204^32.74%ID^E:3e-17^RecName: Full=Phosphorylated carbohydrates phosphatase TM_1254;^Bacteria; Thermotogae; Thermotogales; Thermotogaceae; Thermotoga	.	cds.comp139_c0_seq1|m.1050	260-991[-]	sp|Q9X0Y1|P1254_THEMA^Q9X0Y1^Q:4-228,H:1-204^32.74%ID^E:2e-18^RecName: Full=Phosphorylated carbohydrates phosphatase TM_1254;^Bacteria; Thermotogae; Thermotogales; Thermotogaceae; Thermotoga	PF00702.21^Hydrolase^haloacid dehalogenase-like hydrolase^4-190^E:3.6e-07`PF03031.13^NIF^NLI interacting factor-like phosphatase^6-218^E:3.3e-06`PF13419.1^HAD_2^Haloacid dehalogenase-like hydrolase^7-201^E:2.3e-20`PF13242.1^Hydrolase_like^HAD-hyrolase-like^158-208^E:1.9e-08	.	.	COG0637^Predicted phosphatase/phosphohexomutase	GO:0046872^molecular_function^metal ion binding`GO:0008967^molecular_function^phosphoglycolate phosphatase activity`GO:0005975^biological_process^carbohydrate metabolic process
comp140_c0	comp140_c0_seq1	sp|P32911|SUI1_YEAST^P32911^Q:1833-1492,H:1-108^63.48%ID^E:1e-31^RecName: Full=Eukaryotic translation initiation factor eIF-1;^Eukaryota; Fungi; Dikarya; Ascomycota; Saccharomycotina; Saccharomycetes; Saccharomycetales; Saccharomycetaceae; Saccharomyces	.	cds.comp140_c0_seq1|m.1059	1489-1833[-]	sp|P32911|SUI1_YEAST^P32911^Q:1-114,H:1-108^63.48%ID^E:2e-43^RecName: Full=Eukaryotic translation initiation factor eIF-1;^Eukaryota; Fungi; Dikarya; Ascomycota; Saccharomycotina; Saccharomycetes; Saccharomycetales; Saccharomycetaceae; Saccharomyces	PF01253.17^SUI1^Translation initiation factor SUI1^23-99^E:1.3e-29	.	.	COG0023^Translation initiation factor 1 (eIF-1/SUI1) and related proteins	GO:0043614^cellular_component^multi-eIF complex`GO:0003743^molecular_function^translation initiation factor activity`GO:0006417^biological_process^regulation of translation
comp140_c0	comp140_c0_seq1	sp|P32911|SUI1_YEAST^P32911^Q:1833-1492,H:1-108^63.48%ID^E:1e-31^RecName: Full=Eukaryotic translation initiation factor eIF-1;^Eukaryota; Fungi; Dikarya; Ascomycota; Saccharomycotina; Saccharomycetes; Saccharomycetales; Saccharomycetaceae; Saccharomyces	.	cds.comp140_c0_seq1|m.1057	2-505[+]	sp|Q8TFH6|EOS1_SCHPO^Q8TFH6^Q:9-123,H:64-200^33.09%ID^E:7e-06^RecName: Full=N-glycosylation protein eos1;^Eukaryota; Fungi; Dikarya; Ascomycota; Taphrinomycotina; Schizosaccharomycetes; Schizosaccharomycetales; Schizosaccharomycetaceae; Schizosaccharomyces	PF12326.3^EOS1^N-glycosylation protein^8-87^E:1.2e-21	.	ExpAA=81.28^PredHel=4^Topology=o4-23i44-66o71-90i103-122o	.	GO:0005789^cellular_component^endoplasmic reticulum membrane`GO:0016021^cellular_component^integral to membrane`GO:0034599^biological_process^cellular response to oxidative stress`GO:0006487^biological_process^protein N-linked glycosylation
comp141_c0	comp141_c0_seq1	sp|P87222|HSP75_CANAW^P87222^Q:2565-727,H:1-612^75.53%ID^E:0^RecName: Full=Heat shock protein SSB1;^Eukaryota; Fungi; Dikarya; Ascomycota; Saccharomycotina; Saccharomycetes; Saccharomycetales; mitosporic Saccharomycetales; Candida	.	cds.comp141_c0_seq1|m.1063	928-2220[+]	sp|P41755|DHE2_ACHKL^P41755^Q:12-427,H:511-924^34.38%ID^E:8e-57^RecName: Full=NAD-specific glutamate dehydrogenase;^Eukaryota; Stramenopiles; Oomycetes; Saprolegniales; Saprolegniaceae; Achlya	PF10712.4^NAD-GH^NAD-specific glutamate dehydrogenase^3-429^E:5.5e-99	.	.	.	GO:0004352^molecular_function^glutamate dehydrogenase (NAD+) activity
comp141_c0	comp141_c0_seq1	sp|P87222|HSP75_CANAW^P87222^Q:2565-727,H:1-612^75.53%ID^E:0^RecName: Full=Heat shock protein SSB1;^Eukaryota; Fungi; Dikarya; Ascomycota; Saccharomycotina; Saccharomycetes; Saccharomycetales; mitosporic Saccharomycetales; Candida	.	cds.comp141_c0_seq1|m.1062	721-2565[-]	sp|P87222|HSP75_CANAW^P87222^Q:1-614,H:1-613^75.57%ID^E:0^RecName: Full=Heat shock protein SSB1;^Eukaryota; Fungi; Dikarya; Ascomycota; Saccharomycotina; Saccharomycetes; Saccharomycetales; mitosporic Saccharomycetales; Candida	PF00012.15^HSP70^Hsp70 protein^9-611^E:7.3e-234	.	.	COG0443^Molecular chaperone	GO:0005737^cellular_component^cytoplasm`GO:0005524^molecular_function^ATP binding`GO:0006950^biological_process^response to stress`GO:0006412^biological_process^translation
comp142_c0	comp142_c0_seq1	sp|Q09859|MSRA_SCHPO^Q09859^Q:2075-1590,H:2-165^53.66%ID^E:1e-53^RecName: Full=Probable peptide methionine sulfoxide reductase;^Eukaryota; Fungi; Dikarya; Ascomycota; Taphrinomycotina; Schizosaccharomycetes; Schizosaccharomycetales; Schizosaccharomycetaceae; Schizosaccharomyces	.	cds.comp142_c0_seq1|m.1075	1569-2177[-]	sp|Q09859|MSRA_SCHPO^Q09859^Q:35-196,H:2-165^53.66%ID^E:2e-58^RecName: Full=Probable peptide methionine sulfoxide reductase;^Eukaryota; Fungi; Dikarya; Ascomycota; Taphrinomycotina; Schizosaccharomycetes; Schizosaccharomycetales; Schizosaccharomycetaceae; Schizosaccharomyces	PF01625.16^PMSR^Peptide methionine sulfoxide reductase^36-190^E:1.9e-60	.	.	COG0225^Peptide methionine sulfoxide reductase	GO:0005829^cellular_component^cytosol`GO:0005634^cellular_component^nucleus`GO:0008113^molecular_function^peptide-methionine (S)-S-oxide reductase activity`GO:0044267^biological_process^cellular protein metabolic process`GO:0070301^biological_process^cellular response to hydrogen peroxide
comp142_c0	comp142_c0_seq1	sp|Q09859|MSRA_SCHPO^Q09859^Q:2075-1590,H:2-165^53.66%ID^E:1e-53^RecName: Full=Probable peptide methionine sulfoxide reductase;^Eukaryota; Fungi; Dikarya; Ascomycota; Taphrinomycotina; Schizosaccharomycetes; Schizosaccharomycetales; Schizosaccharomycetaceae; Schizosaccharomyces	.	cds.comp142_c0_seq1|m.1073	142-1173[+]	sp|Q9H3K2|GHITM_HUMAN^Q9H3K2^Q:115-343,H:117-345^31.91%ID^E:3e-28^RecName: Full=Growth hormone-inducible transmembrane protein;^Eukaryota; Metazoa; Chordata; Craniata; Vertebrata; Euteleostomi; Mammalia; Eutheria; Euarchontoglires; Primates; Haplorrhini; Catarrhini; Hominidae; Homo	PF01027.15^Bax1-I^Inhibitor of apoptosis-promoting Bax1^119-335^E:2.1e-32	.	ExpAA=131.48^PredHel=6^Topology=i87-105o125-144i157-179o199-218i239-261o271-293i	COG0670^Integral membrane protein, interacts with FtsH	GO:0016021^cellular_component^integral to membrane`GO:0005743^cellular_component^mitochondrial inner membrane`GO:0006915^biological_process^apoptotic process
comp143_c0	comp143_c0_seq1	.	.	cds.comp143_c0_seq1|m.1093	327-506[-]	.	.	.	.	.	.
comp143_c0	comp143_c0_seq1	.	.	cds.comp143_c0_seq1|m.1083	772-1788[+]	.	.	.	.	.	.
comp143_c0	comp143_c0_seq1	.	.	cds.comp143_c0_seq1|m.1087	3-284[+]	.	.	.	.	.	.
comp144_c0	comp144_c0_seq1	sp|Q8X132|H2A_NEUCR^Q8X132^Q:1134-778,H:16-134^97.48%ID^E:5e-57^RecName: Full=Histone H2A;^Eukaryota; Fungi; Dikarya; Ascomycota; Pezizomycotina; Sordariomycetes; Sordariomycetidae; Sordariales; Sordariaceae; Neurospora	.	cds.comp144_c0_seq1|m.1098	775-1179[-]	sp|Q8X132|H2A_NEUCR^Q8X132^Q:16-134,H:16-134^97.48%ID^E:4e-77^RecName: Full=Histone H2A;^Eukaryota; Fungi; Dikarya; Ascomycota; Pezizomycotina; Sordariomycetes; Sordariomycetidae; Sordariales; Sordariaceae; Neurospora	PF00125.19^Histone^Core histone H2A/H2B/H3/H4^20-93^E:1e-25`PF00808.18^CBFD_NFYB_HMF^Histone-like transcription factor (CBF/NF-Y) and archaeal histone^28-90^E:1.6e-05	.	.	COG5262^Histone H2A	GO:0000786^cellular_component^nucleosome`GO:0005634^cellular_component^nucleus`GO:0003677^molecular_function^DNA binding`GO:0006281^biological_process^DNA repair`GO:0006334^biological_process^nucleosome assembly
comp145_c0	comp145_c0_seq1	sp|O60128|RS3_SCHPO^O60128^Q:1448-789,H:7-223^79.09%ID^E:3e-119^RecName: Full=40S ribosomal protein S3;^Eukaryota; Fungi; Dikarya; Ascomycota; Taphrinomycotina; Schizosaccharomycetes; Schizosaccharomycetales; Schizosaccharomycetaceae; Schizosaccharomyces	.	cds.comp145_c0_seq1|m.1106	357-533[-]	.	.	.	.	.	.
comp145_c0	comp145_c0_seq1	sp|O60128|RS3_SCHPO^O60128^Q:1448-789,H:7-223^79.09%ID^E:3e-119^RecName: Full=40S ribosomal protein S3;^Eukaryota; Fungi; Dikarya; Ascomycota; Taphrinomycotina; Schizosaccharomycetes; Schizosaccharomycetales; Schizosaccharomycetaceae; Schizosaccharomyces	.	cds.comp145_c0_seq1|m.1101	687-1469[-]	sp|O60128|RS3_SCHPO^O60128^Q:8-227,H:7-223^79.09%ID^E:1e-125^RecName: Full=40S ribosomal protein S3;^Eukaryota; Fungi; Dikarya; Ascomycota; Taphrinomycotina; Schizosaccharomycetes; Schizosaccharomycetales; Schizosaccharomycetaceae; Schizosaccharomyces	PF07650.12^KH_2^KH domain^23-97^E:8.2e-12`PF00189.15^Ribosomal_S3_C^Ribosomal protein S3, C-terminal domain^108-191^E:5.9e-17	.	.	COG0092^Ribosomal protein S3	GO:0022627^cellular_component^cytosolic small ribosomal subunit`GO:0003723^molecular_function^RNA binding`GO:0003735^molecular_function^structural constituent of ribosome`GO:0002181^biological_process^cytoplasmic translation
comp146_c0	comp146_c0_seq1	sp|Q7RVN0|RL11_NEUCR^Q7RVN0^Q:1182-661,H:1-174^89.66%ID^E:5e-110^RecName: Full=60S ribosomal protein L11;^Eukaryota; Fungi; Dikarya; Ascomycota; Pezizomycotina; Sordariomycetes; Sordariomycetidae; Sordariales; Sordariaceae; Neurospora	.	cds.comp146_c0_seq1|m.1108	658-1182[-]	sp|Q7RVN0|RL11_NEUCR^Q7RVN0^Q:1-174,H:1-174^89.66%ID^E:4e-114^RecName: Full=60S ribosomal protein L11;^Eukaryota; Fungi; Dikarya; Ascomycota; Pezizomycotina; Sordariomycetes; Sordariomycetidae; Sordariales; Sordariaceae; Neurospora	PF00281.14^Ribosomal_L5^Ribosomal protein L5^9-62^E:4.1e-21`PF00673.16^Ribosomal_L5_C^ribosomal L5P family C-terminus^66-164^E:2.5e-22	.	.	COG0094^Ribosomal protein L5	GO:0005840^cellular_component^ribosome`GO:0019843^molecular_function^rRNA binding`GO:0003735^molecular_function^structural constituent of ribosome`GO:0006412^biological_process^translation
comp147_c0	comp147_c0_seq1	sp|O07529|AZR_BACSU^O07529^Q:1563-1150,H:1-133^29.29%ID^E:9e-06^RecName: Full=FMN-dependent NADPH-azoreductase;^Bacteria; Firmicutes; Bacilli; Bacillales; Bacillaceae; Bacillus	.	cds.comp147_c0_seq1|m.1113	940-1968[-]	sp|O07529|AZR_BACSU^O07529^Q:136-273,H:1-133^29.29%ID^E:1e-06^RecName: Full=FMN-dependent NADPH-azoreductase;^Bacteria; Firmicutes; Bacilli; Bacillales; Bacillaceae; Bacillus	PF03358.10^FMN_red^NADPH-dependent FMN reductase^137-278^E:3e-22	.	.	COG0431^Predicted flavoprotein	GO:0016491^molecular_function^oxidoreductase activity
comp147_c0	comp147_c0_seq1	sp|O07529|AZR_BACSU^O07529^Q:1563-1150,H:1-133^29.29%ID^E:9e-06^RecName: Full=FMN-dependent NADPH-azoreductase;^Bacteria; Firmicutes; Bacilli; Bacillales; Bacillaceae; Bacillus	.	cds.comp147_c0_seq1|m.1115	249-719[+]	.	PF10604.4^Polyketide_cyc2^Polyketide cyclase / dehydrase and lipid transport^11-132^E:3.5e-05	.	.	.	.
comp148_c0	comp148_c0_seq1	sp|P78711|ACT_NEUCR^P78711^Q:288-1412,H:1-375^98.67%ID^E:0^RecName: Full=Actin;^Eukaryota; Fungi; Dikarya; Ascomycota; Pezizomycotina; Sordariomycetes; Sordariomycetidae; Sordariales; Sordariaceae; Neurospora	.	cds.comp148_c0_seq1|m.1129	288-1415[+]	sp|P78711|ACT_NEUCR^P78711^Q:1-375,H:1-375^98.67%ID^E:0^RecName: Full=Actin;^Eukaryota; Fungi; Dikarya; Ascomycota; Pezizomycotina; Sordariomycetes; Sordariomycetidae; Sordariales; Sordariaceae; Neurospora	PF00022.14^Actin^Actin^3-375^E:1.2e-159	.	.	COG5277^Actin and related proteins	GO:0030479^cellular_component^actin cortical patch`GO:0032432^cellular_component^actin filament bundle`GO:0000142^cellular_component^cellular bud neck contractile ring`GO:0031011^cellular_component^Ino80 complex`GO:0035267^cellular_component^NuA4 histone acetyltransferase complex`GO:0000812^cellular_component^Swr1 complex`GO:0005524^molecular_function^ATP binding`GO:0000916^biological_process^act…
comp148_c0	comp148_c0_seq1	sp|P78711|ACT_NEUCR^P78711^Q:288-1412,H:1-375^98.67%ID^E:0^RecName: Full=Actin;^Eukaryota; Fungi; Dikarya; Ascomycota; Pezizomycotina; Sordariomycetes; Sordariomycetidae; Sordariales; Sordariaceae; Neurospora	.	cds.comp148_c0_seq1|m.1131	1892-2356[-]	sp|Q9Y811|YONI_SCHPO^Q9Y811^Q:2-81,H:41-120^50%ID^E:8e-21^RecName: Full=Uncharacterized peptide chain release factor-like protein C1105.18c, mitochondrial;^Eukaryota; Fungi; Dikarya; Ascomycota; Taphrinomycotina; Schizosaccharomycetes; Schizosaccharomycetales; Schizosaccharomycetaceae; Schizosaccharomyces	PF00472.15^RF-1^RF-1 domain^10-108^E:1.3e-24	.	.	COG1186^Protein chain release factor B	GO:0005739^cellular_component^mitochondrion`GO:0004045^molecular_function^aminoacyl-tRNA hydrolase activity`GO:0003747^molecular_function^translation release factor activity`GO:0032543^biological_process^mitochondrial translation`GO:0006415^biological_process^translational termination
comp149_c0	comp149_c0_seq1	sp|Q7SDU4|NACB_NEUCR^Q7SDU4^Q:866-420,H:1-150^85.33%ID^E:2e-73^RecName: Full=Nascent polypeptide-associated complex subunit beta;^Eukaryota; Fungi; Dikarya; Ascomycota; Pezizomycotina; Sordariomycetes; Sordariomycetidae; Sordariales; Sordariaceae; Neurospora	.	cds.comp149_c0_seq1|m.1138	411-866[-]	sp|Q7SDU4|NACB_NEUCR^Q7SDU4^Q:1-151,H:1-152^85.53%ID^E:2e-90^RecName: Full=Nascent polypeptide-associated complex subunit beta;^Eukaryota; Fungi; Dikarya; Ascomycota; Pezizomycotina; Sordariomycetes; Sordariomycetidae; Sordariales; Sordariaceae; Neurospora	PF01849.13^NAC^NAC domain^38-95^E:2.7e-22	.	.	.	GO:0005737^cellular_component^cytoplasm`GO:0005634^cellular_component^nucleus`GO:0015031^biological_process^protein transport`GO:0006355^biological_process^regulation of transcription, DNA-dependent`GO:0006351^biological_process^transcription, DNA-dependent
comp150_c0	comp150_c0_seq1	.	.	cds.comp150_c0_seq1|m.1144	462-863[+]	.	.	sigP:1^17^0.725^YES	.	.	.
comp150_c0	comp150_c0_seq1	.	.	cds.comp150_c0_seq1|m.1153	1285-1458[+]	.	.	.	.	.	.
comp151_c0	comp151_c0_seq1	sp|P59671|RL3_NEUCR^P59671^Q:1426-254,H:1-391^88.49%ID^E:0^RecName: Full=60S ribosomal protein L3;^Eukaryota; Fungi; Dikarya; Ascomycota; Pezizomycotina; Sordariomycetes; Sordariomycetidae; Sordariales; Sordariaceae; Neurospora	.	cds.comp151_c0_seq1|m.1158	251-1426[-]	sp|P59671|RL3_NEUCR^P59671^Q:1-391,H:1-391^88.49%ID^E:0^RecName: Full=60S ribosomal protein L3;^Eukaryota; Fungi; Dikarya; Ascomycota; Pezizomycotina; Sordariomycetes; Sordariomycetidae; Sordariales; Sordariaceae; Neurospora	PF00297.17^Ribosomal_L3^Ribosomal protein L3^50-340^E:8.7e-118	.	.	COG0087^Ribosomal protein L3	GO:0005840^cellular_component^ribosome`GO:0003735^molecular_function^structural constituent of ribosome`GO:0006412^biological_process^translation
comp152_c0	comp152_c0_seq1	.	.	.	.	.	.	.	.	.	.	.
comp153_c0	comp153_c0_seq1	.	.	cds.comp153_c0_seq1|m.1167	1-678[+]	.	PF05730.6^CFEM^CFEM domain^68-133^E:7.9e-07	.	.	.	.
comp154_c0	comp154_c0_seq1	sp|P34898|GLYC_NEUCR^P34898^Q:268-1698,H:4-480^82.18%ID^E:0^RecName: Full=Serine hydroxymethyltransferase, cytosolic;^Eukaryota; Fungi; Dikarya; Ascomycota; Pezizomycotina; Sordariomycetes; Sordariomycetidae; Sordariales; Sordariaceae; Neurospora	.	cds.comp154_c0_seq1|m.1171	250-1701[+]	sp|P34898|GLYC_NEUCR^P34898^Q:7-483,H:4-480^82.18%ID^E:0^RecName: Full=Serine hydroxymethyltransferase, cytosolic;^Eukaryota; Fungi; Dikarya; Ascomycota; Pezizomycotina; Sordariomycetes; Sordariomycetidae; Sordariales; Sordariaceae; Neurospora	PF00464.14^SHMT^Serine hydroxymethyltransferase^23-420^E:3.1e-208`PF00155.16^Aminotran_1_2^Aminotransferase class I and II^95-405^E:3.7e-06`PF00266.14^Aminotran_5^Aminotransferase class-V^198-390^E:1.8e-06	.	.	COG0112^Glycine/serine hydroxymethyltransferase	GO:0005737^cellular_component^cytoplasm`GO:0004372^molecular_function^glycine hydroxymethyltransferase activity`GO:0030170^molecular_function^pyridoxal phosphate binding`GO:0006544^biological_process^glycine metabolic process`GO:0006563^biological_process^L-serine metabolic process`GO:0035999^biological_process^tetrahydrofolate interconversion
comp155_c0	comp155_c0_seq1	sp|Q7S6W5|RS28_NEUCR^Q7S6W5^Q:737-576,H:1-54^87.04%ID^E:8e-25^RecName: Full=40S ribosomal protein S28;^Eukaryota; Fungi; Dikarya; Ascomycota; Pezizomycotina; Sordariomycetes; Sordariomycetidae; Sordariales; Sordariaceae; Neurospora	.	cds.comp155_c0_seq1|m.1185	321-476[-]	.	.	.	.	.	.
comp155_c0	comp155_c0_seq1	sp|Q7S6W5|RS28_NEUCR^Q7S6W5^Q:737-576,H:1-54^87.04%ID^E:8e-25^RecName: Full=40S ribosomal protein S28;^Eukaryota; Fungi; Dikarya; Ascomycota; Pezizomycotina; Sordariomycetes; Sordariomycetidae; Sordariales; Sordariaceae; Neurospora	.	cds.comp155_c0_seq1|m.1183	531-737[-]	sp|Q7S6W5|RS28_NEUCR^Q7S6W5^Q:1-68,H:1-68^89.71%ID^E:3e-36^RecName: Full=40S ribosomal protein S28;^Eukaryota; Fungi; Dikarya; Ascomycota; Pezizomycotina; Sordariomycetes; Sordariomycetidae; Sordariales; Sordariaceae; Neurospora	PF01200.13^Ribosomal_S28e^Ribosomal protein S28e^1-68^E:1.6e-33	.	.	COG2053^Ribosomal protein S28E/S33	GO:0022627^cellular_component^cytosolic small ribosomal subunit`GO:0003735^molecular_function^structural constituent of ribosome`GO:0006407^biological_process^rRNA export from nucleus`GO:0006412^biological_process^translation
comp156_c0	comp156_c0_seq1	sp|Q2HDP2|DUS3_CHAGB^Q2HDP2^Q:3548-1440,H:30-713^49.25%ID^E:0^RecName: Full=tRNA-dihydrouridine(47) synthase [NAD(P)(+)];^Eukaryota; Fungi; Dikarya; Ascomycota; Pezizomycotina; Sordariomycetes; Sordariomycetidae; Sordariales; Chaetomiaceae; Chaetomium	.	cds.comp156_c0_seq1|m.1188	3-665[+]	sp|Q9P3B2|AIM38_SCHPO^Q9P3B2^Q:7-211,H:40-235^31.92%ID^E:3e-23^RecName: Full=Respiratory supercomplex factor 2 homolog C1565.01;^Eukaryota; Fungi; Dikarya; Ascomycota; Taphrinomycotina; Schizosaccharomycetes; Schizosaccharomycetales; Schizosaccharomycetaceae; Schizosaccharomyces	PF04588.8^HIG_1_N^Hypoxia induced protein conserved region^85-129^E:1.6e-06	.	ExpAA=54.73^PredHel=3^Topology=o15-34i82-101o116-133i	.	GO:0016021^cellular_component^integral to membrane`GO:0016020^cellular_component^membrane`GO:0005739^cellular_component^mitochondrion
comp156_c0	comp156_c0_seq1	sp|Q2HDP2|DUS3_CHAGB^Q2HDP2^Q:3548-1440,H:30-713^49.25%ID^E:0^RecName: Full=tRNA-dihydrouridine(47) synthase [NAD(P)(+)];^Eukaryota; Fungi; Dikarya; Ascomycota; Pezizomycotina; Sordariomycetes; Sordariomycetidae; Sordariales; Chaetomiaceae; Chaetomium	.	cds.comp156_c0_seq1|m.1186	1443-4115[-]	sp|Q2HDP2|DUS3_CHAGB^Q2HDP2^Q:190-889,H:30-710^49.32%ID^E:0^RecName: Full=tRNA-dihydrouridine(47) synthase [NAD(P)(+)];^Eukaryota; Fungi; Dikarya; Ascomycota; Pezizomycotina; Sordariomycetes; Sordariomycetidae; Sordariales; Chaetomiaceae; Chaetomium	PF01207.12^Dus^Dihydrouridine synthase (Dus)^486-693^E:8.1e-27`PF01207.12^Dus^Dihydrouridine synthase (Dus)^729-809^E:3.1e-09	.	.	.	GO:0005737^cellular_component^cytoplasm`GO:0005634^cellular_component^nucleus`GO:0050660^molecular_function^flavin adenine dinucleotide binding`GO:0046872^molecular_function^metal ion binding`GO:0017150^molecular_function^tRNA dihydrouridine synthase activity`GO:0002943^biological_process^tRNA dihydrouridine synthesis
comp156_c0	comp156_c0_seq1	sp|Q2HDP2|DUS3_CHAGB^Q2HDP2^Q:3548-1440,H:30-713^49.25%ID^E:0^RecName: Full=tRNA-dihydrouridine(47) synthase [NAD(P)(+)];^Eukaryota; Fungi; Dikarya; Ascomycota; Pezizomycotina; Sordariomycetes; Sordariomycetidae; Sordariales; Chaetomiaceae; Chaetomium	.	cds.comp156_c0_seq1|m.1187	3-1106[-]	.	.	.	ExpAA=42.28^PredHel=2^Topology=i158-180o190-212i	.	.
comp157_c0	comp157_c0_seq1	sp|Q76MU7|H4_ASPOR^Q76MU7^Q:321-566,H:22-103^98.78%ID^E:4e-46^RecName: Full=Histone H4;^Eukaryota; Fungi; Dikarya; Ascomycota; Pezizomycotina; Eurotiomycetes; Eurotiomycetidae; Eurotiales; Trichocomaceae; mitosporic Trichocomaceae; Aspergillus	.	cds.comp157_c0_seq1|m.1202	809-1522[-]	sp|Q8R2Y8|PTH2_MOUSE^Q8R2Y8^Q:114-236,H:66-180^53.66%ID^E:6e-37^RecName: Full=Peptidyl-tRNA hydrolase 2, mitochondrial;^Eukaryota; Metazoa; Chordata; Craniata; Vertebrata; Euteleostomi; Mammalia; Eutheria; Euarchontoglires; Glires; Rodentia; Sciurognathi; Muroidea; Muridae; Murinae; Mus; Mus	PF01981.11^PTH2^Peptidyl-tRNA hydrolase PTH2^114-237^E:1.8e-44	.	ExpAA=20.86^PredHel=1^Topology=o15-37i	COG1990^Uncharacterized conserved protein	GO:0005739^cellular_component^mitochondrion`GO:0004045^molecular_function^aminoacyl-tRNA hydrolase activity
comp157_c0	comp157_c0_seq1	sp|Q76MU7|H4_ASPOR^Q76MU7^Q:321-566,H:22-103^98.78%ID^E:4e-46^RecName: Full=Histone H4;^Eukaryota; Fungi; Dikarya; Ascomycota; Pezizomycotina; Eurotiomycetes; Eurotiomycetidae; Eurotiales; Trichocomaceae; mitosporic Trichocomaceae; Aspergillus	.	cds.comp157_c0_seq1|m.1203	258-569[+]	sp|P04914|H4_NEUCR^P04914^Q:1-103,H:1-103^99.03%ID^E:3e-65^RecName: Full=Histone H4;^Eukaryota; Fungi; Dikarya; Ascomycota; Pezizomycotina; Sordariomycetes; Sordariomycetidae; Sordariales; Sordariaceae; Neurospora	PF00125.19^Histone^Core histone H2A/H2B/H3/H4^28-94^E:2.1e-15`PF02969.12^TAF^TATA box binding protein associated factor (TAF)^59-92^E:0.00016	.	.	COG2036^Histones H3 and H4	GO:0000786^cellular_component^nucleosome`GO:0005634^cellular_component^nucleus`GO:0003677^molecular_function^DNA binding`GO:0006334^biological_process^nucleosome assembly
comp158_c0	comp158_c0_seq1	sp|A4R188|RSSA_MAGO7^A4R188^Q:1623-1090,H:67-246^86.11%ID^E:5e-90^RecName: Full=40S ribosomal protein S0;^Eukaryota; Fungi; Dikarya; Ascomycota; Pezizomycotina; Sordariomycetes; Sordariomycetidae; Magnaporthales; Magnaporthaceae; Magnaporthe	.	cds.comp158_c0_seq1|m.1207	946-1626[-]	sp|A4R188|RSSA_MAGO7^A4R188^Q:2-216,H:67-281^76.82%ID^E:8e-109^RecName: Full=40S ribosomal protein S0;^Eukaryota; Fungi; Dikarya; Ascomycota; Pezizomycotina; Sordariomycetes; Sordariomycetidae; Magnaporthales; Magnaporthaceae; Magnaporthe	PF00318.15^Ribosomal_S2^Ribosomal protein S2^9-121^E:1.2e-26	.	.	COG0052^Ribosomal protein S2	GO:0015935^cellular_component^small ribosomal subunit`GO:0003735^molecular_function^structural constituent of ribosome`GO:0006412^biological_process^translation
comp159_c0	comp159_c0_seq1	sp|Q8TFH1|RL18B_SCHPO^Q8TFH1^Q:2052-1624,H:1-150^62%ID^E:2e-38^RecName: Full=60S ribosomal protein L18-B;^Eukaryota; Fungi; Dikarya; Ascomycota; Taphrinomycotina; Schizosaccharomycetes; Schizosaccharomycetales; Schizosaccharomycetaceae; Schizosaccharomyces	.	cds.comp159_c0_seq1|m.1215	1510-2052[-]	sp|Q8TFH1|RL18B_SCHPO^Q8TFH1^Q:1-180,H:1-187^65.78%ID^E:2e-82^RecName: Full=60S ribosomal protein L18-B;^Eukaryota; Fungi; Dikarya; Ascomycota; Taphrinomycotina; Schizosaccharomycetes; Schizosaccharomycetales; Schizosaccharomycetaceae; Schizosaccharomyces	PF00828.14^Ribosomal_L18e^Ribosomal protein L18e/L15^7-120^E:5e-23	.	.	COG1727^Ribosomal protein L18E	GO:0022625^cellular_component^cytosolic large ribosomal subunit`GO:0003735^molecular_function^structural constituent of ribosome`GO:0002181^biological_process^cytoplasmic translation
comp159_c0	comp159_c0_seq1	sp|Q8TFH1|RL18B_SCHPO^Q8TFH1^Q:2052-1624,H:1-150^62%ID^E:2e-38^RecName: Full=60S ribosomal protein L18-B;^Eukaryota; Fungi; Dikarya; Ascomycota; Taphrinomycotina; Schizosaccharomycetes; Schizosaccharomycetales; Schizosaccharomycetaceae; Schizosaccharomyces	.	cds.comp159_c0_seq1|m.1214	153-1004[+]	sp|P53123|MRM2_YEAST^P53123^Q:95-202,H:24-134^44.14%ID^E:2e-28^RecName: Full=Ribosomal RNA methyltransferase MRM2, mitochondrial;^Eukaryota; Fungi; Dikarya; Ascomycota; Saccharomycotina; Saccharomycetes; Saccharomycetales; Saccharomycetaceae; Saccharomyces	PF01728.14^FtsJ^FtsJ-like methyltransferase^121-203^E:1.6e-27	.	.	COG0293^23S rRNA methylase	GO:0005739^cellular_component^mitochondrion`GO:0008650^molecular_function^rRNA (uridine-2'-O-)-methyltransferase activity
comp159_c0	comp159_c0_seq1	sp|Q8TFH1|RL18B_SCHPO^Q8TFH1^Q:2052-1624,H:1-150^62%ID^E:2e-38^RecName: Full=60S ribosomal protein L18-B;^Eukaryota; Fungi; Dikarya; Ascomycota; Taphrinomycotina; Schizosaccharomycetes; Schizosaccharomycetales; Schizosaccharomycetaceae; Schizosaccharomyces	.	cds.comp159_c0_seq1|m.1218	1042-1317[+]	sp|P53123|MRM2_YEAST^P53123^Q:1-86,H:226-311^48.84%ID^E:2e-22^RecName: Full=Ribosomal RNA methyltransferase MRM2, mitochondrial;^Eukaryota; Fungi; Dikarya; Ascomycota; Saccharomycotina; Saccharomycetes; Saccharomycetales; Saccharomycetaceae; Saccharomyces	PF01728.14^FtsJ^FtsJ-like methyltransferase^1-81^E:1.6e-23	.	.	COG0293^23S rRNA methylase	GO:0005739^cellular_component^mitochondrion`GO:0008650^molecular_function^rRNA (uridine-2'-O-)-methyltransferase activity
comp160_c0	comp160_c0_seq1	sp|Q96X45|EF2_NEUCR^Q96X45^Q:428-2959,H:1-844^91.23%ID^E:0^RecName: Full=Elongation factor 2;^Eukaryota; Fungi; Dikarya; Ascomycota; Pezizomycotina; Sordariomycetes; Sordariomycetidae; Sordariales; Sordariaceae; Neurospora	.	cds.comp160_c0_seq1|m.1224	428-2962[+]	sp|Q96X45|EF2_NEUCR^Q96X45^Q:1-844,H:1-844^91.23%ID^E:0^RecName: Full=Elongation factor 2;^Eukaryota; Fungi; Dikarya; Ascomycota; Pezizomycotina; Sordariomycetes; Sordariomycetidae; Sordariales; Sordariaceae; Neurospora	PF00009.22^GTP_EFTU^Elongation factor Tu GTP binding domain^18-345^E:5.3e-62`PF01926.18^MMR_HSR1^50S ribosome-binding GTPase^28-161^E:6.1e-05`PF03144.20^GTP_EFTU_D2^Elongation factor Tu domain 2^395-470^E:9.6e-13`PF03764.13^EFG_IV^Elongation factor G, domain IV^605-721^E:9.7e-36`PF00679.19^EFG_C^Elongation factor G C-terminus^725-807^E:1.9e-21	.	.	COG0480^Translation elongation factors (GTPases)	GO:0005737^cellular_component^cytoplasm`GO:0005525^molecular_function^GTP binding`GO:0003924^molecular_function^GTPase activity`GO:0003746^molecular_function^translation elongation factor activity`GO:0006184^biological_process^GTP catabolic process`GO:0045901^biological_process^positive regulation of translational elongation
comp161_c0	comp161_c0_seq1	sp|O14388|RL27A_SCHPO^O14388^Q:1129-725,H:2-136^64.44%ID^E:2e-58^RecName: Full=60S ribosomal protein L27-A;^Eukaryota; Fungi; Dikarya; Ascomycota; Taphrinomycotina; Schizosaccharomycetes; Schizosaccharomycetales; Schizosaccharomycetaceae; Schizosaccharomyces	.	cds.comp161_c0_seq1|m.1238	1-168[+]	.	.	.	ExpAA=20.21^PredHel=1^Topology=i20-39o	.	.
comp161_c0	comp161_c0_seq1	sp|O14388|RL27A_SCHPO^O14388^Q:1129-725,H:2-136^64.44%ID^E:2e-58^RecName: Full=60S ribosomal protein L27-A;^Eukaryota; Fungi; Dikarya; Ascomycota; Taphrinomycotina; Schizosaccharomycetes; Schizosaccharomycetales; Schizosaccharomycetaceae; Schizosaccharomyces	.	cds.comp161_c0_seq1|m.1234	722-1129[-]	sp|O14388|RL27A_SCHPO^O14388^Q:1-135,H:2-136^64.44%ID^E:3e-62^RecName: Full=60S ribosomal protein L27-A;^Eukaryota; Fungi; Dikarya; Ascomycota; Taphrinomycotina; Schizosaccharomycetes; Schizosaccharomycetales; Schizosaccharomycetaceae; Schizosaccharomyces	PF01777.13^Ribosomal_L27e^Ribosomal L27e protein family^51-135^E:3.5e-37	.	.	.	GO:0022625^cellular_component^cytosolic large ribosomal subunit`GO:0005634^cellular_component^nucleus`GO:0003735^molecular_function^structural constituent of ribosome`GO:0002181^biological_process^cytoplasmic translation
comp162_c0	comp162_c0_seq1	sp|Q9C285|RL12_NEUCR^Q9C285^Q:2294-1821,H:1-158^87.34%ID^E:3e-79^RecName: Full=60S ribosomal protein L12;^Eukaryota; Fungi; Dikarya; Ascomycota; Pezizomycotina; Sordariomycetes; Sordariomycetidae; Sordariales; Sordariaceae; Neurospora	.	cds.comp162_c0_seq1|m.1239	3-1313[+]	.	PF12796.2^Ank_2^Ankyrin repeats (3 copies)^221-289^E:4.3e-07`PF00023.25^Ank^Ankyrin repeat^222-248^E:3.9e-07`PF13606.1^Ank_3^Ankyrin repeat^222-247^E:0.00011	.	.	.	.
comp162_c0	comp162_c0_seq1	sp|Q9C285|RL12_NEUCR^Q9C285^Q:2294-1821,H:1-158^87.34%ID^E:3e-79^RecName: Full=60S ribosomal protein L12;^Eukaryota; Fungi; Dikarya; Ascomycota; Pezizomycotina; Sordariomycetes; Sordariomycetidae; Sordariales; Sordariaceae; Neurospora	.	cds.comp162_c0_seq1|m.1242	1797-2294[-]	sp|Q9C285|RL12_NEUCR^Q9C285^Q:1-165,H:1-165^86.67%ID^E:4e-100^RecName: Full=60S ribosomal protein L12;^Eukaryota; Fungi; Dikarya; Ascomycota; Pezizomycotina; Sordariomycetes; Sordariomycetidae; Sordariales; Sordariaceae; Neurospora	PF03946.9^Ribosomal_L11_N^Ribosomal protein L11, N-terminal domain^13-69^E:3.5e-17`PF00298.14^Ribosomal_L11^Ribosomal protein L11, RNA binding domain^74-143^E:6.2e-09	.	.	COG0080^Ribosomal protein L11	GO:0005840^cellular_component^ribosome`GO:0003723^molecular_function^RNA binding`GO:0003735^molecular_function^structural constituent of ribosome`GO:0006412^biological_process^translation
comp163_c0	comp163_c0_seq1	sp|C7YZ74|ARO1_NECH7^C7YZ74^Q:7757-3015,H:1-1567^64.46%ID^E:0^RecName: Full=Pentafunctional AROM polypeptide;^Eukaryota; Fungi; Dikarya; Ascomycota; Pezizomycotina; Sordariomycetes; Hypocreomycetidae; Hypocreales; Nectriaceae; Nectria; Nectria haematococca complex	.	cds.comp163_c0_seq1|m.1265	6765-6941[+]	.	.	.	.	.	.
comp163_c0	comp163_c0_seq1	sp|C7YZ74|ARO1_NECH7^C7YZ74^Q:7757-3015,H:1-1567^64.46%ID^E:0^RecName: Full=Pentafunctional AROM polypeptide;^Eukaryota; Fungi; Dikarya; Ascomycota; Pezizomycotina; Sordariomycetes; Hypocreomycetidae; Hypocreales; Nectriaceae; Nectria; Nectria haematococca complex	.	cds.comp163_c0_seq1|m.1250	3-1901[+]	sp|Q9Y815|RSV2_SCHPO^Q9Y815^Q:533-616,H:552-635^45.24%ID^E:5e-16^RecName: Full=Zinc finger protein rsv2;^Eukaryota; Fungi; Dikarya; Ascomycota; Taphrinomycotina; Schizosaccharomycetes; Schizosaccharomycetales; Schizosaccharomycetaceae; Schizosaccharomyces	PF13894.1^zf-C2H2_4^C2H2-type zinc finger^506-529^E:0.67`PF13912.1^zf-C2H2_6^C2H2-type zinc finger^513-532^E:0.25`PF13912.1^zf-C2H2_6^C2H2-type zinc finger^564-571^E:6200`PF13894.1^zf-C2H2_4^C2H2-type zinc finger^565-584^E:0.2`PF13894.1^zf-C2H2_4^C2H2-type zinc finger^592-616^E:0.017`PF13912.1^zf-C2H2_6^C2H2-type zinc finger^593-608^E:4200	.	.	NOG70197^Protein involved in regulation of transcription from RNA polymerase II promoter	GO:0005634^cellular_component^nucleus`GO:0046872^molecular_function^metal ion binding`GO:0000978^molecular_function^RNA polymerase II core promoter proximal region sequence-specific DNA binding`GO:0008270^molecular_function^zinc ion binding`GO:0033554^biological_process^cellular response to stress`GO:0010673^biological_process^positive regulation of transcription from RNA polymerase II promoter d…
comp163_c0	comp163_c0_seq1	sp|C7YZ74|ARO1_NECH7^C7YZ74^Q:7757-3015,H:1-1567^64.46%ID^E:0^RecName: Full=Pentafunctional AROM polypeptide;^Eukaryota; Fungi; Dikarya; Ascomycota; Pezizomycotina; Sordariomycetes; Hypocreomycetidae; Hypocreales; Nectriaceae; Nectria; Nectria haematococca complex	.	cds.comp163_c0_seq1|m.1249	3003-7757[-]	sp|C7YZ74|ARO1_NECH7^C7YZ74^Q:1-1581,H:1-1567^64.46%ID^E:0^RecName: Full=Pentafunctional AROM polypeptide;^Eukaryota; Fungi; Dikarya; Ascomycota; Pezizomycotina; Sordariomycetes; Hypocreomycetidae; Hypocreales; Nectriaceae; Nectria; Nectria haematococca complex	PF13685.1^Fe-ADH_2^Iron-containing alcohol dehydrogenase^33-293^E:5.5e-09`PF01761.15^DHQ_synthase^3-dehydroquinate synthase^78-359^E:3.3e-99`PF00275.15^EPSP_synthase^EPSP synthase (3-phosphoshikimate 1-carboxyvinyltransferase)^407-833^E:7.4e-124`PF01202.17^SKI^Shikimate kinase^875-1026^E:3.2e-32`PF01487.10^DHquinase_I^Type I 3-dehydroquinase^1064-1284^E:1.3e-61`PF08501.6^Shikimate_dh_N^Shikimate …	.	ExpAA=25.60^PredHel=1^Topology=i108-130o	.	GO:0005737^cellular_component^cytoplasm`GO:0003855^molecular_function^3-dehydroquinate dehydratase activity`GO:0003856^molecular_function^3-dehydroquinate synthase activity`GO:0003866^molecular_function^3-phosphoshikimate 1-carboxyvinyltransferase activity`GO:0005524^molecular_function^ATP binding`GO:0046872^molecular_function^metal ion binding`GO:0004764^molecular_function^shikimate 3-dehydrogen…
comp164_c0	comp164_c0_seq1	sp|Q5AQL1|SYA_EMENI^Q5AQL1^Q:1570-4422,H:4-956^61.49%ID^E:0^RecName: Full=Alanine--tRNA ligase;^Eukaryota; Fungi; Dikarya; Ascomycota; Pezizomycotina; Eurotiomycetes; Eurotiomycetidae; Eurotiales; Trichocomaceae; Emericella	.	cds.comp164_c0_seq1|m.1281	3-722[-]	.	.	.	.	.	.
comp164_c0	comp164_c0_seq1	sp|Q5AQL1|SYA_EMENI^Q5AQL1^Q:1570-4422,H:4-956^61.49%ID^E:0^RecName: Full=Alanine--tRNA ligase;^Eukaryota; Fungi; Dikarya; Ascomycota; Pezizomycotina; Eurotiomycetes; Eurotiomycetidae; Eurotiales; Trichocomaceae; Emericella	.	cds.comp164_c0_seq1|m.1279	1162-4443[+]	sp|Q5AQL1|SYA_EMENI^Q5AQL1^Q:137-1087,H:4-956^61.49%ID^E:0^RecName: Full=Alanine--tRNA ligase;^Eukaryota; Fungi; Dikarya; Ascomycota; Pezizomycotina; Eurotiomycetes; Eurotiomycetidae; Eurotiales; Trichocomaceae; Emericella	PF01411.14^tRNA-synt_2c^tRNA synthetases class II (A)^148-727^E:6.8e-208`PF07973.9^tRNA_SAD^Threonyl and Alanyl tRNA synthetase second additional domain^827-885^E:2.6e-15`PF02272.14^DHHA1^DHHA1 domain^1013-1083^E:0.00051	.	.	COG0013^Alanyl-tRNA synthetase	GO:0005739^cellular_component^mitochondrion`GO:0004813^molecular_function^alanine-tRNA ligase activity`GO:0005524^molecular_function^ATP binding`GO:0046872^molecular_function^metal ion binding`GO:0000049^molecular_function^tRNA binding`GO:0006419^biological_process^alanyl-tRNA aminoacylation
comp164_c0	comp164_c0_seq1	sp|Q5AQL1|SYA_EMENI^Q5AQL1^Q:1570-4422,H:4-956^61.49%ID^E:0^RecName: Full=Alanine--tRNA ligase;^Eukaryota; Fungi; Dikarya; Ascomycota; Pezizomycotina; Eurotiomycetes; Eurotiomycetidae; Eurotiales; Trichocomaceae; Emericella	.	cds.comp164_c0_seq1|m.1280	4800-6368[-]	sp|O14138|MIDA_SCHPO^O14138^Q:121-495,H:55-429^24.82%ID^E:4e-24^RecName: Full=NADH dehydrogenase [ubiquinone] complex I, assembly factor 7 homolog;^Eukaryota; Fungi; Dikarya; Ascomycota; Taphrinomycotina; Schizosaccharomycetes; Schizosaccharomycetales; Schizosaccharomycetaceae; Schizosaccharomyces	PF02636.12^Methyltransf_28^Putative S-adenosyl-L-methionine-dependent methyltransferase^210-479^E:1.7e-38	.	.	.	GO:0005739^cellular_component^mitochondrion
comp164_c0	comp164_c0_seq1	sp|Q5AQL1|SYA_EMENI^Q5AQL1^Q:1570-4422,H:4-956^61.49%ID^E:0^RecName: Full=Alanine--tRNA ligase;^Eukaryota; Fungi; Dikarya; Ascomycota; Pezizomycotina; Eurotiomycetes; Eurotiomycetidae; Eurotiales; Trichocomaceae; Emericella	.	cds.comp164_c0_seq1|m.1284	989-1432[-]	.	.	.	.	.	.
comp165_c0	comp165_c0_seq1	.	.	.	.	.	.	.	.	.	.	.
comp166_c0	comp166_c0_seq1	sp|P48466|METK_NEUCR^P48466^Q:1561-356,H:1-395^86.82%ID^E:0^RecName: Full=S-adenosylmethionine synthase;^Eukaryota; Fungi; Dikarya; Ascomycota; Pezizomycotina; Sordariomycetes; Sordariomycetidae; Sordariales; Sordariaceae; Neurospora	.	cds.comp166_c0_seq1|m.1303	353-1561[-]	sp|P48466|METK_NEUCR^P48466^Q:1-402,H:1-395^86.82%ID^E:0^RecName: Full=S-adenosylmethionine synthase;^Eukaryota; Fungi; Dikarya; Ascomycota; Pezizomycotina; Sordariomycetes; Sordariomycetidae; Sordariales; Sordariaceae; Neurospora	PF00438.15^S-AdoMet_synt_N^S-adenosylmethionine synthetase, N-terminal domain^23-121^E:3.5e-43`PF02772.11^S-AdoMet_synt_M^S-adenosylmethionine synthetase, central domain^135-256^E:1.5e-46`PF02773.11^S-AdoMet_synt_C^S-adenosylmethionine synthetase, C-terminal domain^258-396^E:4.2e-75	.	.	COG0192^S-adenosylmethionine synthetase	GO:0005524^molecular_function^ATP binding`GO:0046872^molecular_function^metal ion binding`GO:0004478^molecular_function^methionine adenosyltransferase activity`GO:0015948^biological_process^methanogenesis`GO:0006730^biological_process^one-carbon metabolic process`GO:0006556^biological_process^S-adenosylmethionine biosynthetic process
comp167_c0	comp167_c0_seq1	sp|P11115|CPC1_NEUCR^P11115^Q:710-1387,H:3-268^52.22%ID^E:1e-50^RecName: Full=Cross-pathway control protein 1;^Eukaryota; Fungi; Dikarya; Ascomycota; Pezizomycotina; Sordariomycetes; Sordariomycetidae; Sordariales; Sordariaceae; Neurospora	.	cds.comp167_c0_seq1|m.1317	1700-1888[-]	.	.	.	.	.	.
comp167_c0	comp167_c0_seq1	sp|P11115|CPC1_NEUCR^P11115^Q:710-1387,H:3-268^52.22%ID^E:1e-50^RecName: Full=Cross-pathway control protein 1;^Eukaryota; Fungi; Dikarya; Ascomycota; Pezizomycotina; Sordariomycetes; Sordariomycetidae; Sordariales; Sordariaceae; Neurospora	.	cds.comp167_c0_seq1|m.1313	626-1393[+]	sp|P11115|CPC1_NEUCR^P11115^Q:29-254,H:3-268^52.59%ID^E:9e-74^RecName: Full=Cross-pathway control protein 1;^Eukaryota; Fungi; Dikarya; Ascomycota; Pezizomycotina; Sordariomycetes; Sordariomycetidae; Sordariales; Sordariaceae; Neurospora	PF00170.16^bZIP_1^bZIP transcription factor^202-246^E:4.2e-12`PF07716.10^bZIP_2^Basic region leucine zipper^208-240^E:1.7e-05	.	.	.	GO:0005634^cellular_component^nucleus`GO:0043565^molecular_function^sequence-specific DNA binding`GO:0003700^molecular_function^sequence-specific DNA binding transcription factor activity`GO:0008652^biological_process^cellular amino acid biosynthetic process`GO:0006351^biological_process^transcription, DNA-dependent
comp168_c0	comp168_c0_seq1	sp|O13921|MSH1_SCHPO^O13921^Q:4203-1534,H:72-928^42.27%ID^E:0^RecName: Full=MutS protein homolog 1;^Eukaryota; Fungi; Dikarya; Ascomycota; Taphrinomycotina; Schizosaccharomycetes; Schizosaccharomycetales; Schizosaccharomycetaceae; Schizosaccharomyces	.	cds.comp168_c0_seq1|m.1325	186-1121[+]	sp|Q9C3Z6|RLA0_PODAS^Q9C3Z6^Q:1-267,H:1-267^80.52%ID^E:2e-149^RecName: Full=60S acidic ribosomal protein P0;^Eukaryota; Fungi; Dikarya; Ascomycota; Pezizomycotina; Sordariomycetes; Sordariomycetidae; Sordariales; Lasiosphaeriaceae; Podospora	PF00466.15^Ribosomal_L10^Ribosomal protein L10^5-102^E:2.6e-25`PF00428.14^Ribosomal_60s^60s Acidic ribosomal protein^230-310^E:1.3e-15	.	.	.	GO:0005840^cellular_component^ribosome`GO:0003735^molecular_function^structural constituent of ribosome`GO:0042254^biological_process^ribosome biogenesis`GO:0006414^biological_process^translational elongation
comp168_c0	comp168_c0_seq1	sp|O13921|MSH1_SCHPO^O13921^Q:4203-1534,H:72-928^42.27%ID^E:0^RecName: Full=MutS protein homolog 1;^Eukaryota; Fungi; Dikarya; Ascomycota; Taphrinomycotina; Schizosaccharomycetes; Schizosaccharomycetales; Schizosaccharomycetaceae; Schizosaccharomyces	.	cds.comp168_c0_seq1|m.1324	135-1319[-]	.	.	.	ExpAA=22.36^PredHel=1^Topology=i76-98o	.	.
comp168_c0	comp168_c0_seq1	sp|O13921|MSH1_SCHPO^O13921^Q:4203-1534,H:72-928^42.27%ID^E:0^RecName: Full=MutS protein homolog 1;^Eukaryota; Fungi; Dikarya; Ascomycota; Taphrinomycotina; Schizosaccharomycetes; Schizosaccharomycetales; Schizosaccharomycetaceae; Schizosaccharomyces	.	cds.comp168_c0_seq1|m.1323	1441-4215[-]	sp|O13921|MSH1_SCHPO^O13921^Q:5-894,H:72-928^42.38%ID^E:0^RecName: Full=MutS protein homolog 1;^Eukaryota; Fungi; Dikarya; Ascomycota; Taphrinomycotina; Schizosaccharomycetes; Schizosaccharomycetales; Schizosaccharomycetaceae; Schizosaccharomyces	PF01624.15^MutS_I^MutS domain I^5-110^E:1e-18`PF05188.12^MutS_II^MutS domain II^162-213^E:1.4e-06`PF05192.13^MutS_III^MutS domain III^300-644^E:1.2e-48`PF00488.16^MutS_V^MutS domain V^653-896^E:3.1e-78	.	.	COG0249^Mismatch repair ATPase (MutS family)	GO:0005739^cellular_component^mitochondrion`GO:0005524^molecular_function^ATP binding`GO:0008094^molecular_function^DNA-dependent ATPase activity`GO:0030983^molecular_function^mismatched DNA binding`GO:0006298^biological_process^mismatch repair`GO:0043504^biological_process^mitochondrial DNA repair
comp169_c0	comp169_c0_seq1	sp|O59931|RL13_CANAL^O59931^Q:126-716,H:1-184^51.76%ID^E:1e-36^RecName: Full=60S ribosomal protein L13;^Eukaryota; Fungi; Dikarya; Ascomycota; Saccharomycotina; Saccharomycetes; Saccharomycetales; mitosporic Saccharomycetales; Candida	.	cds.comp169_c0_seq1|m.1346	126-767[+]	sp|Q90Z10|RL13_DANRE^Q90Z10^Q:1-213,H:1-210^53.27%ID^E:5e-58^RecName: Full=60S ribosomal protein L13;^Eukaryota; Metazoa; Chordata; Craniata; Vertebrata; Euteleostomi; Actinopterygii; Neopterygii; Teleostei; Ostariophysi; Cypriniformes; Cyprinidae; Danio	PF01294.13^Ribosomal_L13e^Ribosomal protein L13e^9-187^E:3.9e-63	.	.	COG4352^Ribosomal protein L13E	GO:0005840^cellular_component^ribosome`GO:0003735^molecular_function^structural constituent of ribosome`GO:0051726^biological_process^regulation of cell cycle`GO:0006412^biological_process^translation
comp169_c0	comp169_c0_seq1	sp|O59931|RL13_CANAL^O59931^Q:126-716,H:1-184^51.76%ID^E:1e-36^RecName: Full=60S ribosomal protein L13;^Eukaryota; Fungi; Dikarya; Ascomycota; Saccharomycotina; Saccharomycetes; Saccharomycetales; mitosporic Saccharomycetales; Candida	.	cds.comp169_c0_seq1|m.1349	1074-1310[-]	.	.	.	.	.	.
comp170_c0	comp170_c0_seq1	sp|Q5B0C0|HSP7M_EMENI^Q5B0C0^Q:273-2150,H:22-646^84.5%ID^E:0^RecName: Full=Heat shock 70 kDa protein;^Eukaryota; Fungi; Dikarya; Ascomycota; Pezizomycotina; Eurotiomycetes; Eurotiomycetidae; Eurotiales; Trichocomaceae; Emericella	.	cds.comp170_c0_seq1|m.1355	2760-4682[-]	sp|Q00004|SRP68_CANFA^Q00004^Q:29-638,H:57-620^24.29%ID^E:1e-36^RecName: Full=Signal recognition particle 68 kDa protein;^Eukaryota; Metazoa; Chordata; Craniata; Vertebrata; Euteleostomi; Mammalia; Eutheria; Laurasiatheria; Carnivora; Caniformia; Canidae; Canis	.	.	.	.	GO:0005829^cellular_component^cytosol`GO:0005730^cellular_component^nucleolus`GO:0005786^cellular_component^signal recognition particle, endoplasmic reticulum targeting`GO:0008312^molecular_function^7S RNA binding`GO:0030942^molecular_function^endoplasmic reticulum signal peptide binding`GO:0005047^molecular_function^signal recognition particle binding`GO:0042493^biological_process^response to dr…
comp170_c0	comp170_c0_seq1	sp|Q5B0C0|HSP7M_EMENI^Q5B0C0^Q:273-2150,H:22-646^84.5%ID^E:0^RecName: Full=Heat shock 70 kDa protein;^Eukaryota; Fungi; Dikarya; Ascomycota; Pezizomycotina; Eurotiomycetes; Eurotiomycetidae; Eurotiales; Trichocomaceae; Emericella	.	cds.comp170_c0_seq1|m.1354	204-2219[+]	sp|Q5B0C0|HSP7M_EMENI^Q5B0C0^Q:1-670,H:1-665^82.24%ID^E:0^RecName: Full=Heat shock 70 kDa protein;^Eukaryota; Fungi; Dikarya; Ascomycota; Pezizomycotina; Eurotiomycetes; Eurotiomycetidae; Eurotiales; Trichocomaceae; Emericella	PF00012.15^HSP70^Hsp70 protein^46-647^E:1.2e-263	.	.	COG0443^Molecular chaperone	GO:0005739^cellular_component^mitochondrion`GO:0005524^molecular_function^ATP binding`GO:0042026^biological_process^protein refolding`GO:0006626^biological_process^protein targeting to mitochondrion`GO:0006950^biological_process^response to stress
comp171_c0	comp171_c0_seq1	sp|Q7RVI1|RS5_NEUCR^Q7RVI1^Q:1027-401,H:4-213^87.14%ID^E:2e-123^RecName: Full=40S ribosomal protein S5;^Eukaryota; Fungi; Dikarya; Ascomycota; Pezizomycotina; Sordariomycetes; Sordariomycetidae; Sordariales; Sordariaceae; Neurospora	.	cds.comp171_c0_seq1|m.1374	398-1039[-]	sp|Q7RVI1|RS5_NEUCR^Q7RVI1^Q:5-213,H:4-213^87.14%ID^E:5e-135^RecName: Full=40S ribosomal protein S5;^Eukaryota; Fungi; Dikarya; Ascomycota; Pezizomycotina; Sordariomycetes; Sordariomycetidae; Sordariales; Sordariaceae; Neurospora	PF00177.16^Ribosomal_S7^Ribosomal protein S7p/S5e^64-213^E:5.3e-41	.	.	COG0049^Ribosomal protein S7	GO:0015935^cellular_component^small ribosomal subunit`GO:0003723^molecular_function^RNA binding`GO:0003735^molecular_function^structural constituent of ribosome`GO:0006412^biological_process^translation
comp172_c0	comp172_c0_seq1	sp|Q2H4Z2|NACA_CHAGB^Q2H4Z2^Q:107-730,H:1-200^65.24%ID^E:4e-54^RecName: Full=Nascent polypeptide-associated complex subunit alpha;^Eukaryota; Fungi; Dikarya; Ascomycota; Pezizomycotina; Sordariomycetes; Sordariomycetidae; Sordariales; Chaetomiaceae; Chaetomium	.	cds.comp172_c0_seq1|m.1380	2-733[+]	sp|Q4I2J8|NACA_GIBZE^Q4I2J8^Q:36-243,H:1-209^73.02%ID^E:2e-85^RecName: Full=Nascent polypeptide-associated complex subunit alpha;^Eukaryota; Fungi; Dikarya; Ascomycota; Pezizomycotina; Sordariomycetes; Hypocreomycetidae; Hypocreales; Nectriaceae; Gibberella	PF01849.13^NAC^NAC domain^90-147^E:2.1e-24	.	.	COG1308^Transcription factor homologous to NACalpha-BTF3	GO:0005737^cellular_component^cytoplasm`GO:0005634^cellular_component^nucleus`GO:0015031^biological_process^protein transport`GO:0006355^biological_process^regulation of transcription, DNA-dependent`GO:0006351^biological_process^transcription, DNA-dependent
comp173_c0	comp173_c0_seq1	.	.	.	.	.	.	.	.	.	.	.
comp174_c0	comp174_c0_seq1	sp|O74752|MAS5_SCHPO^O74752^Q:3713-2463,H:1-407^52.94%ID^E:2e-119^RecName: Full=Mitochondrial protein import protein mas5;^Eukaryota; Fungi; Dikarya; Ascomycota; Taphrinomycotina; Schizosaccharomycetes; Schizosaccharomycetales; Schizosaccharomycetaceae; Schizosaccharomyces	.	cds.comp174_c0_seq1|m.1388	164-1798[+]	sp|A7F9K1|TRM82_SCLS1^A7F9K1^Q:1-436,H:1-423^35%ID^E:1e-71^RecName: Full=tRNA (guanine-N(7)-)-methyltransferase subunit trm82;^Eukaryota; Fungi; Dikarya; Ascomycota; Pezizomycotina; Leotiomycetes; Helotiales; Sclerotiniaceae; Sclerotinia	.	.	.	.	GO:0005634^cellular_component^nucleus`GO:0008033^biological_process^tRNA processing
comp174_c0	comp174_c0_seq1	sp|O74752|MAS5_SCHPO^O74752^Q:3713-2463,H:1-407^52.94%ID^E:2e-119^RecName: Full=Mitochondrial protein import protein mas5;^Eukaryota; Fungi; Dikarya; Ascomycota; Taphrinomycotina; Schizosaccharomycetes; Schizosaccharomycetales; Schizosaccharomycetaceae; Schizosaccharomyces	.	cds.comp174_c0_seq1|m.1390	2331-3539[+]	.	.	.	.	.	.
comp174_c0	comp174_c0_seq1	sp|O74752|MAS5_SCHPO^O74752^Q:3713-2463,H:1-407^52.94%ID^E:2e-119^RecName: Full=Mitochondrial protein import protein mas5;^Eukaryota; Fungi; Dikarya; Ascomycota; Taphrinomycotina; Schizosaccharomycetes; Schizosaccharomycetales; Schizosaccharomycetaceae; Schizosaccharomyces	.	cds.comp174_c0_seq1|m.1389	2460-3713[-]	sp|O74752|MAS5_SCHPO^O74752^Q:1-417,H:1-407^52.47%ID^E:2e-137^RecName: Full=Mitochondrial protein import protein mas5;^Eukaryota; Fungi; Dikarya; Ascomycota; Taphrinomycotina; Schizosaccharomycetes; Schizosaccharomycetales; Schizosaccharomycetaceae; Schizosaccharomyces	PF00226.26^DnaJ^DnaJ domain^7-68^E:9.8e-27`PF00684.14^DnaJ_CXXCXGXG^DnaJ central domain^150-215^E:1.9e-13`PF01556.13^DnaJ_C^DnaJ C terminal domain^272-345^E:2.9e-16	.	.	COG0484^DnaJ-class molecular chaperone with C-terminal Zn finger domain	GO:0005829^cellular_component^cytosol`GO:0005634^cellular_component^nucleus`GO:0005524^molecular_function^ATP binding`GO:0030544^molecular_function^Hsp70 protein binding`GO:0046872^molecular_function^metal ion binding`GO:0034605^biological_process^cellular response to heat`GO:0000226^biological_process^microtubule cytoskeleton organization`GO:0006457^biological_process^protein folding`GO:0015031^…
comp174_c0	comp174_c0_seq1	sp|O74752|MAS5_SCHPO^O74752^Q:3713-2463,H:1-407^52.94%ID^E:2e-119^RecName: Full=Mitochondrial protein import protein mas5;^Eukaryota; Fungi; Dikarya; Ascomycota; Taphrinomycotina; Schizosaccharomycetes; Schizosaccharomycetales; Schizosaccharomycetaceae; Schizosaccharomyces	.	cds.comp174_c0_seq1|m.1405	2384-2566[-]	.	.	.	.	.	.
comp175_c0	comp175_c0_seq1	.	.	cds.comp175_c0_seq1|m.1411	154-1260[+]	.	.	.	.	.	.
comp175_c0	comp175_c0_seq1	.	.	cds.comp175_c0_seq1|m.1424	1564-1812[+]	.	.	.	.	.	.
comp175_c0	comp175_c0_seq1	.	.	cds.comp175_c0_seq1|m.1410	1901-4351[-]	.	PF11489.3^DUF3210^Protein of unknown function (DUF3210)^29-756^E:3.9e-198	.	.	.	.
comp176_c0	comp176_c0_seq1	sp|P02992|EFTU_YEAST^P02992^Q:146-1468,H:1-437^65.31%ID^E:0^RecName: Full=Elongation factor Tu, mitochondrial;^Eukaryota; Fungi; Dikarya; Ascomycota; Saccharomycotina; Saccharomycetes; Saccharomycetales; Saccharomycetaceae; Saccharomyces	.	cds.comp176_c0_seq1|m.1429	134-1471[+]	sp|P02992|EFTU_YEAST^P02992^Q:5-445,H:1-437^65.31%ID^E:0^RecName: Full=Elongation factor Tu, mitochondrial;^Eukaryota; Fungi; Dikarya; Ascomycota; Saccharomycotina; Saccharomycetes; Saccharomycetales; Saccharomycetaceae; Saccharomyces	PF00009.22^GTP_EFTU^Elongation factor Tu GTP binding domain^51-244^E:3.2e-60`PF01926.18^MMR_HSR1^50S ribosome-binding GTPase^56-177^E:5.5e-05`PF03144.20^GTP_EFTU_D2^Elongation factor Tu domain 2^268-337^E:1.7e-14`PF03143.12^GTP_EFTU_D3^Elongation factor Tu C-terminal domain^343-443^E:1.4e-22	.	.	COG0050^GTPases - translation elongation factors	GO:0005759^cellular_component^mitochondrial matrix`GO:0005525^molecular_function^GTP binding`GO:0003924^molecular_function^GTPase activity`GO:0003746^molecular_function^translation elongation factor activity`GO:0032543^biological_process^mitochondrial translation
comp176_c0	comp176_c0_seq1	sp|P02992|EFTU_YEAST^P02992^Q:146-1468,H:1-437^65.31%ID^E:0^RecName: Full=Elongation factor Tu, mitochondrial;^Eukaryota; Fungi; Dikarya; Ascomycota; Saccharomycotina; Saccharomycetes; Saccharomycetales; Saccharomycetaceae; Saccharomyces	.	cds.comp176_c0_seq1|m.1428	2074-3468[-]	.	.	.	.	.	.
comp176_c0	comp176_c0_seq2	sp|P02992|EFTU_YEAST^P02992^Q:146-1468,H:1-437^65.31%ID^E:0^RecName: Full=Elongation factor Tu, mitochondrial;^Eukaryota; Fungi; Dikarya; Ascomycota; Saccharomycotina; Saccharomycetes; Saccharomycetales; Saccharomycetaceae; Saccharomyces	.	cds.comp176_c0_seq2|m.1451	134-1471[+]	sp|P02992|EFTU_YEAST^P02992^Q:5-445,H:1-437^65.31%ID^E:0^RecName: Full=Elongation factor Tu, mitochondrial;^Eukaryota; Fungi; Dikarya; Ascomycota; Saccharomycotina; Saccharomycetes; Saccharomycetales; Saccharomycetaceae; Saccharomyces	PF00009.22^GTP_EFTU^Elongation factor Tu GTP binding domain^51-244^E:3.2e-60`PF01926.18^MMR_HSR1^50S ribosome-binding GTPase^56-177^E:5.5e-05`PF03144.20^GTP_EFTU_D2^Elongation factor Tu domain 2^268-337^E:1.7e-14`PF03143.12^GTP_EFTU_D3^Elongation factor Tu C-terminal domain^343-443^E:1.4e-22	.	.	COG0050^GTPases - translation elongation factors	GO:0005759^cellular_component^mitochondrial matrix`GO:0005525^molecular_function^GTP binding`GO:0003924^molecular_function^GTPase activity`GO:0003746^molecular_function^translation elongation factor activity`GO:0032543^biological_process^mitochondrial translation
comp176_c0	comp176_c0_seq3	sp|P02992|EFTU_YEAST^P02992^Q:146-1468,H:1-437^65.31%ID^E:0^RecName: Full=Elongation factor Tu, mitochondrial;^Eukaryota; Fungi; Dikarya; Ascomycota; Saccharomycotina; Saccharomycetes; Saccharomycetales; Saccharomycetaceae; Saccharomyces	.	cds.comp176_c0_seq3|m.1457	2095-3489[-]	.	.	.	.	.	.
comp176_c0	comp176_c0_seq3	sp|P02992|EFTU_YEAST^P02992^Q:146-1468,H:1-437^65.31%ID^E:0^RecName: Full=Elongation factor Tu, mitochondrial;^Eukaryota; Fungi; Dikarya; Ascomycota; Saccharomycotina; Saccharomycetes; Saccharomycetales; Saccharomycetaceae; Saccharomyces	.	cds.comp176_c0_seq3|m.1458	134-1471[+]	sp|P02992|EFTU_YEAST^P02992^Q:5-445,H:1-437^65.31%ID^E:0^RecName: Full=Elongation factor Tu, mitochondrial;^Eukaryota; Fungi; Dikarya; Ascomycota; Saccharomycotina; Saccharomycetes; Saccharomycetales; Saccharomycetaceae; Saccharomyces	PF00009.22^GTP_EFTU^Elongation factor Tu GTP binding domain^51-244^E:3.2e-60`PF01926.18^MMR_HSR1^50S ribosome-binding GTPase^56-177^E:5.5e-05`PF03144.20^GTP_EFTU_D2^Elongation factor Tu domain 2^268-337^E:1.7e-14`PF03143.12^GTP_EFTU_D3^Elongation factor Tu C-terminal domain^343-443^E:1.4e-22	.	.	COG0050^GTPases - translation elongation factors	GO:0005759^cellular_component^mitochondrial matrix`GO:0005525^molecular_function^GTP binding`GO:0003924^molecular_function^GTPase activity`GO:0003746^molecular_function^translation elongation factor activity`GO:0032543^biological_process^mitochondrial translation
comp177_c0	comp177_c0_seq1	sp|P44501|DDH_HAEIN^P44501^Q:51-1040,H:1-326^48.34%ID^E:2e-88^RecName: Full=2-hydroxyacid dehydrogenase homolog;^Bacteria; Proteobacteria; Gammaproteobacteria; Pasteurellales; Pasteurellaceae; Haemophilus	.	cds.comp177_c0_seq1|m.1480	3-1103[+]	sp|P44501|DDH_HAEIN^P44501^Q:17-346,H:1-326^48.34%ID^E:1e-107^RecName: Full=2-hydroxyacid dehydrogenase homolog;^Bacteria; Proteobacteria; Gammaproteobacteria; Pasteurellales; Pasteurellaceae; Haemophilus	PF00389.25^2-Hacid_dh^D-isomer specific 2-hydroxyacid dehydrogenase, catalytic domain^20-347^E:2e-29`PF02826.14^2-Hacid_dh_C^D-isomer specific 2-hydroxyacid dehydrogenase, NAD binding domain^131-317^E:4.5e-55`PF03446.10^NAD_binding_2^NAD binding domain of 6-phosphogluconate dehydrogenase^166-273^E:8.3e-05	.	.	COG1052^Lactate dehydrogenase and related dehydrogenases	GO:0051287^molecular_function^NAD binding`GO:0016616^molecular_function^oxidoreductase activity, acting on the CH-OH group of donors, NAD or NADP as acceptor
comp178_c0	comp178_c0_seq1	sp|P34727|ARF_AJECA^P34727^Q:287-835,H:1-183^90.71%ID^E:5e-117^RecName: Full=ADP-ribosylation factor;^Eukaryota; Fungi; Dikarya; Ascomycota; Pezizomycotina; Eurotiomycetes; Eurotiomycetidae; Onygenales; Ajellomycetaceae; Ajellomyces	.	cds.comp178_c0_seq1|m.1485	287-838[+]	sp|P34727|ARF_AJECA^P34727^Q:1-183,H:1-183^90.71%ID^E:4e-123^RecName: Full=ADP-ribosylation factor;^Eukaryota; Fungi; Dikarya; Ascomycota; Pezizomycotina; Eurotiomycetes; Eurotiomycetidae; Onygenales; Ajellomycetaceae; Ajellomyces	PF00025.16^Arf^ADP-ribosylation factor family^5-176^E:3.1e-80`PF09439.5^SRPRB^Signal recognition particle receptor beta subunit^16-143^E:1.8e-14`PF04670.7^Gtr1_RagA^Gtr1/RagA G protein conserved region^19-142^E:3.4e-11`PF08477.8^Miro^Miro-like protein^19-129^E:1.7e-08`PF00071.17^Ras^Ras family^20-176^E:2.3e-13`PF01926.18^MMR_HSR1^50S ribosome-binding GTPase^20-115^E:1.2e-05	.	.	.	GO:0005794^cellular_component^Golgi apparatus`GO:0005525^molecular_function^GTP binding`GO:0015031^biological_process^protein transport`GO:0007264^biological_process^small GTPase mediated signal transduction`GO:0016192^biological_process^vesicle-mediated transport
comp179_c0	comp179_c0_seq1	sp|Q9Y7X6|ISH1_SCHPO^Q9Y7X6^Q:2706-1411,H:114-614^26.42%ID^E:1e-20^RecName: Full=Stress response protein ish1;^Eukaryota; Fungi; Dikarya; Ascomycota; Taphrinomycotina; Schizosaccharomycetes; Schizosaccharomycetales; Schizosaccharomycetaceae; Schizosaccharomyces`sp|Q9Y7X6|ISH1_SCHPO^Q9Y7X6^Q:2796-1783,H:27-335^24.11%ID^E:4e-18^RecName: Full=Stress response protein ish1;^Eukaryota; Fungi; Dikarya; …	.	cds.comp179_c0_seq1|m.1498	243-803[+]	sp|Q58838|Y1443_METJA^Q58838^Q:78-181,H:6-107^34.86%ID^E:9e-08^RecName: Full=UPF0132 membrane protein MJ1443;^Archaea; Euryarchaeota; Methanococci; Methanococcales; Methanocaldococcaceae; Methanocaldococcus	PF09685.5^Tic20^Tic20-like protein^89-176^E:2.5e-07	.	ExpAA=58.66^PredHel=3^Topology=o89-106i113-135o139-161i	COG4818^Predicted membrane protein	GO:0016021^cellular_component^integral to membrane`GO:0005886^cellular_component^plasma membrane
comp179_c0	comp179_c0_seq1	sp|Q9Y7X6|ISH1_SCHPO^Q9Y7X6^Q:2706-1411,H:114-614^26.42%ID^E:1e-20^RecName: Full=Stress response protein ish1;^Eukaryota; Fungi; Dikarya; Ascomycota; Taphrinomycotina; Schizosaccharomycetes; Schizosaccharomycetales; Schizosaccharomycetaceae; Schizosaccharomyces`sp|Q9Y7X6|ISH1_SCHPO^Q9Y7X6^Q:2796-1783,H:27-335^24.11%ID^E:4e-18^RecName: Full=Stress response protein ish1;^Eukaryota; Fungi; Dikarya; …	.	cds.comp179_c0_seq1|m.1496	1252-2871[-]	sp|Q9Y7X6|ISH1_SCHPO^Q9Y7X6^Q:56-487,H:114-614^26.42%ID^E:1e-25^RecName: Full=Stress response protein ish1;^Eukaryota; Fungi; Dikarya; Ascomycota; Taphrinomycotina; Schizosaccharomycetes; Schizosaccharomycetales; Schizosaccharomycetaceae; Schizosaccharomyces`sp|Q9Y7X6|ISH1_SCHPO^Q9Y7X6^Q:26-480,H:27-493^22.37%ID^E:5e-20^RecName: Full=Stress response protein ish1;^Eukaryota; Fungi; Dikarya; Ascomy…	PF10281.4^Ish1^Putative stress-responsive nuclear envelope protein^126-162^E:4.1e-14`PF10281.4^Ish1^Putative stress-responsive nuclear envelope protein^181-216^E:4.6e-15`PF10281.4^Ish1^Putative stress-responsive nuclear envelope protein^248-282^E:4.1e-08`PF10281.4^Ish1^Putative stress-responsive nuclear envelope protein^326-360^E:1.2e-09`PF10281.4^Ish1^Putative stress-responsive nuclear envelope …	sigP:1^18^0.759^YES	.	.	GO:0005783^cellular_component^endoplasmic reticulum`GO:0031965^cellular_component^nuclear membrane`GO:0033554^biological_process^cellular response to stress
comp180_c0	comp180_c0_seq1	sp|Q9US44|YIZG_SCHPO^Q9US44^Q:264-1586,H:40-471^36.04%ID^E:1e-73^RecName: Full=Uncharacterized transporter C1002.16c;^Eukaryota; Fungi; Dikarya; Ascomycota; Taphrinomycotina; Schizosaccharomycetes; Schizosaccharomycetales; Schizosaccharomycetaceae; Schizosaccharomyces	.	cds.comp180_c0_seq1|m.1512	180-1682[+]	sp|Q9US44|YIZG_SCHPO^Q9US44^Q:29-469,H:40-471^36.04%ID^E:1e-86^RecName: Full=Uncharacterized transporter C1002.16c;^Eukaryota; Fungi; Dikarya; Ascomycota; Taphrinomycotina; Schizosaccharomycetes; Schizosaccharomycetales; Schizosaccharomycetaceae; Schizosaccharomyces	PF07690.11^MFS_1^Major Facilitator Superfamily^56-426^E:1.5e-35	.	ExpAA=256.31^PredHel=12^Topology=i51-69o89-111i118-137o147-169i174-196o211-233i287-309o324-343i350-369o374-396i409-431o441-463i	COG0477^Permeases of the major facilitator superfamily	GO:0032153^cellular_component^cell division site`GO:0051286^cellular_component^cell tip`GO:0005794^cellular_component^Golgi apparatus`GO:0005887^cellular_component^integral to plasma membrane`GO:0015663^molecular_function^nicotinamide mononucleotide transmembrane transporter activity`GO:0035353^biological_process^nicotinamide mononucleotide transmembrane transport
comp181_c0	comp181_c0_seq1	sp|P15710|PHO4_NEUCR^P15710^Q:2321-591,H:3-587^67.06%ID^E:0^RecName: Full=Phosphate-repressible phosphate permease;^Eukaryota; Fungi; Dikarya; Ascomycota; Pezizomycotina; Sordariomycetes; Sordariomycetidae; Sordariales; Sordariaceae; Neurospora	.	cds.comp181_c0_seq1|m.1519	582-2330[-]	sp|P15710|PHO4_NEUCR^P15710^Q:4-580,H:3-587^67.06%ID^E:0^RecName: Full=Phosphate-repressible phosphate permease;^Eukaryota; Fungi; Dikarya; Ascomycota; Pezizomycotina; Sordariomycetes; Sordariomycetidae; Sordariales; Sordariaceae; Neurospora	PF01384.15^PHO4^Phosphate transporter family^25-566^E:1.3e-111	.	ExpAA=209.98^PredHel=10^Topology=o10-27i43-65o85-107i120-142o157-179i192-214o229-251i411-430o459-481i551-573o	COG0306^Phosphate/sulphate permeases	GO:0016021^cellular_component^integral to membrane`GO:0005315^molecular_function^inorganic phosphate transmembrane transporter activity`GO:0015293^molecular_function^symporter activity`GO:0006817^biological_process^phosphate ion transport
comp182_c0	comp182_c0_seq1	sp|P36105|RL14A_YEAST^P36105^Q:784-368,H:4-137^51.08%ID^E:8e-37^RecName: Full=60S ribosomal protein L14-A;^Eukaryota; Fungi; Dikarya; Ascomycota; Saccharomycotina; Saccharomycetes; Saccharomycetales; Saccharomycetaceae; Saccharomyces	.	cds.comp182_c0_seq1|m.1528	350-907[-]	sp|P36105|RL14A_YEAST^P36105^Q:42-180,H:4-137^51.08%ID^E:3e-41^RecName: Full=60S ribosomal protein L14-A;^Eukaryota; Fungi; Dikarya; Ascomycota; Saccharomycotina; Saccharomycetes; Saccharomycetales; Saccharomycetaceae; Saccharomyces	PF00467.24^KOW^KOW motif^55-84^E:5.7e-05`PF01929.12^Ribosomal_L14e^Ribosomal protein L14^96-171^E:1.5e-24	.	.	.	GO:0022625^cellular_component^cytosolic large ribosomal subunit`GO:0003723^molecular_function^RNA binding`GO:0003735^molecular_function^structural constituent of ribosome`GO:0002181^biological_process^cytoplasmic translation
comp183_c0	comp183_c0_seq1	.	.	cds.comp183_c0_seq1|m.1536	684-1007[+]	.	.	sigP:1^17^0.763^YES	.	.	.
comp183_c0	comp183_c0_seq1	.	.	cds.comp183_c0_seq1|m.1538	3-221[-]	.	.	.	.	.	.
comp184_c0	comp184_c0_seq1	sp|P50515|VATL_SCHPO^P50515^Q:1772-1290,H:1-161^63.35%ID^E:3e-59^RecName: Full=V-type proton ATPase 16 kDa proteolipid subunit;^Eukaryota; Fungi; Dikarya; Ascomycota; Taphrinomycotina; Schizosaccharomycetes; Schizosaccharomycetales; Schizosaccharomycetaceae; Schizosaccharomyces	.	cds.comp184_c0_seq1|m.1544	2466-2846[+]	sp|Q6C0I0|SNU13_YARLI^Q6C0I0^Q:1-124,H:1-124^62.9%ID^E:2e-54^RecName: Full=13 kDa ribonucleoprotein-associated protein;^Eukaryota; Fungi; Dikarya; Ascomycota; Saccharomycotina; Saccharomycetes; Saccharomycetales; Dipodascaceae; Yarrowia	PF01248.21^Ribosomal_L7Ae^Ribosomal protein L7Ae/L30e/S12e/Gadd45 family^22-109^E:7.8e-26	.	.	COG1358^Ribosomal protein HS6-type (S12/L30/L7a)	GO:0005730^cellular_component^nucleolus`GO:0005681^cellular_component^spliceosomal complex`GO:0003723^molecular_function^RNA binding`GO:0006397^biological_process^mRNA processing`GO:0008380^biological_process^RNA splicing`GO:0006364^biological_process^rRNA processing
comp184_c0	comp184_c0_seq1	sp|P50515|VATL_SCHPO^P50515^Q:1772-1290,H:1-161^63.35%ID^E:3e-59^RecName: Full=V-type proton ATPase 16 kDa proteolipid subunit;^Eukaryota; Fungi; Dikarya; Ascomycota; Taphrinomycotina; Schizosaccharomycetes; Schizosaccharomycetales; Schizosaccharomycetaceae; Schizosaccharomyces	.	cds.comp184_c0_seq1|m.1541	1-918[+]	sp|Q9P7V3|TSN1_SCHPO^Q9P7V3^Q:67-294,H:1-220^32.76%ID^E:3e-35^RecName: Full=Translin-1;^Eukaryota; Fungi; Dikarya; Ascomycota; Taphrinomycotina; Schizosaccharomycetes; Schizosaccharomycetales; Schizosaccharomycetaceae; Schizosaccharomyces	PF01997.11^Translin^Translin family^84-292^E:9.3e-47	.	.	.	GO:0005829^cellular_component^cytosol`GO:0005634^cellular_component^nucleus`GO:0003723^molecular_function^RNA binding`GO:0043047^molecular_function^single-stranded telomeric DNA binding`GO:0007126^biological_process^meiosis
comp184_c0	comp184_c0_seq1	sp|P50515|VATL_SCHPO^P50515^Q:1772-1290,H:1-161^63.35%ID^E:3e-59^RecName: Full=V-type proton ATPase 16 kDa proteolipid subunit;^Eukaryota; Fungi; Dikarya; Ascomycota; Taphrinomycotina; Schizosaccharomycetes; Schizosaccharomycetales; Schizosaccharomycetaceae; Schizosaccharomyces	.	cds.comp184_c0_seq1|m.1550	2361-2552[-]	.	.	.	.	.	.
comp184_c0	comp184_c0_seq1	sp|P50515|VATL_SCHPO^P50515^Q:1772-1290,H:1-161^63.35%ID^E:3e-59^RecName: Full=V-type proton ATPase 16 kDa proteolipid subunit;^Eukaryota; Fungi; Dikarya; Ascomycota; Taphrinomycotina; Schizosaccharomycetes; Schizosaccharomycetales; Schizosaccharomycetaceae; Schizosaccharomyces	.	cds.comp184_c0_seq1|m.1543	1287-1772[-]	sp|P50515|VATL_SCHPO^P50515^Q:1-161,H:1-161^63.35%ID^E:4e-66^RecName: Full=V-type proton ATPase 16 kDa proteolipid subunit;^Eukaryota; Fungi; Dikarya; Ascomycota; Taphrinomycotina; Schizosaccharomycetes; Schizosaccharomycetales; Schizosaccharomycetaceae; Schizosaccharomyces	PF00137.16^ATP-synt_C^ATP synthase subunit C^13-76^E:1.5e-12`PF00137.16^ATP-synt_C^ATP synthase subunit C^92-154^E:3.7e-15	.	ExpAA=91.04^PredHel=4^Topology=i12-34o54-76i89-111o131-153i	COG0636^F0F1-type ATP synthase, subunit c/Archaeal/vacuolar-type H+-ATPase, subunit K	GO:0005783^cellular_component^endoplasmic reticulum`GO:0016021^cellular_component^integral to membrane`GO:0000220^cellular_component^vacuolar proton-transporting V-type ATPase, V0 domain`GO:0046961^molecular_function^proton-transporting ATPase activity, rotational mechanism`GO:0015991^biological_process^ATP hydrolysis coupled proton transport`GO:0006897^biological_process^endocytosis`GO:0007035^b…
comp185_c0	comp185_c0_seq1	sp|P78811|UGPA1_SCHPO^P78811^Q:3804-2323,H:10-506^67.4%ID^E:0^RecName: Full=Probable UTP--glucose-1-phosphate uridylyltransferase;^Eukaryota; Fungi; Dikarya; Ascomycota; Taphrinomycotina; Schizosaccharomycetes; Schizosaccharomycetales; Schizosaccharomycetaceae; Schizosaccharomyces	.	cds.comp185_c0_seq1|m.1555	2320-3891[-]	sp|P78811|UGPA1_SCHPO^P78811^Q:30-523,H:10-506^67.4%ID^E:0^RecName: Full=Probable UTP--glucose-1-phosphate uridylyltransferase;^Eukaryota; Fungi; Dikarya; Ascomycota; Taphrinomycotina; Schizosaccharomycetes; Schizosaccharomycetales; Schizosaccharomycetaceae; Schizosaccharomyces	PF01704.13^UDPGP^UTP--glucose-1-phosphate uridylyltransferase^76-488^E:9.6e-185	.	.	COG4284^UDP-glucose pyrophosphorylase	GO:0005829^cellular_component^cytosol`GO:0005634^cellular_component^nucleus`GO:0046872^molecular_function^metal ion binding`GO:0003983^molecular_function^UTP:glucose-1-phosphate uridylyltransferase activity`GO:0033554^biological_process^cellular response to stress`GO:0006011^biological_process^UDP-glucose metabolic process
comp185_c0	comp185_c0_seq1	sp|P78811|UGPA1_SCHPO^P78811^Q:3804-2323,H:10-506^67.4%ID^E:0^RecName: Full=Probable UTP--glucose-1-phosphate uridylyltransferase;^Eukaryota; Fungi; Dikarya; Ascomycota; Taphrinomycotina; Schizosaccharomycetes; Schizosaccharomycetales; Schizosaccharomycetaceae; Schizosaccharomyces	.	cds.comp185_c0_seq1|m.1559	4123-4464[+]	.	.	.	.	.	.
comp185_c0	comp185_c0_seq1	sp|P78811|UGPA1_SCHPO^P78811^Q:3804-2323,H:10-506^67.4%ID^E:0^RecName: Full=Probable UTP--glucose-1-phosphate uridylyltransferase;^Eukaryota; Fungi; Dikarya; Ascomycota; Taphrinomycotina; Schizosaccharomycetes; Schizosaccharomycetales; Schizosaccharomycetaceae; Schizosaccharomyces	.	cds.comp185_c0_seq1|m.1556	235-1653[+]	sp|Q9QXV3|ING1_MOUSE^Q9QXV3^Q:417-464,H:212-259^66.67%ID^E:4e-21^RecName: Full=Inhibitor of growth protein 1;^Eukaryota; Metazoa; Chordata; Craniata; Vertebrata; Euteleostomi; Mammalia; Eutheria; Euarchontoglires; Glires; Rodentia; Sciurognathi; Muroidea; Muridae; Murinae; Mus; Mus	PF12998.2^ING^Inhibitor of growth proteins N-terminal histone-binding^12-115^E:1.1e-20`PF00628.24^PHD^PHD-finger^417-462^E:1.4e-08	.	.	COG5034^Chromatin remodeling protein, contains PhD zinc finger	GO:0005634^cellular_component^nucleus`GO:0046872^molecular_function^metal ion binding`GO:0008270^molecular_function^zinc ion binding`GO:0007049^biological_process^cell cycle`GO:0045893^biological_process^positive regulation of transcription, DNA-dependent`GO:0006606^biological_process^protein import into nucleus`GO:0010941^biological_process^regulation of cell death
comp186_c0	comp186_c0_seq1	sp|P0CX48|RS11B_YEAST^P0CX48^Q:324-806,H:1-156^75.78%ID^E:5e-82^RecName: Full=40S ribosomal protein S11-B;^Eukaryota; Fungi; Dikarya; Ascomycota; Saccharomycotina; Saccharomycetes; Saccharomycetales; Saccharomycetaceae; Saccharomyces	.	cds.comp186_c0_seq1|m.1574	3-809[+]	sp|P0CX48|RS11B_YEAST^P0CX48^Q:108-268,H:1-156^75.78%ID^E:2e-84^RecName: Full=40S ribosomal protein S11-B;^Eukaryota; Fungi; Dikarya; Ascomycota; Saccharomycotina; Saccharomycetes; Saccharomycetales; Saccharomycetaceae; Saccharomyces	PF00366.15^Ribosomal_S17^Ribosomal protein S17^185-254^E:1.8e-29	.	.	.	GO:0030686^cellular_component^90S preribosome`GO:0022627^cellular_component^cytosolic small ribosomal subunit`GO:0019843^molecular_function^rRNA binding`GO:0003735^molecular_function^structural constituent of ribosome`GO:0002181^biological_process^cytoplasmic translation`GO:0000462^biological_process^maturation of SSU-rRNA from tricistronic rRNA transcript (SSU-rRNA, 5.8S rRNA, LSU-rRNA)`GO:00000…
comp187_c0	comp187_c0_seq1	sp|Q9UT19|METE_SCHPO^Q9UT19^Q:2825-564,H:1-753^61.89%ID^E:0^RecName: Full=Probable 5-methyltetrahydropteroyltriglutamate--homocysteine methyltransferase;^Eukaryota; Fungi; Dikarya; Ascomycota; Taphrinomycotina; Schizosaccharomycetes; Schizosaccharomycetales; Schizosaccharomycetaceae; Schizosaccharomyces	.	cds.comp187_c0_seq1|m.1591	2791-2994[+]	.	.	.	.	.	.
comp187_c0	comp187_c0_seq1	sp|Q9UT19|METE_SCHPO^Q9UT19^Q:2825-564,H:1-753^61.89%ID^E:0^RecName: Full=Probable 5-methyltetrahydropteroyltriglutamate--homocysteine methyltransferase;^Eukaryota; Fungi; Dikarya; Ascomycota; Taphrinomycotina; Schizosaccharomycetes; Schizosaccharomycetales; Schizosaccharomycetaceae; Schizosaccharomyces	.	cds.comp187_c0_seq1|m.1581	525-3032[-]	sp|Q9UT19|METE_SCHPO^Q9UT19^Q:70-834,H:1-764^61.66%ID^E:0^RecName: Full=Probable 5-methyltetrahydropteroyltriglutamate--homocysteine methyltransferase;^Eukaryota; Fungi; Dikarya; Ascomycota; Taphrinomycotina; Schizosaccharomycetes; Schizosaccharomycetales; Schizosaccharomycetaceae; Schizosaccharomyces	PF08267.7^Meth_synt_1^Cobalamin-independent synthase, N-terminal domain^73-386^E:5.2e-110`PF01717.13^Meth_synt_2^Cobalamin-independent synthase, Catalytic domain^504-827^E:2.4e-139`PF08267.7^Meth_synt_1^Cobalamin-independent synthase, N-terminal domain^613-747^E:1.2e-06	sigP:1^32^0.492^YES	ExpAA=20.52^PredHel=1^Topology=i13-35o	COG0620^Methionine synthase II (cobalamin-independent)	GO:0005829^cellular_component^cytosol`GO:0005634^cellular_component^nucleus`GO:0003871^molecular_function^5-methyltetrahydropteroyltriglutamate-homocysteine S-methyltransferase activity`GO:0046872^molecular_function^metal ion binding`GO:0008270^molecular_function^zinc ion binding`GO:0046084^biological_process^adenine biosynthetic process`GO:0006534^biological_process^cysteine metabolic process`GO…
comp187_c0	comp187_c0_seq1	sp|Q9UT19|METE_SCHPO^Q9UT19^Q:2825-564,H:1-753^61.89%ID^E:0^RecName: Full=Probable 5-methyltetrahydropteroyltriglutamate--homocysteine methyltransferase;^Eukaryota; Fungi; Dikarya; Ascomycota; Taphrinomycotina; Schizosaccharomycetes; Schizosaccharomycetales; Schizosaccharomycetaceae; Schizosaccharomyces	.	cds.comp187_c0_seq1|m.1582	840-2816[+]	.	.	.	.	.	.
comp188_c0	comp188_c0_seq1	sp|P29547|EF1G1_YEAST^P29547^Q:209-1378,H:19-415^45.86%ID^E:5e-93^RecName: Full=Elongation factor 1-gamma 1;^Eukaryota; Fungi; Dikarya; Ascomycota; Saccharomycotina; Saccharomycetes; Saccharomycetales; Saccharomycetaceae; Saccharomyces	.	cds.comp188_c0_seq1|m.1597	152-1381[+]	sp|P29547|EF1G1_YEAST^P29547^Q:20-409,H:19-415^46.12%ID^E:8e-104^RecName: Full=Elongation factor 1-gamma 1;^Eukaryota; Fungi; Dikarya; Ascomycota; Saccharomycotina; Saccharomycetes; Saccharomycetales; Saccharomycetaceae; Saccharomyces	PF02798.15^GST_N^Glutathione S-transferase, N-terminal domain^5-73^E:1.4e-07`PF13417.1^GST_N_3^Glutathione S-transferase, N-terminal domain^6-76^E:9.4e-05`PF00043.20^GST_C^Glutathione S-transferase, C-terminal domain^106-196^E:8.5e-14`PF13410.1^GST_C_2^Glutathione S-transferase, C-terminal domain^133-190^E:3.7e-08`PF00647.14^EF1G^Elongation factor 1 gamma, conserved domain^248-353^E:3e-42	.	.	COG0625^Glutathione S-transferase	GO:0005853^cellular_component^eukaryotic translation elongation factor 1 complex`GO:0005634^cellular_component^nucleus`GO:0005509^molecular_function^calcium ion binding`GO:0005543^molecular_function^phospholipid binding`GO:0003713^molecular_function^transcription coactivator activity`GO:0003746^molecular_function^translation elongation factor activity`GO:0045944^biological_process^positive regula…
comp188_c0	comp188_c0_seq1	sp|P29547|EF1G1_YEAST^P29547^Q:209-1378,H:19-415^45.86%ID^E:5e-93^RecName: Full=Elongation factor 1-gamma 1;^Eukaryota; Fungi; Dikarya; Ascomycota; Saccharomycotina; Saccharomycetes; Saccharomycetales; Saccharomycetaceae; Saccharomyces	.	cds.comp188_c0_seq1|m.1598	1774-2382[-]	sp|O94336|YHM3_SCHPO^O94336^Q:9-189,H:25-212^34.9%ID^E:2e-26^RecName: Full=Uncharacterized FCP1 homology domain-containing protein C1271.03c;^Eukaryota; Fungi; Dikarya; Ascomycota; Taphrinomycotina; Schizosaccharomycetes; Schizosaccharomycetales; Schizosaccharomycetaceae; Schizosaccharomyces	PF03031.13^NIF^NLI interacting factor-like phosphatase^9-176^E:3.5e-22	.	.	.	GO:0005829^cellular_component^cytosol`GO:0005730^cellular_component^nucleolus`GO:0005886^cellular_component^plasma membrane`GO:0004721^molecular_function^phosphoprotein phosphatase activity`GO:0033554^biological_process^cellular response to stress`GO:0006470^biological_process^protein dephosphorylation`GO:0007165^biological_process^signal transduction
comp189_c0	comp189_c0_seq1	.	.	cds.comp189_c0_seq1|m.1606	224-556[+]	.	.	.	ExpAA=19.52^PredHel=1^Topology=i33-52o	.	.
comp189_c0	comp189_c0_seq1	.	.	cds.comp189_c0_seq1|m.1608	3-218[+]	.	.	.	.	.	.
comp190_c0	comp190_c0_seq1	.	.	cds.comp190_c0_seq1|m.1609	488-1120[+]	.	.	sigP:1^18^0.591^YES	.	.	.
comp191_c0	comp191_c0_seq1	sp|O60144|RS16_SCHPO^O60144^Q:935-510,H:2-140^76.76%ID^E:7e-69^RecName: Full=40S ribosomal protein S16;^Eukaryota; Fungi; Dikarya; Ascomycota; Taphrinomycotina; Schizosaccharomycetes; Schizosaccharomycetales; Schizosaccharomycetaceae; Schizosaccharomyces	.	cds.comp191_c0_seq1|m.1617	507-944[-]	sp|O60144|RS16_SCHPO^O60144^Q:4-145,H:2-140^76.76%ID^E:2e-72^RecName: Full=40S ribosomal protein S16;^Eukaryota; Fungi; Dikarya; Ascomycota; Taphrinomycotina; Schizosaccharomycetes; Schizosaccharomycetales; Schizosaccharomycetaceae; Schizosaccharomyces	PF00380.14^Ribosomal_S9^Ribosomal protein S9/S16^10-145^E:1.2e-35	.	.	.	GO:0022627^cellular_component^cytosolic small ribosomal subunit`GO:0003735^molecular_function^structural constituent of ribosome`GO:0002181^biological_process^cytoplasmic translation`GO:0042254^biological_process^ribosome biogenesis
comp192_c0	comp192_c0_seq1	sp|O61598|RL37A_OSTOS^O61598^Q:784-578,H:1-69^78.26%ID^E:2e-30^RecName: Full=60S ribosomal protein L37a;^Eukaryota; Metazoa; Ecdysozoa; Nematoda; Chromadorea; Rhabditida; Strongylida; Trichostrongyloidea; Trichostrongylidae; Trichostrongylinae; Ostertagia	.	cds.comp192_c0_seq1|m.1625	506-784[-]	sp|O61598|RL37A_OSTOS^O61598^Q:1-91,H:1-91^71.43%ID^E:2e-41^RecName: Full=60S ribosomal protein L37a;^Eukaryota; Metazoa; Ecdysozoa; Nematoda; Chromadorea; Rhabditida; Strongylida; Trichostrongyloidea; Trichostrongylidae; Trichostrongylinae; Ostertagia	PF01780.14^Ribosomal_L37ae^Ribosomal L37ae protein family^2-90^E:2.8e-38	.	.	.	GO:0005840^cellular_component^ribosome`GO:0046872^molecular_function^metal ion binding`GO:0003735^molecular_function^structural constituent of ribosome`GO:0006412^biological_process^translation
comp192_c0	comp192_c0_seq1	sp|O61598|RL37A_OSTOS^O61598^Q:784-578,H:1-69^78.26%ID^E:2e-30^RecName: Full=60S ribosomal protein L37a;^Eukaryota; Metazoa; Ecdysozoa; Nematoda; Chromadorea; Rhabditida; Strongylida; Trichostrongyloidea; Trichostrongylidae; Trichostrongylinae; Ostertagia	.	cds.comp192_c0_seq1|m.1629	229-411[+]	.	.	.	.	.	.
comp193_c0	comp193_c0_seq1	sp|Q7RXY1|RL32_NEUCR^Q7RXY1^Q:127-516,H:1-130^83.85%ID^E:5e-70^RecName: Full=60S ribosomal protein L32;^Eukaryota; Fungi; Dikarya; Ascomycota; Pezizomycotina; Sordariomycetes; Sordariomycetidae; Sordariales; Sordariaceae; Neurospora	.	cds.comp193_c0_seq1|m.1632	1-522[+]	sp|Q7RXY1|RL32_NEUCR^Q7RXY1^Q:43-173,H:1-131^83.97%ID^E:2e-75^RecName: Full=60S ribosomal protein L32;^Eukaryota; Fungi; Dikarya; Ascomycota; Pezizomycotina; Sordariomycetes; Sordariomycetidae; Sordariales; Sordariaceae; Neurospora	PF01655.13^Ribosomal_L32e^Ribosomal protein L32^56-165^E:1.4e-49	.	ExpAA=14.91^PredHel=1^Topology=o15-37i	COG1717^Ribosomal protein L32E	GO:0005840^cellular_component^ribosome`GO:0003735^molecular_function^structural constituent of ribosome`GO:0006412^biological_process^translation
comp194_c0	comp194_c0_seq1	sp|Q9HEQ9|TCG1_SCHPO^Q9HEQ9^Q:1015-1293,H:208-300^46.24%ID^E:6e-20^RecName: Full=Single-stranded TG1-3 DNA-binding protein;^Eukaryota; Fungi; Dikarya; Ascomycota; Taphrinomycotina; Schizosaccharomycetes; Schizosaccharomycetales; Schizosaccharomycetaceae; Schizosaccharomyces	.	cds.comp194_c0_seq1|m.1641	1-1419[+]	sp|Q9HEQ9|TCG1_SCHPO^Q9HEQ9^Q:145-469,H:39-345^29.71%ID^E:1e-27^RecName: Full=Single-stranded TG1-3 DNA-binding protein;^Eukaryota; Fungi; Dikarya; Ascomycota; Taphrinomycotina; Schizosaccharomycetes; Schizosaccharomycetales; Schizosaccharomycetaceae; Schizosaccharomyces	PF00076.17^RRM_1^RNA recognition motif. (a.k.a. RRM, RBD, or RNP domain)^153-221^E:2.1e-14`PF14259.1^RRM_6^RNA recognition motif (a.k.a. RRM, RBD, or RNP domain)^153-221^E:4.7e-11`PF13893.1^RRM_5^RNA recognition motif. (a.k.a. RRM, RBD, or RNP domain)^187-226^E:9.2e-05`PF00076.17^RRM_1^RNA recognition motif. (a.k.a. RRM, RBD, or RNP domain)^339-420^E:2.9e-11`PF14259.1^RRM_6^RNA recognition motif …	.	.	.	GO:0000781^cellular_component^chromosome, telomeric region`GO:0005829^cellular_component^cytosol`GO:0005634^cellular_component^nucleus`GO:0000166^molecular_function^nucleotide binding`GO:0003723^molecular_function^RNA binding`GO:0043047^molecular_function^single-stranded telomeric DNA binding`GO:0033554^biological_process^cellular response to stress`GO:0007126^biological_process^meiosis`GO:004225…
comp194_c0	comp194_c0_seq1	sp|Q9HEQ9|TCG1_SCHPO^Q9HEQ9^Q:1015-1293,H:208-300^46.24%ID^E:6e-20^RecName: Full=Single-stranded TG1-3 DNA-binding protein;^Eukaryota; Fungi; Dikarya; Ascomycota; Taphrinomycotina; Schizosaccharomycetes; Schizosaccharomycetales; Schizosaccharomycetaceae; Schizosaccharomyces	.	cds.comp194_c0_seq1|m.1642	307-1305[-]	.	.	.	.	.	.
comp195_c0	comp195_c0_seq1	sp|O14049|RS8A_SCHPO^O14049^Q:2244-1633,H:1-196^68.63%ID^E:1e-83^RecName: Full=40S ribosomal protein S8-A;^Eukaryota; Fungi; Dikarya; Ascomycota; Taphrinomycotina; Schizosaccharomycetes; Schizosaccharomycetales; Schizosaccharomycetaceae; Schizosaccharomyces	.	cds.comp195_c0_seq1|m.1650	1624-2244[-]	sp|P0CX40|RS8B_YEAST^P0CX40^Q:1-204,H:1-196^69.12%ID^E:2e-99^RecName: Full=40S ribosomal protein S8-B;^Eukaryota; Fungi; Dikarya; Ascomycota; Saccharomycotina; Saccharomycetes; Saccharomycetales; Saccharomycetaceae; Saccharomyces	PF01201.17^Ribosomal_S8e^Ribosomal protein S8e^1-192^E:8e-48	.	.	.	GO:0030686^cellular_component^90S preribosome`GO:0022627^cellular_component^cytosolic small ribosomal subunit`GO:0003735^molecular_function^structural constituent of ribosome`GO:0002181^biological_process^cytoplasmic translation`GO:0000462^biological_process^maturation of SSU-rRNA from tricistronic rRNA transcript (SSU-rRNA, 5.8S rRNA, LSU-rRNA)`GO:0006414^biological_process^translational elongat…
comp195_c0	comp195_c0_seq1	sp|O14049|RS8A_SCHPO^O14049^Q:2244-1633,H:1-196^68.63%ID^E:1e-83^RecName: Full=40S ribosomal protein S8-A;^Eukaryota; Fungi; Dikarya; Ascomycota; Taphrinomycotina; Schizosaccharomycetes; Schizosaccharomycetales; Schizosaccharomycetaceae; Schizosaccharomyces	.	cds.comp195_c0_seq1|m.1652	1-372[+]	sp|Q9C2P2|RS29_NEUCR^Q9C2P2^Q:68-123,H:1-56^87.5%ID^E:2e-30^RecName: Full=40S ribosomal protein S29;^Eukaryota; Fungi; Dikarya; Ascomycota; Pezizomycotina; Sordariomycetes; Sordariomycetidae; Sordariales; Sordariaceae; Neurospora	PF00253.16^Ribosomal_S14^Ribosomal protein S14p/S29e^73-123^E:5.1e-18	.	.	COG0199^Ribosomal protein S14	GO:0005840^cellular_component^ribosome`GO:0046872^molecular_function^metal ion binding`GO:0003735^molecular_function^structural constituent of ribosome`GO:0006412^biological_process^translation
comp196_c0	comp196_c0_seq1	sp|P36241|RL19_DROME^P36241^Q:213-692,H:1-160^67.5%ID^E:3e-65^RecName: Full=60S ribosomal protein L19;^Eukaryota; Metazoa; Ecdysozoa; Arthropoda; Hexapoda; Insecta; Pterygota; Neoptera; Endopterygota; Diptera; Brachycera; Muscomorpha; Ephydroidea; Drosophilidae; Drosophila; Sophophora	.	cds.comp196_c0_seq1|m.1661	213-788[+]	sp|P36241|RL19_DROME^P36241^Q:1-186,H:1-186^63.44%ID^E:1e-77^RecName: Full=60S ribosomal protein L19;^Eukaryota; Metazoa; Ecdysozoa; Arthropoda; Hexapoda; Insecta; Pterygota; Neoptera; Endopterygota; Diptera; Brachycera; Muscomorpha; Ephydroidea; Drosophilidae; Drosophila; Sophophora	PF01280.15^Ribosomal_L19e^Ribosomal protein L19e^3-149^E:1.9e-60	.	.	COG2147^Ribosomal protein L19E	GO:0005840^cellular_component^ribosome`GO:0003735^molecular_function^structural constituent of ribosome`GO:0051298^biological_process^centrosome duplication`GO:0000022^biological_process^mitotic spindle elongation`GO:0006412^biological_process^translation
comp197_c0	comp197_c0_seq1	sp|Q9P784|RL4B_SCHPO^Q9P784^Q:3001-1976,H:3-337^65.5%ID^E:3e-124^RecName: Full=60S ribosomal protein L4-B;^Eukaryota; Fungi; Dikarya; Ascomycota; Taphrinomycotina; Schizosaccharomycetes; Schizosaccharomycetales; Schizosaccharomycetaceae; Schizosaccharomyces	.	cds.comp197_c0_seq1|m.1669	1955-3193[-]	sp|Q9P784|RL4B_SCHPO^Q9P784^Q:65-406,H:3-337^65.5%ID^E:3e-159^RecName: Full=60S ribosomal protein L4-B;^Eukaryota; Fungi; Dikarya; Ascomycota; Taphrinomycotina; Schizosaccharomycetes; Schizosaccharomycetales; Schizosaccharomycetaceae; Schizosaccharomyces	PF00573.17^Ribosomal_L4^Ribosomal protein L4/L1 family^86-329^E:4.5e-43`PF14374.1^Ribos_L4_asso_C^60S ribosomal protein L4 C-terminal domain^343-410^E:4.2e-26	.	.	COG0088^Ribosomal protein L4	GO:0022625^cellular_component^cytosolic large ribosomal subunit`GO:0003735^molecular_function^structural constituent of ribosome`GO:0002181^biological_process^cytoplasmic translation
comp197_c0	comp197_c0_seq1	sp|Q9P784|RL4B_SCHPO^Q9P784^Q:3001-1976,H:3-337^65.5%ID^E:3e-124^RecName: Full=60S ribosomal protein L4-B;^Eukaryota; Fungi; Dikarya; Ascomycota; Taphrinomycotina; Schizosaccharomycetes; Schizosaccharomycetales; Schizosaccharomycetaceae; Schizosaccharomyces	.	cds.comp197_c0_seq1|m.1668	2-1585[+]	sp|O14192|AATR1_SCHPO^O14192^Q:4-490,H:69-473^28.43%ID^E:1e-56^RecName: Full=Aromatic amino acid aminotransferase C56E4.03;^Eukaryota; Fungi; Dikarya; Ascomycota; Taphrinomycotina; Schizosaccharomycetes; Schizosaccharomycetales; Schizosaccharomycetaceae; Schizosaccharomyces	PF00155.16^Aminotran_1_2^Aminotransferase class I and II^13-306^E:2.4e-09	.	.	COG1167^Transcriptional regulators containing a DNA-binding HTH domain and an aminotransferase domain (MocR family) and their eukaryotic orthologs	GO:0005829^cellular_component^cytosol`GO:0005634^cellular_component^nucleus`GO:0008793^molecular_function^aromatic-amino-acid:2-oxoglutarate aminotransferase activity`GO:0080130^molecular_function^L-phenylalanine:2-oxoglutarate aminotransferase activity`GO:0030170^molecular_function^pyridoxal phosphate binding`GO:0009072^biological_process^aromatic amino acid family metabolic process`GO:0009058^b…
comp197_c0	comp197_c0_seq1	sp|Q9P784|RL4B_SCHPO^Q9P784^Q:3001-1976,H:3-337^65.5%ID^E:3e-124^RecName: Full=60S ribosomal protein L4-B;^Eukaryota; Fungi; Dikarya; Ascomycota; Taphrinomycotina; Schizosaccharomycetes; Schizosaccharomycetales; Schizosaccharomycetaceae; Schizosaccharomyces	.	cds.comp197_c0_seq1|m.1674	3001-3195[-]	.	.	.	.	.	.
comp198_c0	comp198_c0_seq1	sp|P87252|HEX1_NEUCR^P87252^Q:1284-1922,H:1-176^66.67%ID^E:7e-86^RecName: Full=Woronin body major protein;^Eukaryota; Fungi; Dikarya; Ascomycota; Pezizomycotina; Sordariomycetes; Sordariomycetidae; Sordariales; Sordariaceae; Neurospora	.	cds.comp198_c0_seq1|m.1679	1284-1925[+]	sp|P87252|HEX1_NEUCR^P87252^Q:1-213,H:1-176^66.67%ID^E:3e-92^RecName: Full=Woronin body major protein;^Eukaryota; Fungi; Dikarya; Ascomycota; Pezizomycotina; Sordariomycetes; Sordariomycetidae; Sordariales; Sordariaceae; Neurospora	PF01287.15^eIF-5a^Eukaryotic elongation factor 5A hypusine, DNA-binding OB fold^141-206^E:0.00012	.	.	NOG121793^Woronin body protein	GO:0005777^cellular_component^peroxisome`GO:0043022^molecular_function^ribosome binding`GO:0003746^molecular_function^translation elongation factor activity`GO:0008612^biological_process^peptidyl-lysine modification to hypusine`GO:0045901^biological_process^positive regulation of translational elongation`GO:0045905^biological_process^positive regulation of translational termination`GO:0006452^bio…
comp199_c0	comp199_c0_seq1	sp|O14069|RL28E_SCHPO^O14069^Q:1086-700,H:3-131^40.77%ID^E:2e-24^RecName: Full=Probable 60S ribosomal protein L28e;^Eukaryota; Fungi; Dikarya; Ascomycota; Taphrinomycotina; Schizosaccharomycetes; Schizosaccharomycetales; Schizosaccharomycetaceae; Schizosaccharomyces	.	cds.comp199_c0_seq1|m.1687	625-1101[-]	sp|O14069|RL28E_SCHPO^O14069^Q:6-134,H:3-131^40.77%ID^E:2e-26^RecName: Full=Probable 60S ribosomal protein L28e;^Eukaryota; Fungi; Dikarya; Ascomycota; Taphrinomycotina; Schizosaccharomycetes; Schizosaccharomycetales; Schizosaccharomycetaceae; Schizosaccharomyces	PF01778.12^Ribosomal_L28e^Ribosomal L28e protein family^10-130^E:2.4e-37	.	.	.	GO:0022625^cellular_component^cytosolic large ribosomal subunit`GO:0003735^molecular_function^structural constituent of ribosome`GO:0002181^biological_process^cytoplasmic translation
comp200_c0	comp200_c0_seq1	sp|P29453|RL8B_YEAST^P29453^Q:193-954,H:4-256^68.5%ID^E:1e-122^RecName: Full=60S ribosomal protein L8-B;^Eukaryota; Fungi; Dikarya; Ascomycota; Saccharomycotina; Saccharomycetes; Saccharomycetales; Saccharomycetaceae; Saccharomyces	.	cds.comp200_c0_seq1|m.1690	178-966[+]	sp|P29453|RL8B_YEAST^P29453^Q:6-259,H:4-256^68.5%ID^E:6e-129^RecName: Full=60S ribosomal protein L8-B;^Eukaryota; Fungi; Dikarya; Ascomycota; Saccharomycotina; Saccharomycetes; Saccharomycetales; Saccharomycetaceae; Saccharomyces	PF01248.21^Ribosomal_L7Ae^Ribosomal protein L7Ae/L30e/S12e/Gadd45 family^122-214^E:2.8e-21	.	.	COG1358^Ribosomal protein HS6-type (S12/L30/L7a)	GO:0022625^cellular_component^cytosolic large ribosomal subunit`GO:0003735^molecular_function^structural constituent of ribosome`GO:0002181^biological_process^cytoplasmic translation`GO:0042254^biological_process^ribosome biogenesis
comp200_c0	comp200_c0_seq1	sp|P29453|RL8B_YEAST^P29453^Q:193-954,H:4-256^68.5%ID^E:1e-122^RecName: Full=60S ribosomal protein L8-B;^Eukaryota; Fungi; Dikarya; Ascomycota; Saccharomycotina; Saccharomycetes; Saccharomycetales; Saccharomycetaceae; Saccharomyces	.	cds.comp200_c0_seq1|m.1694	1444-1815[-]	sp|Q96VN3|NTF2_EMENI^Q96VN3^Q:5-122,H:3-123^63.64%ID^E:5e-50^RecName: Full=Nuclear transport factor 2;^Eukaryota; Fungi; Dikarya; Ascomycota; Pezizomycotina; Eurotiomycetes; Eurotiomycetidae; Eurotiales; Trichocomaceae; Emericella	PF02136.15^NTF2^Nuclear transport factor 2 (NTF2) domain^9-119^E:1.1e-29	.	.	.	GO:0005737^cellular_component^cytoplasm`GO:0015031^biological_process^protein transport
comp201_c0	comp201_c0_seq1	sp|Q7SDU2|RL24_NEUCR^Q7SDU2^Q:364-840,H:1-156^74.21%ID^E:4e-61^RecName: Full=60S ribosomal protein L24;^Eukaryota; Fungi; Dikarya; Ascomycota; Pezizomycotina; Sordariomycetes; Sordariomycetidae; Sordariales; Sordariaceae; Neurospora	.	cds.comp201_c0_seq1|m.1703	1-240[+]	.	.	.	.	.	.
comp201_c0	comp201_c0_seq1	sp|Q7SDU2|RL24_NEUCR^Q7SDU2^Q:364-840,H:1-156^74.21%ID^E:4e-61^RecName: Full=60S ribosomal protein L24;^Eukaryota; Fungi; Dikarya; Ascomycota; Pezizomycotina; Sordariomycetes; Sordariomycetidae; Sordariales; Sordariaceae; Neurospora	.	cds.comp201_c0_seq1|m.1701	364-846[+]	sp|Q7SDU2|RL24_NEUCR^Q7SDU2^Q:1-159,H:1-156^77.36%ID^E:2e-76^RecName: Full=60S ribosomal protein L24;^Eukaryota; Fungi; Dikarya; Ascomycota; Pezizomycotina; Sordariomycetes; Sordariomycetidae; Sordariales; Sordariaceae; Neurospora	PF01246.15^Ribosomal_L24e^Ribosomal protein L24e^1-71^E:4.6e-31	.	.	COG2075^Ribosomal protein L24E	GO:0005840^cellular_component^ribosome
comp201_c0	comp201_c0_seq1	sp|Q7SDU2|RL24_NEUCR^Q7SDU2^Q:364-840,H:1-156^74.21%ID^E:4e-61^RecName: Full=60S ribosomal protein L24;^Eukaryota; Fungi; Dikarya; Ascomycota; Pezizomycotina; Sordariomycetes; Sordariomycetidae; Sordariales; Sordariaceae; Neurospora	.	cds.comp201_c0_seq1|m.1700	1357-1857[-]	sp|Q5ASN8|PMP20_EMENI^Q5ASN8^Q:1-166,H:1-168^55.95%ID^E:2e-62^RecName: Full=Putative peroxiredoxin pmp20;^Eukaryota; Fungi; Dikarya; Ascomycota; Pezizomycotina; Eurotiomycetes; Eurotiomycetidae; Eurotiales; Trichocomaceae; Emericella	PF08534.5^Redoxin^Redoxin^5-163^E:1.1e-34`PF00578.16^AhpC-TSA^AhpC/TSA family^41-145^E:1.3e-09	.	.	.	GO:0005777^cellular_component^peroxisome`GO:0004601^molecular_function^peroxidase activity`GO:0051920^molecular_function^peroxiredoxin activity`GO:0006950^biological_process^response to stress
comp202_c0	comp202_c0_seq1	sp|P78987|RL27A_ERYGR^P78987^Q:1379-933,H:1-149^79.87%ID^E:7e-59^RecName: Full=60S ribosomal protein L27a;^Eukaryota; Fungi; Dikarya; Ascomycota; Pezizomycotina; Leotiomycetes; Erysiphales; Erysiphaceae; Blumeria	.	cds.comp202_c0_seq1|m.1713	2-544[+]	sp|P50582|HSK1_SCHPO^P50582^Q:1-140,H:293-433^56.03%ID^E:3e-49^RecName: Full=Cell cycle serine/threonine-protein kinase hsk1;^Eukaryota; Fungi; Dikarya; Ascomycota; Taphrinomycotina; Schizosaccharomycetes; Schizosaccharomycetales; Schizosaccharomycetaceae; Schizosaccharomyces	PF00069.20^Pkinase^Protein kinase domain^2-140^E:3.4e-16	.	.	COG0515^Serine/threonine protein kinase	GO:0031431^cellular_component^Dbf4-dependent protein kinase complex`GO:0005634^cellular_component^nucleus`GO:0005524^molecular_function^ATP binding`GO:0004674^molecular_function^protein serine/threonine kinase activity`GO:0051301^biological_process^cell division`GO:0051276^biological_process^chromosome organization`GO:0006270^biological_process^DNA replication initiation`GO:0000082^biological_pro…
comp202_c0	comp202_c0_seq1	sp|P78987|RL27A_ERYGR^P78987^Q:1379-933,H:1-149^79.87%ID^E:7e-59^RecName: Full=60S ribosomal protein L27a;^Eukaryota; Fungi; Dikarya; Ascomycota; Pezizomycotina; Leotiomycetes; Erysiphales; Erysiphaceae; Blumeria	.	cds.comp202_c0_seq1|m.1714	930-1379[-]	sp|P78987|RL27A_ERYGR^P78987^Q:1-149,H:1-149^79.87%ID^E:2e-85^RecName: Full=60S ribosomal protein L27a;^Eukaryota; Fungi; Dikarya; Ascomycota; Pezizomycotina; Leotiomycetes; Erysiphales; Erysiphaceae; Blumeria	PF00828.14^Ribosomal_L18e^Ribosomal protein L18e/L15^20-147^E:1.2e-33	.	.	.	GO:0005840^cellular_component^ribosome`GO:0003735^molecular_function^structural constituent of ribosome`GO:0006412^biological_process^translation
comp203_c0	comp203_c0_seq1	sp|Q9P4E9|GSP1_CANAW^Q9P4E9^Q:992-351,H:2-214^87.85%ID^E:1e-137^RecName: Full=GTP-binding nuclear protein GSP1/Ran;^Eukaryota; Fungi; Dikarya; Ascomycota; Saccharomycotina; Saccharomycetes; Saccharomycetales; mitosporic Saccharomycetales; Candida	.	cds.comp203_c0_seq1|m.1722	348-1004[-]	sp|Q9P4E9|GSP1_CANAW^Q9P4E9^Q:5-218,H:2-214^87.85%ID^E:8e-141^RecName: Full=GTP-binding nuclear protein GSP1/Ran;^Eukaryota; Fungi; Dikarya; Ascomycota; Saccharomycotina; Saccharomycetes; Saccharomycetales; mitosporic Saccharomycetales; Candida	PF00025.16^Arf^ADP-ribosylation factor family^11-138^E:4.6e-10`PF00071.17^Ras^Ras family^12-168^E:9.7e-49`PF08477.8^Miro^Miro-like protein^12-125^E:1.1e-14	.	.	COG1100^GTPase SAR1 and related small G proteins	GO:0005634^cellular_component^nucleus`GO:0005525^molecular_function^GTP binding`GO:0003924^molecular_function^GTPase activity`GO:0006886^biological_process^intracellular protein transport`GO:0006913^biological_process^nucleocytoplasmic transport`GO:0007264^biological_process^small GTPase mediated signal transduction
comp204_c0	comp204_c0_seq1	sp|Q01355|AOX_NEUCR^Q01355^Q:1450-551,H:46-361^51.89%ID^E:4e-97^RecName: Full=Alternative oxidase, mitochondrial;^Eukaryota; Fungi; Dikarya; Ascomycota; Pezizomycotina; Sordariomycetes; Sordariomycetidae; Sordariales; Sordariaceae; Neurospora	.	cds.comp204_c0_seq1|m.1729	470-1555[-]	sp|Q01355|AOX_NEUCR^Q01355^Q:27-335,H:37-361^51.07%ID^E:3e-102^RecName: Full=Alternative oxidase, mitochondrial;^Eukaryota; Fungi; Dikarya; Ascomycota; Pezizomycotina; Sordariomycetes; Sordariomycetidae; Sordariales; Sordariaceae; Neurospora	PF01786.12^AOX^Alternative oxidase^80-299^E:9.6e-72	.	.	NOG80852^Alternative oxidase	GO:0016021^cellular_component^integral to membrane`GO:0005743^cellular_component^mitochondrial inner membrane`GO:0070469^cellular_component^respiratory chain`GO:0009916^molecular_function^alternative oxidase activity`GO:0046872^molecular_function^metal ion binding`GO:0022900^biological_process^electron transport chain`GO:0007585^biological_process^respiratory gaseous exchange
comp205_c0	comp205_c0_seq1	.	.	cds.comp205_c0_seq1|m.1746	836-1021[-]	.	.	.	.	.	.
comp205_c0	comp205_c0_seq1	.	.	cds.comp205_c0_seq1|m.1747	175-348[-]	.	.	.	.	.	.
comp208_c0	comp208_c0_seq1	sp|O59797|YCO6_SCHPO^O59797^Q:197-1228,H:7-339^48.7%ID^E:1e-92^RecName: Full=Putative nucleosome assembly protein C364.06;^Eukaryota; Fungi; Dikarya; Ascomycota; Taphrinomycotina; Schizosaccharomycetes; Schizosaccharomycetales; Schizosaccharomycetaceae; Schizosaccharomyces	.	cds.comp208_c0_seq1|m.1749	185-1393[+]	sp|O59797|YCO6_SCHPO^O59797^Q:5-355,H:7-346^48.31%ID^E:4e-108^RecName: Full=Putative nucleosome assembly protein C364.06;^Eukaryota; Fungi; Dikarya; Ascomycota; Taphrinomycotina; Schizosaccharomycetes; Schizosaccharomycetales; Schizosaccharomycetaceae; Schizosaccharomyces	PF00956.13^NAP^Nucleosome assembly protein (NAP)^87-347^E:5.3e-85	.	.	.	GO:0005829^cellular_component^cytosol`GO:0000790^cellular_component^nuclear chromatin`GO:0042393^molecular_function^histone binding`GO:0006336^biological_process^DNA replication-independent nucleosome assembly`GO:0006337^biological_process^nucleosome disassembly`GO:0006606^biological_process^protein import into nucleus`GO:0006366^biological_process^transcription from RNA polymerase II promoter`GO…
comp209_c0	comp209_c0_seq1	sp|O94581|COX12_SCHPO^O94581^Q:188-454,H:1-86^59.55%ID^E:2e-30^RecName: Full=Cytochrome c oxidase subunit 6B;^Eukaryota; Fungi; Dikarya; Ascomycota; Taphrinomycotina; Schizosaccharomycetes; Schizosaccharomycetales; Schizosaccharomycetaceae; Schizosaccharomyces	.	cds.comp209_c0_seq1|m.1759	188-463[+]	sp|O94581|COX12_SCHPO^O94581^Q:1-89,H:1-86^59.55%ID^E:6e-34^RecName: Full=Cytochrome c oxidase subunit 6B;^Eukaryota; Fungi; Dikarya; Ascomycota; Taphrinomycotina; Schizosaccharomycetes; Schizosaccharomycetales; Schizosaccharomycetaceae; Schizosaccharomyces	PF02297.12^COX6B^Cytochrome oxidase c subunit VIb^25-81^E:1.9e-22	.	.	.	GO:0005829^cellular_component^cytosol`GO:0005751^cellular_component^mitochondrial respiratory chain complex IV`GO:0005634^cellular_component^nucleus`GO:0004129^molecular_function^cytochrome-c oxidase activity`GO:0009060^biological_process^aerobic respiration`GO:0033617^biological_process^mitochondrial respiratory chain complex IV assembly
comp209_c0	comp209_c0_seq1	sp|O94581|COX12_SCHPO^O94581^Q:188-454,H:1-86^59.55%ID^E:2e-30^RecName: Full=Cytochrome c oxidase subunit 6B;^Eukaryota; Fungi; Dikarya; Ascomycota; Taphrinomycotina; Schizosaccharomycetes; Schizosaccharomycetales; Schizosaccharomycetaceae; Schizosaccharomyces	.	cds.comp209_c0_seq1|m.1756	742-1647[-]	sp|O14113|SDE2_SCHPO^O14113^Q:98-224,H:73-188^42.19%ID^E:5e-21^RecName: Full=Telomere maintenance protein SDE2;^Eukaryota; Fungi; Dikarya; Ascomycota; Taphrinomycotina; Schizosaccharomycetes; Schizosaccharomycetales; Schizosaccharomycetaceae; Schizosaccharomyces	PF13019.1^Telomere_Sde2^Telomere stability and silencing^26-187^E:9.4e-64	.	.	.	GO:0005829^cellular_component^cytosol`GO:0005634^cellular_component^nucleus`GO:0007049^biological_process^cell cycle`GO:0051301^biological_process^cell division`GO:0034605^biological_process^cellular response to heat`GO:0030702^biological_process^chromatin silencing at centromere`GO:0006348^biological_process^chromatin silencing at telomere`GO:0007059^biological_process^chromosome segregation`GO:…
comp210_c0	comp210_c0_seq1	sp|P04914|H4_NEUCR^P04914^Q:565-326,H:22-101^97.5%ID^E:5e-46^RecName: Full=Histone H4;^Eukaryota; Fungi; Dikarya; Ascomycota; Pezizomycotina; Sordariomycetes; Sordariomycetidae; Sordariales; Sordariaceae; Neurospora	.	cds.comp210_c0_seq1|m.1767	317-628[-]	sp|P04914|H4_NEUCR^P04914^Q:1-103,H:1-103^98.06%ID^E:1e-64^RecName: Full=Histone H4;^Eukaryota; Fungi; Dikarya; Ascomycota; Pezizomycotina; Sordariomycetes; Sordariomycetidae; Sordariales; Sordariaceae; Neurospora	PF00125.19^Histone^Core histone H2A/H2B/H3/H4^28-94^E:3.7e-16`PF02969.12^TAF^TATA box binding protein associated factor (TAF)^32-92^E:9.8e-05	.	.	COG2036^Histones H3 and H4	GO:0000786^cellular_component^nucleosome`GO:0005634^cellular_component^nucleus`GO:0003677^molecular_function^DNA binding`GO:0006334^biological_process^nucleosome assembly
comp210_c0	comp210_c0_seq1	sp|P04914|H4_NEUCR^P04914^Q:565-326,H:22-101^97.5%ID^E:5e-46^RecName: Full=Histone H4;^Eukaryota; Fungi; Dikarya; Ascomycota; Pezizomycotina; Sordariomycetes; Sordariomycetidae; Sordariales; Sordariaceae; Neurospora	.	cds.comp210_c0_seq1|m.1765	2-805[+]	.	.	.	.	.	.
comp211_c0	comp211_c0_seq1	sp|Q5EN22|ERG6_MAGO7^Q5EN22^Q:1229-138,H:21-386^60.93%ID^E:5e-146^RecName: Full=Sterol 24-C-methyltransferase;^Eukaryota; Fungi; Dikarya; Ascomycota; Pezizomycotina; Sordariomycetes; Sordariomycetidae; Magnaporthales; Magnaporthaceae; Magnaporthe	.	cds.comp211_c0_seq1|m.1770	126-1316[-]	sp|Q5EN22|ERG6_MAGO7^Q5EN22^Q:30-393,H:21-386^60.93%ID^E:1e-163^RecName: Full=Sterol 24-C-methyltransferase;^Eukaryota; Fungi; Dikarya; Ascomycota; Pezizomycotina; Sordariomycetes; Sordariomycetidae; Magnaporthales; Magnaporthaceae; Magnaporthe	PF02353.15^CMAS^Mycolic acid cyclopropane synthetase^94-301^E:1.2e-09`PF01209.13^Ubie_methyltran^ubiE/COQ5 methyltransferase family^134-248^E:2.2e-09`PF13489.1^Methyltransf_23^Methyltransferase domain^140-297^E:7.9e-14`PF13847.1^Methyltransf_31^Methyltransferase domain^143-249^E:9e-16`PF12847.2^Methyltransf_18^Methyltransferase domain^146-244^E:1.4e-10`PF13659.1^Methyltransf_26^Methyltransferase …	.	.	COG0500^SAM-dependent methyltransferases	GO:0005811^cellular_component^lipid particle`GO:0005741^cellular_component^mitochondrial outer membrane`GO:0003838^molecular_function^sterol 24-C-methyltransferase activity`GO:0016126^biological_process^sterol biosynthetic process
comp212_c0	comp212_c0_seq1	.	.	cds.comp212_c0_seq1|m.1776	898-1308[-]	sp|P16965|STF2_YEAST^P16965^Q:1-62,H:1-51^43.55%ID^E:5e-06^RecName: Full=ATPase-stabilizing factor 15 kDa protein;^Eukaryota; Fungi; Dikarya; Ascomycota; Saccharomycotina; Saccharomycetes; Saccharomycetales; Saccharomycetaceae; Saccharomyces	.	.	.	.	GO:0005737^cellular_component^cytoplasm`GO:0005739^cellular_component^mitochondrion`GO:0071465^biological_process^cellular response to desiccation
comp213_c0	comp213_c0_seq1	.	.	.	.	.	.	.	.	.	.	.
comp214_c0	comp214_c0_seq1	sp|Q4WXX9|PDC_ASPFU^Q4WXX9^Q:236-1945,H:1-568^65.21%ID^E:0^RecName: Full=Pyruvate decarboxylase;^Eukaryota; Fungi; Dikarya; Ascomycota; Pezizomycotina; Eurotiomycetes; Eurotiomycetidae; Eurotiales; Trichocomaceae; mitosporic Trichocomaceae; Aspergillus	.	cds.comp214_c0_seq1|m.1786	236-1960[+]	sp|Q4WXX9|PDC_ASPFU^Q4WXX9^Q:1-570,H:1-568^65.21%ID^E:0^RecName: Full=Pyruvate decarboxylase;^Eukaryota; Fungi; Dikarya; Ascomycota; Pezizomycotina; Eurotiomycetes; Eurotiomycetidae; Eurotiales; Trichocomaceae; mitosporic Trichocomaceae; Aspergillus	PF02776.13^TPP_enzyme_N^Thiamine pyrophosphate enzyme, N-terminal TPP binding domain^15-186^E:4.1e-33`PF00205.17^TPP_enzyme_M^Thiamine pyrophosphate enzyme, central domain^212-310^E:3.8e-27`PF02775.16^TPP_enzyme_C^Thiamine pyrophosphate enzyme, C-terminal TPP binding domain^409-513^E:2.6e-13	.	.	COG3961^Pyruvate decarboxylase and related thiamine pyrophosphate-requiring enzymes	GO:0000287^molecular_function^magnesium ion binding`GO:0004737^molecular_function^pyruvate decarboxylase activity`GO:0030976^molecular_function^thiamine pyrophosphate binding`GO:0008152^biological_process^metabolic process
comp214_c0	comp214_c0_seq1	sp|Q4WXX9|PDC_ASPFU^Q4WXX9^Q:236-1945,H:1-568^65.21%ID^E:0^RecName: Full=Pyruvate decarboxylase;^Eukaryota; Fungi; Dikarya; Ascomycota; Pezizomycotina; Eurotiomycetes; Eurotiomycetidae; Eurotiales; Trichocomaceae; mitosporic Trichocomaceae; Aspergillus	.	cds.comp214_c0_seq1|m.1790	1879-2103[-]	.	.	.	.	.	.
comp215_c0	comp215_c0_seq1	sp|Q52FS9|NPC2_MAGO7^Q52FS9^Q:1234-791,H:24-171^66.22%ID^E:9e-61^RecName: Full=Phosphatidylglycerol/phosphatidylinositol transfer protein;^Eukaryota; Fungi; Dikarya; Ascomycota; Pezizomycotina; Sordariomycetes; Sordariomycetidae; Magnaporthales; Magnaporthaceae; Magnaporthe	.	cds.comp215_c0_seq1|m.1795	773-1501[-]	sp|Q52FS9|NPC2_MAGO7^Q52FS9^Q:66-237,H:1-171^63.95%ID^E:6e-71^RecName: Full=Phosphatidylglycerol/phosphatidylinositol transfer protein;^Eukaryota; Fungi; Dikarya; Ascomycota; Pezizomycotina; Sordariomycetes; Sordariomycetidae; Magnaporthales; Magnaporthaceae; Magnaporthe	PF02221.10^E1_DerP2_DerF2^ML domain^105-230^E:2.1e-27	.	.	.	GO:0006869^biological_process^lipid transport
comp215_c0	comp215_c0_seq1	sp|Q52FS9|NPC2_MAGO7^Q52FS9^Q:1234-791,H:24-171^66.22%ID^E:9e-61^RecName: Full=Phosphatidylglycerol/phosphatidylinositol transfer protein;^Eukaryota; Fungi; Dikarya; Ascomycota; Pezizomycotina; Sordariomycetes; Sordariomycetidae; Magnaporthales; Magnaporthaceae; Magnaporthe	.	cds.comp215_c0_seq1|m.1799	1212-1502[-]	.	.	.	.	.	.
comp215_c0	comp215_c0_seq1	sp|Q52FS9|NPC2_MAGO7^Q52FS9^Q:1234-791,H:24-171^66.22%ID^E:9e-61^RecName: Full=Phosphatidylglycerol/phosphatidylinositol transfer protein;^Eukaryota; Fungi; Dikarya; Ascomycota; Pezizomycotina; Sordariomycetes; Sordariomycetidae; Magnaporthales; Magnaporthaceae; Magnaporthe	.	cds.comp215_c0_seq1|m.1796	1-441[+]	sp|Q9Y756|VATF_NEUCR^Q9Y756^Q:27-144,H:6-123^71.19%ID^E:7e-57^RecName: Full=V-type proton ATPase subunit F;^Eukaryota; Fungi; Dikarya; Ascomycota; Pezizomycotina; Sordariomycetes; Sordariomycetidae; Sordariales; Sordariaceae; Neurospora	PF01990.12^ATP-synt_F^ATP synthase (F/14-kDa) subunit^35-135^E:1.3e-30	.	.	COG1436^Archaeal/vacuolar-type H+-ATPase subunit F	GO:0033180^cellular_component^proton-transporting V-type ATPase, V1 domain`GO:0046933^molecular_function^hydrogen ion transporting ATP synthase activity, rotational mechanism`GO:0046961^molecular_function^proton-transporting ATPase activity, rotational mechanism`GO:0015991^biological_process^ATP hydrolysis coupled proton transport
comp216_c0	comp216_c0_seq1	sp|P87185|NFS1_CANAL^P87185^Q:1432-212,H:85-488^74.82%ID^E:0^RecName: Full=Cysteine desulfurase, mitochondrial;^Eukaryota; Fungi; Dikarya; Ascomycota; Saccharomycotina; Saccharomycetes; Saccharomycetales; mitosporic Saccharomycetales; Candida	.	cds.comp216_c0_seq1|m.1805	209-1678[-]	sp|P87185|NFS1_CANAL^P87185^Q:38-489,H:39-488^68.86%ID^E:0^RecName: Full=Cysteine desulfurase, mitochondrial;^Eukaryota; Fungi; Dikarya; Ascomycota; Saccharomycotina; Saccharomycetes; Saccharomycetales; mitosporic Saccharomycetales; Candida	PF00266.14^Aminotran_5^Aminotransferase class-V^87-454^E:6.9e-93`PF01212.16^Beta_elim_lyase^Beta-eliminating lyase^128-305^E:7.6e-10`PF00282.14^Pyridoxal_deC^Pyridoxal-dependent decarboxylase conserved domain^175-269^E:7.6e-06	.	.	COG1104^Cysteine sulfinate desulfinase/cysteine desulfurase and related enzymes	GO:0005739^cellular_component^mitochondrion`GO:0004123^molecular_function^cystathionine gamma-lyase activity`GO:0031071^molecular_function^cysteine desulfurase activity`GO:0030170^molecular_function^pyridoxal phosphate binding`GO:0006388^biological_process^tRNA splicing, via endonucleolytic cleavage and ligation
comp217_c0	comp217_c0_seq1	sp|P25443|RS2_YEAST^P25443^Q:316-981,H:30-251^75.23%ID^E:7e-110^RecName: Full=40S ribosomal protein S2;^Eukaryota; Fungi; Dikarya; Ascomycota; Saccharomycotina; Saccharomycetes; Saccharomycetales; Saccharomycetaceae; Saccharomyces	.	cds.comp217_c0_seq1|m.1812	208-987[+]	sp|P25443|RS2_YEAST^P25443^Q:37-258,H:30-251^75.23%ID^E:2e-120^RecName: Full=40S ribosomal protein S2;^Eukaryota; Fungi; Dikarya; Ascomycota; Saccharomycotina; Saccharomycetes; Saccharomycetales; Saccharomycetaceae; Saccharomyces	PF00333.15^Ribosomal_S5^Ribosomal protein S5, N-terminal domain^82-148^E:1.1e-28`PF03719.10^Ribosomal_S5_C^Ribosomal protein S5, C-terminal domain^167-237^E:2.7e-21	.	.	COG0098^Ribosomal protein S5	GO:0022627^cellular_component^cytosolic small ribosomal subunit`GO:0005730^cellular_component^nucleolus`GO:0032040^cellular_component^small-subunit processome`GO:0070181^molecular_function^SSU rRNA binding`GO:0003735^molecular_function^structural constituent of ribosome`GO:0045903^biological_process^positive regulation of translational fidelity`GO:0006407^biological_process^rRNA export from nucle…
comp218_c0	comp218_c0_seq1	sp|Q2H7U1|KATG_CHAGB^Q2H7U1^Q:2621-411,H:3-739^80.35%ID^E:0^RecName: Full=Catalase-peroxidase;^Eukaryota; Fungi; Dikarya; Ascomycota; Pezizomycotina; Sordariomycetes; Sordariomycetidae; Sordariales; Chaetomiaceae; Chaetomium	.	cds.comp218_c0_seq1|m.1824	1266-2798[+]	.	.	.	.	.	.
comp218_c0	comp218_c0_seq1	sp|Q2H7U1|KATG_CHAGB^Q2H7U1^Q:2621-411,H:3-739^80.35%ID^E:0^RecName: Full=Catalase-peroxidase;^Eukaryota; Fungi; Dikarya; Ascomycota; Pezizomycotina; Sordariomycetes; Sordariomycetidae; Sordariales; Chaetomiaceae; Chaetomium	.	cds.comp218_c0_seq1|m.1823	399-2630[-]	sp|Q2H7U1|KATG_CHAGB^Q2H7U1^Q:4-740,H:3-739^80.35%ID^E:0^RecName: Full=Catalase-peroxidase;^Eukaryota; Fungi; Dikarya; Ascomycota; Pezizomycotina; Sordariomycetes; Sordariomycetidae; Sordariales; Chaetomiaceae; Chaetomium	PF00141.18^peroxidase^Peroxidase^66-407^E:2.2e-45`PF00141.18^peroxidase^Peroxidase^415-713^E:3e-38	.	.	.	GO:0005737^cellular_component^cytoplasm`GO:0004096^molecular_function^catalase activity`GO:0020037^molecular_function^heme binding`GO:0046872^molecular_function^metal ion binding`GO:0042744^biological_process^hydrogen peroxide catabolic process
comp219_c0	comp219_c0_seq1	.	.	cds.comp219_c0_seq1|m.1836	130-693[+]	.	PF05532.7^CsbD^CsbD-like^82-132^E:1.3e-12	.	.	.	.
comp220_c0	comp220_c0_seq1	sp|P53301|CRH1_YEAST^P53301^Q:1247-840,H:104-236^26.03%ID^E:1e-05^RecName: Full=Probable glycosidase CRH1;^Eukaryota; Fungi; Dikarya; Ascomycota; Saccharomycotina; Saccharomycetes; Saccharomycetales; Saccharomycetaceae; Saccharomyces	.	cds.comp220_c0_seq1|m.1843	1920-2165[+]	.	.	.	.	.	.
comp220_c0	comp220_c0_seq1	sp|P53301|CRH1_YEAST^P53301^Q:1247-840,H:104-236^26.03%ID^E:1e-05^RecName: Full=Probable glycosidase CRH1;^Eukaryota; Fungi; Dikarya; Ascomycota; Saccharomycotina; Saccharomycetes; Saccharomycetales; Saccharomycetaceae; Saccharomyces	.	cds.comp220_c0_seq1|m.1838	531-1646[-]	sp|P53301|CRH1_YEAST^P53301^Q:134-269,H:104-236^26.03%ID^E:5e-06^RecName: Full=Probable glycosidase CRH1;^Eukaryota; Fungi; Dikarya; Ascomycota; Saccharomycotina; Saccharomycetes; Saccharomycetales; Saccharomycetaceae; Saccharomyces	PF00722.16^Glyco_hydro_16^Glycosyl hydrolases family 16^108-262^E:2.1e-14	sigP:1^23^0.718^YES	.	COG2273^Beta-glucanase/Beta-glucan synthetase	GO:0031225^cellular_component^anchored to membrane`GO:0005576^cellular_component^extracellular region`GO:0009277^cellular_component^fungal-type cell wall`GO:0000131^cellular_component^incipient cellular bud site`GO:0004553^molecular_function^hydrolase activity, hydrolyzing O-glycosyl compounds`GO:0016757^molecular_function^transferase activity, transferring glycosyl groups`GO:0006037^biological_p…
comp221_c0	comp221_c0_seq1	sp|O74225|HSP88_NEUCR^O74225^Q:396-2381,H:1-650^74.06%ID^E:0^RecName: Full=Heat shock protein Hsp88;^Eukaryota; Fungi; Dikarya; Ascomycota; Pezizomycotina; Sordariomycetes; Sordariomycetidae; Sordariales; Sordariaceae; Neurospora	.	cds.comp221_c0_seq1|m.1848	396-2561[+]	sp|O74225|HSP88_NEUCR^O74225^Q:1-712,H:1-702^72.31%ID^E:0^RecName: Full=Heat shock protein Hsp88;^Eukaryota; Fungi; Dikarya; Ascomycota; Pezizomycotina; Sordariomycetes; Sordariomycetidae; Sordariales; Sordariaceae; Neurospora	PF00012.15^HSP70^Hsp70 protein^3-658^E:1.4e-164	.	.	COG0443^Molecular chaperone	GO:0005737^cellular_component^cytoplasm`GO:0005524^molecular_function^ATP binding`GO:0006950^biological_process^response to stress
comp222_c0	comp222_c0_seq1	.	.	cds.comp222_c0_seq1|m.1872	2196-2369[+]	.	.	.	.	.	.
comp222_c0	comp222_c0_seq1	.	.	cds.comp222_c0_seq1|m.1863	2-355[-]	.	.	sigP:1^29^0.518^YES	.	.	.
comp222_c0	comp222_c0_seq1	.	.	cds.comp222_c0_seq1|m.1867	258-518[+]	.	.	.	.	.	.
comp222_c0	comp222_c0_seq1	.	.	cds.comp222_c0_seq1|m.1859	1144-1848[+]	.	PF12245.3^Big_3_2^Bacterial Ig-like domain (group 3)^174-190^E:1.2	sigP:1^15^0.453^YES	.	.	.
comp223_c0	comp223_c0_seq1	sp|P38720|6PGD1_YEAST^P38720^Q:1981-521,H:3-489^74.74%ID^E:0^RecName: Full=6-phosphogluconate dehydrogenase, decarboxylating 1;^Eukaryota; Fungi; Dikarya; Ascomycota; Saccharomycotina; Saccharomycetes; Saccharomycetales; Saccharomycetaceae; Saccharomyces	.	cds.comp223_c0_seq1|m.1877	407-1405[+]	.	.	.	.	.	.
comp223_c0	comp223_c0_seq1	sp|P38720|6PGD1_YEAST^P38720^Q:1981-521,H:3-489^74.74%ID^E:0^RecName: Full=6-phosphogluconate dehydrogenase, decarboxylating 1;^Eukaryota; Fungi; Dikarya; Ascomycota; Saccharomycotina; Saccharomycetes; Saccharomycetales; Saccharomycetaceae; Saccharomyces	.	cds.comp223_c0_seq1|m.1876	518-1996[-]	sp|P53319|6PGD2_YEAST^P53319^Q:1-492,H:1-492^71.54%ID^E:0^RecName: Full=6-phosphogluconate dehydrogenase, decarboxylating 2;^Eukaryota; Fungi; Dikarya; Ascomycota; Saccharomycotina; Saccharomycetes; Saccharomycetales; Saccharomycetaceae; Saccharomyces	PF03446.10^NAD_binding_2^NAD binding domain of 6-phosphogluconate dehydrogenase^6-176^E:1.1e-50`PF00393.14^6PGD^6-phosphogluconate dehydrogenase, C-terminal domain^181-479^E:1.3e-132	.	.	COG0362^6-phosphogluconate dehydrogenase	GO:0005829^cellular_component^cytosol`GO:0005886^cellular_component^plasma membrane`GO:0050661^molecular_function^NADP binding`GO:0004616^molecular_function^phosphogluconate dehydrogenase (decarboxylating) activity`GO:0009051^biological_process^pentose-phosphate shunt, oxidative branch
comp224_c0	comp224_c0_seq1	sp|Q12754|RRP12_YEAST^Q12754^Q:3-656,H:803-1019^45.87%ID^E:1e-56^RecName: Full=Ribosomal RNA-processing protein 12;^Eukaryota; Fungi; Dikarya; Ascomycota; Saccharomycotina; Saccharomycetes; Saccharomycetales; Saccharomycetaceae; Saccharomyces	.	cds.comp224_c0_seq1|m.1885	2490-3029[-]	sp|P51414|RL261_ARATH^P51414^Q:43-175,H:1-133^67.67%ID^E:5e-57^RecName: Full=60S ribosomal protein L26-1;^Eukaryota; Viridiplantae; Streptophyta; Embryophyta; Tracheophyta; Spermatophyta; Magnoliophyta; eudicotyledons; core eudicotyledons; rosids; malvids; Brassicales; Brassicaceae; Camelineae; Arabidopsis	PF00467.24^KOW^KOW motif^93-124^E:4e-08	.	.	COG0198^Ribosomal protein L24	GO:0009507^cellular_component^chloroplast`GO:0022625^cellular_component^cytosolic large ribosomal subunit`GO:0005730^cellular_component^nucleolus`GO:0005886^cellular_component^plasma membrane`GO:0005774^cellular_component^vacuolar membrane`GO:0003735^molecular_function^structural constituent of ribosome`GO:0009409^biological_process^response to cold`GO:0006412^biological_process^translation
comp224_c0	comp224_c0_seq1	sp|Q12754|RRP12_YEAST^Q12754^Q:3-656,H:803-1019^45.87%ID^E:1e-56^RecName: Full=Ribosomal RNA-processing protein 12;^Eukaryota; Fungi; Dikarya; Ascomycota; Saccharomycotina; Saccharomycetes; Saccharomycetales; Saccharomycetaceae; Saccharomyces	.	cds.comp224_c0_seq1|m.1884	3-1412[+]	sp|Q12754|RRP12_YEAST^Q12754^Q:1-384,H:803-1179^41.67%ID^E:2e-83^RecName: Full=Ribosomal RNA-processing protein 12;^Eukaryota; Fungi; Dikarya; Ascomycota; Saccharomycotina; Saccharomycetes; Saccharomycetales; Saccharomycetaceae; Saccharomyces	.	.	.	NOG149372^Protein involved in ribosome biogenesis	GO:0030686^cellular_component^90S preribosome`GO:0005730^cellular_component^nucleolus`GO:0005634^cellular_component^nucleus`GO:0005840^cellular_component^ribosome`GO:0003723^molecular_function^RNA binding`GO:0000462^biological_process^maturation of SSU-rRNA from tricistronic rRNA transcript (SSU-rRNA, 5.8S rRNA, LSU-rRNA)
comp226_c0	comp226_c0_seq1	sp|Q6LA54|YF48_SCHPO^Q6LA54^Q:3876-2431,H:187-710^44.44%ID^E:1e-127^RecName: Full=Uncharacterized WD repeat-containing protein C3H5.08c;^Eukaryota; Fungi; Dikarya; Ascomycota; Taphrinomycotina; Schizosaccharomycetes; Schizosaccharomycetales; Schizosaccharomycetaceae; Schizosaccharomyces	.	cds.comp226_c0_seq1|m.1917	23-181[-]	.	.	.	.	.	.
comp226_c0	comp226_c0_seq1	sp|Q6LA54|YF48_SCHPO^Q6LA54^Q:3876-2431,H:187-710^44.44%ID^E:1e-127^RecName: Full=Uncharacterized WD repeat-containing protein C3H5.08c;^Eukaryota; Fungi; Dikarya; Ascomycota; Taphrinomycotina; Schizosaccharomycetes; Schizosaccharomycetales; Schizosaccharomycetaceae; Schizosaccharomyces	.	cds.comp226_c0_seq1|m.1900	605-1051[+]	sp|Q8TFM8|THIO_FUSCU^Q8TFM8^Q:3-113,H:2-114^58.41%ID^E:4e-43^RecName: Full=Thioredoxin-like protein;^Eukaryota; Fungi; Dikarya; Ascomycota; Pezizomycotina; Sordariomycetes; Hypocreomycetidae; Hypocreales; Nectriaceae; mitosporic Nectriaceae; Fusarium	PF00085.15^Thioredoxin^Thioredoxin^11-106^E:5.2e-23	.	.	.	GO:0009055^molecular_function^electron carrier activity`GO:0015035^molecular_function^protein disulfide oxidoreductase activity`GO:0045454^biological_process^cell redox homeostasis`GO:0022900^biological_process^electron transport chain`GO:0006662^biological_process^glycerol ether metabolic process
comp226_c0	comp226_c0_seq1	sp|Q6LA54|YF48_SCHPO^Q6LA54^Q:3876-2431,H:187-710^44.44%ID^E:1e-127^RecName: Full=Uncharacterized WD repeat-containing protein C3H5.08c;^Eukaryota; Fungi; Dikarya; Ascomycota; Taphrinomycotina; Schizosaccharomycetes; Schizosaccharomycetales; Schizosaccharomycetaceae; Schizosaccharomyces	.	cds.comp226_c0_seq1|m.1897	1393-4140[-]	sp|Q6LA54|YF48_SCHPO^Q6LA54^Q:53-612,H:154-758^42.49%ID^E:9e-136^RecName: Full=Uncharacterized WD repeat-containing protein C3H5.08c;^Eukaryota; Fungi; Dikarya; Ascomycota; Taphrinomycotina; Schizosaccharomycetes; Schizosaccharomycetales; Schizosaccharomycetaceae; Schizosaccharomyces	PF00400.27^WD40^WD domain, G-beta repeat^165-191^E:0.00023`PF00400.27^WD40^WD domain, G-beta repeat^225-261^E:8.1e-09`PF00400.27^WD40^WD domain, G-beta repeat^270-303^E:0.0043`PF00400.27^WD40^WD domain, G-beta repeat^412-447^E:0.0029	.	.	COG2319^FOG: WD40 repeat	GO:0005789^cellular_component^endoplasmic reticulum membrane`GO:0044732^cellular_component^mitotic spindle pole body`GO:0005634^cellular_component^nucleus`GO:0043234^cellular_component^protein complex
comp227_c0	comp227_c0_seq1	sp|P19414|ACON_YEAST^P19414^Q:2486-171,H:1-778^74.94%ID^E:0^RecName: Full=Aconitate hydratase, mitochondrial;^Eukaryota; Fungi; Dikarya; Ascomycota; Saccharomycotina; Saccharomycetes; Saccharomycetales; Saccharomycetaceae; Saccharomyces	.	cds.comp227_c0_seq1|m.1920	168-2540[-]	sp|P19414|ACON_YEAST^P19414^Q:19-790,H:1-778^74.94%ID^E:0^RecName: Full=Aconitate hydratase, mitochondrial;^Eukaryota; Fungi; Dikarya; Ascomycota; Saccharomycotina; Saccharomycetes; Saccharomycetales; Saccharomycetaceae; Saccharomyces	PF00330.15^Aconitase^Aconitase family (aconitate hydratase)^74-513^E:8.8e-174`PF00694.14^Aconitase_C^Aconitase C-terminal domain^593-721^E:1.7e-45	.	.	COG1048^Aconitase A	GO:0005829^cellular_component^cytosol`GO:0005758^cellular_component^mitochondrial intermembrane space`GO:0042645^cellular_component^mitochondrial nucleoid`GO:0051539^molecular_function^4 iron, 4 sulfur cluster binding`GO:0003994^molecular_function^aconitate hydratase activity`GO:0052632^molecular_function^citrate hydro-lyase (cis-aconitate-forming) activity`GO:0003690^molecular_function^double-st…
comp228_c0	comp228_c0_seq1	sp|P38256|YBU6_YEAST^P38256^Q:1969-1628,H:69-165^32.17%ID^E:4e-09^RecName: Full=Uncharacterized protein YBR096W;^Eukaryota; Fungi; Dikarya; Ascomycota; Saccharomycotina; Saccharomycetes; Saccharomycetales; Saccharomycetaceae; Saccharomyces	.	cds.comp228_c0_seq1|m.1935	1-801[+]	.	PF05730.6^CFEM^CFEM domain^101-168^E:6.4e-07	.	.	.	.
comp228_c0	comp228_c0_seq1	sp|P38256|YBU6_YEAST^P38256^Q:1969-1628,H:69-165^32.17%ID^E:4e-09^RecName: Full=Uncharacterized protein YBR096W;^Eukaryota; Fungi; Dikarya; Ascomycota; Saccharomycotina; Saccharomycetes; Saccharomycetales; Saccharomycetaceae; Saccharomyces	.	cds.comp228_c0_seq1|m.1934	1244-2233[-]	sp|P38256|YBU6_YEAST^P38256^Q:89-202,H:69-165^32.17%ID^E:7e-10^RecName: Full=Uncharacterized protein YBR096W;^Eukaryota; Fungi; Dikarya; Ascomycota; Saccharomycotina; Saccharomycetes; Saccharomycetales; Saccharomycetaceae; Saccharomyces	.	.	.	.	GO:0005783^cellular_component^endoplasmic reticulum
comp229_c0	comp229_c0_seq1	sp|O74196|UBC1_COLGL^O74196^Q:1792-1352,H:1-147^98.64%ID^E:1e-97^RecName: Full=Ubiquitin-conjugating enzyme E2-16 kDa;^Eukaryota; Fungi; Dikarya; Ascomycota; Pezizomycotina; Sordariomycetes; Hypocreomycetidae; Glomerellales; Glomerellaceae; mitosporic Glomerellaceae; Colletotrichum	.	cds.comp229_c0_seq1|m.1949	1349-1792[-]	sp|O74196|UBC1_COLGL^O74196^Q:1-147,H:1-147^98.64%ID^E:1e-105^RecName: Full=Ubiquitin-conjugating enzyme E2-16 kDa;^Eukaryota; Fungi; Dikarya; Ascomycota; Pezizomycotina; Sordariomycetes; Hypocreomycetidae; Glomerellales; Glomerellaceae; mitosporic Glomerellaceae; Colletotrichum	PF00179.21^UQ_con^Ubiquitin-conjugating enzyme^5-141^E:3.3e-51	.	.	.	GO:0005524^molecular_function^ATP binding`GO:0004842^molecular_function^ubiquitin-protein ligase activity
comp230_c0	comp230_c0_seq1	sp|Q7SA44|MTLD_NEUCR^Q7SA44^Q:1279-113,H:8-396^72.49%ID^E:0^RecName: Full=Mannitol-1-phosphate 5-dehydrogenase;^Eukaryota; Fungi; Dikarya; Ascomycota; Pezizomycotina; Sordariomycetes; Sordariomycetidae; Sordariales; Sordariaceae; Neurospora	.	cds.comp230_c0_seq1|m.1959	113-1156[+]	.	.	.	.	.	.
comp230_c0	comp230_c0_seq1	sp|Q7SA44|MTLD_NEUCR^Q7SA44^Q:1279-113,H:8-396^72.49%ID^E:0^RecName: Full=Mannitol-1-phosphate 5-dehydrogenase;^Eukaryota; Fungi; Dikarya; Ascomycota; Pezizomycotina; Sordariomycetes; Sordariomycetidae; Sordariales; Sordariaceae; Neurospora	.	cds.comp230_c0_seq1|m.1958	119-1285[-]	sp|Q7SA44|MTLD_NEUCR^Q7SA44^Q:3-388,H:8-393^72.8%ID^E:0^RecName: Full=Mannitol-1-phosphate 5-dehydrogenase;^Eukaryota; Fungi; Dikarya; Ascomycota; Pezizomycotina; Sordariomycetes; Sordariomycetidae; Sordariales; Sordariaceae; Neurospora	PF01232.18^Mannitol_dh^Mannitol dehydrogenase Rossmann domain^4-125^E:5.1e-17`PF08125.8^Mannitol_dh_C^Mannitol dehydrogenase C-terminal domain^154-373^E:1.2e-47	.	.	COG0246^Mannitol-1-phosphate/altronate dehydrogenases	GO:0050662^molecular_function^coenzyme binding`GO:0008926^molecular_function^mannitol-1-phosphate 5-dehydrogenase activity`GO:0000166^molecular_function^nucleotide binding`GO:0019594^biological_process^mannitol metabolic process
comp231_c0	comp231_c0_seq1	sp|Q54W11|MCFL_DICDI^Q54W11^Q:1689-775,H:12-284^36.93%ID^E:3e-56^RecName: Full=Mitochondrial substrate carrier family protein L;^Eukaryota; Amoebozoa; Mycetozoa; Dictyosteliida; Dictyostelium	.	cds.comp231_c0_seq1|m.1966	772-1740[-]	sp|Q54W11|MCFL_DICDI^Q54W11^Q:18-322,H:12-284^36.93%ID^E:5e-63^RecName: Full=Mitochondrial substrate carrier family protein L;^Eukaryota; Amoebozoa; Mycetozoa; Dictyosteliida; Dictyostelium	PF00153.22^Mito_carr^Mitochondrial carrier protein^17-102^E:1.3e-17`PF00153.22^Mito_carr^Mitochondrial carrier protein^130-223^E:8.5e-18`PF00153.22^Mito_carr^Mitochondrial carrier protein^230-321^E:7.2e-15	.	ExpAA=85.81^PredHel=2^Topology=i189-211o226-248i	.	GO:0016021^cellular_component^integral to membrane`GO:0005743^cellular_component^mitochondrial inner membrane`GO:0055085^biological_process^transmembrane transport
comp231_c0	comp231_c0_seq1	sp|Q54W11|MCFL_DICDI^Q54W11^Q:1689-775,H:12-284^36.93%ID^E:3e-56^RecName: Full=Mitochondrial substrate carrier family protein L;^Eukaryota; Amoebozoa; Mycetozoa; Dictyosteliida; Dictyostelium	.	cds.comp231_c0_seq1|m.1968	151-534[+]	sp|Q09668|RL22_SCHPO^Q09668^Q:11-124,H:4-117^59.65%ID^E:3e-44^RecName: Full=60S ribosomal protein L22;^Eukaryota; Fungi; Dikarya; Ascomycota; Taphrinomycotina; Schizosaccharomycetes; Schizosaccharomycetales; Schizosaccharomycetaceae; Schizosaccharomyces	PF01776.12^Ribosomal_L22e^Ribosomal L22e protein family^14-124^E:3.1e-45	.	.	.	GO:0022625^cellular_component^cytosolic large ribosomal subunit`GO:0005730^cellular_component^nucleolus`GO:0003735^molecular_function^structural constituent of ribosome`GO:0002181^biological_process^cytoplasmic translation
comp232_c0	comp232_c0_seq1	sp|P41920|YRB1_YEAST^P41920^Q:276-854,H:22-198^55.44%ID^E:1e-62^RecName: Full=Ran-specific GTPase-activating protein 1;^Eukaryota; Fungi; Dikarya; Ascomycota; Saccharomycotina; Saccharomycetes; Saccharomycetales; Saccharomycetaceae; Saccharomyces	.	cds.comp232_c0_seq1|m.1973	180-920[+]	sp|P41920|YRB1_YEAST^P41920^Q:33-225,H:22-198^55.96%ID^E:1e-68^RecName: Full=Ran-specific GTPase-activating protein 1;^Eukaryota; Fungi; Dikarya; Ascomycota; Saccharomycotina; Saccharomycetes; Saccharomycetales; Saccharomycetaceae; Saccharomyces	PF00638.13^Ran_BP1^RanBP1 domain^102-224^E:3e-51	.	.	COG5171^Ran GTPase-activating protein (Ran-binding protein)	GO:0005737^cellular_component^cytoplasm`GO:0005634^cellular_component^nucleus`GO:0005096^molecular_function^GTPase activator activity`GO:0008536^molecular_function^Ran GTPase binding`GO:0000082^biological_process^G1/S transition of mitotic cell cycle`GO:0043547^biological_process^positive regulation of GTPase activity`GO:0006606^biological_process^protein import into nucleus`GO:0006405^biological…
comp233_c0	comp233_c0_seq1	sp|O94389|CC124_SCHPO^O94389^Q:400-717,H:101-205^45.79%ID^E:3e-23^RecName: Full=Coiled-coil domain-containing protein 124 homolog;^Eukaryota; Fungi; Dikarya; Ascomycota; Taphrinomycotina; Schizosaccharomycetes; Schizosaccharomycetales; Schizosaccharomycetaceae; Schizosaccharomyces	.	cds.comp233_c0_seq1|m.1980	1-729[+]	sp|O94389|CC124_SCHPO^O94389^Q:58-239,H:34-205^40.44%ID^E:2e-28^RecName: Full=Coiled-coil domain-containing protein 124 homolog;^Eukaryota; Fungi; Dikarya; Ascomycota; Taphrinomycotina; Schizosaccharomycetes; Schizosaccharomycetales; Schizosaccharomycetaceae; Schizosaccharomyces	PF06244.7^DUF1014^Protein of unknown function (DUF1014)^41-212^E:1.9e-22	sigP:1^19^0.58^YES	.	.	GO:0005829^cellular_component^cytosol`GO:0005634^cellular_component^nucleus`GO:0000978^molecular_function^RNA polymerase II core promoter proximal region sequence-specific DNA binding`GO:0006357^biological_process^regulation of transcription from RNA polymerase II promoter
comp233_c1	comp233_c1_seq1	sp|P0CX42|RL23B_YEAST^P0CX42^Q:1010-612,H:5-137^81.95%ID^E:2e-71^RecName: Full=60S ribosomal protein L23-B;^Eukaryota; Fungi; Dikarya; Ascomycota; Saccharomycotina; Saccharomycetes; Saccharomycetales; Saccharomycetaceae; Saccharomyces	.	cds.comp233_c1_seq1|m.1985	609-1028[-]	sp|P0CX42|RL23B_YEAST^P0CX42^Q:7-139,H:5-137^81.95%ID^E:1e-75^RecName: Full=60S ribosomal protein L23-B;^Eukaryota; Fungi; Dikarya; Ascomycota; Saccharomycotina; Saccharomycetes; Saccharomycetales; Saccharomycetaceae; Saccharomyces	PF00238.14^Ribosomal_L14^Ribosomal protein L14p/L23e^20-135^E:7e-32	.	.	.	GO:0022625^cellular_component^cytosolic large ribosomal subunit`GO:0003735^molecular_function^structural constituent of ribosome`GO:0002181^biological_process^cytoplasmic translation
comp234_c0	comp234_c0_seq1	sp|Q96VL0|SODC_CLAPU^Q96VL0^Q:809-348,H:1-154^84.42%ID^E:3e-86^RecName: Full=Superoxide dismutase [Cu-Zn];^Eukaryota; Fungi; Dikarya; Ascomycota; Pezizomycotina; Sordariomycetes; Hypocreomycetidae; Hypocreales; Clavicipitaceae; Claviceps	.	cds.comp234_c0_seq1|m.1991	345-809[-]	sp|Q96VL0|SODC_CLAPU^Q96VL0^Q:1-154,H:1-154^84.42%ID^E:2e-90^RecName: Full=Superoxide dismutase [Cu-Zn];^Eukaryota; Fungi; Dikarya; Ascomycota; Pezizomycotina; Sordariomycetes; Hypocreomycetidae; Hypocreales; Clavicipitaceae; Claviceps	PF00080.15^Sod_Cu^Copper/zinc superoxide dismutase (SODC)^7-150^E:2.4e-45	.	.	.	GO:0005737^cellular_component^cytoplasm`GO:0046872^molecular_function^metal ion binding`GO:0004784^molecular_function^superoxide dismutase activity`GO:0006801^biological_process^superoxide metabolic process
comp235_c0	comp235_c0_seq1	sp|Q7RV85|ENO_NEUCR^Q7RV85^Q:355-1668,H:1-438^87.21%ID^E:0^RecName: Full=Enolase;^Eukaryota; Fungi; Dikarya; Ascomycota; Pezizomycotina; Sordariomycetes; Sordariomycetidae; Sordariales; Sordariaceae; Neurospora	.	cds.comp235_c0_seq1|m.2000	355-1671[+]	sp|Q7RV85|ENO_NEUCR^Q7RV85^Q:1-438,H:1-438^87.21%ID^E:0^RecName: Full=Enolase;^Eukaryota; Fungi; Dikarya; Ascomycota; Pezizomycotina; Sordariomycetes; Sordariomycetidae; Sordariales; Sordariaceae; Neurospora	PF03952.11^Enolase_N^Enolase, N-terminal domain^3-134^E:1.8e-57`PF00113.17^Enolase_C^Enolase, C-terminal TIM barrel domain^144-435^E:8.7e-154	.	.	COG0148^Enolase	GO:0000324^cellular_component^fungal-type vacuole`GO:0009898^cellular_component^internal side of plasma membrane`GO:0005739^cellular_component^mitochondrion`GO:0000015^cellular_component^phosphopyruvate hydratase complex`GO:0000287^molecular_function^magnesium ion binding`GO:0004634^molecular_function^phosphopyruvate hydratase activity`GO:0006094^biological_process^gluconeogenesis`GO:0006096^biol…
comp236_c0	comp236_c0_seq1	.	.	cds.comp236_c0_seq1|m.2007	335-1012[-]	.	.	sigP:1^17^0.642^YES	.	.	.
comp237_c0	comp237_c0_seq1	.	.	cds.comp237_c0_seq1|m.2013	585-1922[+]	.	.	.	ExpAA=136.73^PredHel=5^Topology=i81-103o145-167i286-303o318-340i363-385o	.	.
comp237_c0	comp237_c0_seq1	.	.	cds.comp237_c0_seq1|m.2012	720-2381[-]	.	.	.	.	.	.
comp238_c0	comp238_c0_seq1	sp|O94467|OYEC_SCHPO^O94467^Q:1392-139,H:8-394^47.26%ID^E:8e-104^RecName: Full=Putative NADPH dehydrogenase C23G7.10c;^Eukaryota; Fungi; Dikarya; Ascomycota; Taphrinomycotina; Schizosaccharomycetes; Schizosaccharomycetales; Schizosaccharomycetaceae; Schizosaccharomyces	.	cds.comp238_c0_seq1|m.2023	136-1416[-]	sp|O94467|OYEC_SCHPO^O94467^Q:9-426,H:8-394^47.49%ID^E:2e-119^RecName: Full=Putative NADPH dehydrogenase C23G7.10c;^Eukaryota; Fungi; Dikarya; Ascomycota; Taphrinomycotina; Schizosaccharomycetes; Schizosaccharomycetales; Schizosaccharomycetaceae; Schizosaccharomyces	PF00724.15^Oxidored_FMN^NADH:flavin oxidoreductase / NADH oxidase family^35-362^E:6.7e-74	.	.	COG1902^NADH:flavin oxidoreductases, Old Yellow Enzyme family	GO:0005829^cellular_component^cytosol`GO:0005634^cellular_component^nucleus`GO:0010181^molecular_function^FMN binding`GO:0003959^molecular_function^NADPH dehydrogenase activity`GO:0016491^molecular_function^oxidoreductase activity`GO:0018548^molecular_function^pentaerythritol trinitrate reductase activity`GO:0052690^molecular_function^trichloro-p-hydroquinone reductive dehalogenase activity`GO:00…
comp239_c0	comp239_c0_seq1	.	.	cds.comp239_c0_seq1|m.2030	1358-2434[-]	.	.	.	.	.	.
comp240_c0	comp240_c0_seq1	sp|O74471|COX13_SCHPO^O74471^Q:154-525,H:3-128^35.16%ID^E:4e-19^RecName: Full=Cytochrome c oxidase subunit 6A, mitochondrial;^Eukaryota; Fungi; Dikarya; Ascomycota; Taphrinomycotina; Schizosaccharomycetes; Schizosaccharomycetales; Schizosaccharomycetaceae; Schizosaccharomyces	.	cds.comp240_c0_seq1|m.2040	1-537[+]	sp|O74471|COX13_SCHPO^O74471^Q:52-175,H:3-128^35.16%ID^E:7e-20^RecName: Full=Cytochrome c oxidase subunit 6A, mitochondrial;^Eukaryota; Fungi; Dikarya; Ascomycota; Taphrinomycotina; Schizosaccharomycetes; Schizosaccharomycetales; Schizosaccharomycetaceae; Schizosaccharomyces	PF02046.10^COX6A^Cytochrome c oxidase subunit VIa^64-173^E:1.7e-46	.	.	.	GO:0005751^cellular_component^mitochondrial respiratory chain complex IV`GO:0004129^molecular_function^cytochrome-c oxidase activity`GO:0030234^molecular_function^enzyme regulator activity`GO:0009060^biological_process^aerobic respiration
comp241_c0	comp241_c0_seq1	sp|Q9UW02|THIO_COPCM^Q9UW02^Q:260-580,H:1-106^48.6%ID^E:6e-27^RecName: Full=Thioredoxin;^Eukaryota; Fungi; Dikarya; Basidiomycota; Agaricomycotina; Agaricomycetes; Agaricomycetidae; Agaricales; Agaricaceae; Coprinus	.	cds.comp241_c0_seq1|m.2044	149-610[+]	sp|Q9UW02|THIO_COPCM^Q9UW02^Q:38-144,H:1-106^48.6%ID^E:5e-29^RecName: Full=Thioredoxin;^Eukaryota; Fungi; Dikarya; Basidiomycota; Agaricomycotina; Agaricomycetes; Agaricomycetidae; Agaricales; Agaricaceae; Coprinus	PF00085.15^Thioredoxin^Thioredoxin^43-140^E:4.1e-28`PF00578.16^AhpC-TSA^AhpC/TSA family^51-120^E:0.00012`PF13098.1^Thioredoxin_2^Thioredoxin-like domain^53-134^E:7.1e-08`PF13905.1^Thioredoxin_8^Thioredoxin-like^57-123^E:1.1e-07	.	.	.	GO:0009055^molecular_function^electron carrier activity`GO:0015035^molecular_function^protein disulfide oxidoreductase activity`GO:0045454^biological_process^cell redox homeostasis`GO:0022900^biological_process^electron transport chain`GO:0006662^biological_process^glycerol ether metabolic process
comp242_c0	comp242_c0_seq1	.	.	cds.comp242_c0_seq1|m.2046	370-702[+]	.	.	.	.	.	.
comp243_c0	comp243_c0_seq1	sp|P58371|SPM1_MAGO7^P58371^Q:2027-498,H:21-533^69.65%ID^E:0^RecName: Full=Subtilisin-like proteinase Spm1;^Eukaryota; Fungi; Dikarya; Ascomycota; Pezizomycotina; Sordariomycetes; Sordariomycetidae; Magnaporthales; Magnaporthaceae; Magnaporthe	.	cds.comp243_c0_seq1|m.2049	486-2093[-]	sp|P58371|SPM1_MAGO7^P58371^Q:23-532,H:21-533^69.65%ID^E:0^RecName: Full=Subtilisin-like proteinase Spm1;^Eukaryota; Fungi; Dikarya; Ascomycota; Pezizomycotina; Sordariomycetes; Sordariomycetidae; Magnaporthales; Magnaporthaceae; Magnaporthe	PF05922.11^Inhibitor_I9^Peptidase inhibitor I9^46-138^E:8e-22`PF00082.17^Peptidase_S8^Subtilase family^191-435^E:1.2e-52	sigP:1^20^0.73^YES	.	COG1404^Subtilisin-like serine proteases	GO:0005773^cellular_component^vacuole`GO:0004252^molecular_function^serine-type endopeptidase activity`GO:0043581^biological_process^mycelium development`GO:0043086^biological_process^negative regulation of catalytic activity`GO:0006508^biological_process^proteolysis
comp244_c0	comp244_c0_seq1	.	.	cds.comp244_c0_seq1|m.2068	3-248[+]	.	.	.	.	.	.
comp244_c0	comp244_c0_seq1	.	.	cds.comp244_c0_seq1|m.2062	372-1265[+]	sp|P39015|STM1_YEAST^P39015^Q:8-242,H:3-215^26.12%ID^E:7e-07^RecName: Full=Suppressor protein STM1;^Eukaryota; Fungi; Dikarya; Ascomycota; Saccharomycotina; Saccharomycetes; Saccharomycetales; Saccharomycetaceae; Saccharomyces	PF09598.5^Stm1_N^Stm1^8-57^E:0.0001`PF04774.10^HABP4_PAI-RBP1^Hyaluronan / mRNA binding family^97-193^E:7.5e-10	.	.	NOG86167^Triplex DNA binding protein	GO:0022626^cellular_component^cytosolic ribosome`GO:0005634^cellular_component^nucleus`GO:0048471^cellular_component^perinuclear region of cytoplasm`GO:0005844^cellular_component^polysome`GO:0042162^molecular_function^telomeric DNA binding`GO:0045142^molecular_function^triplex DNA binding`GO:0043066^biological_process^negative regulation of apoptotic process`GO:0043558^biological_process^regulati…
comp245_c0	comp245_c0_seq1	sp|O60024|ALL4_ASPFU^O60024^Q:782-1312,H:132-304^35%ID^E:3e-15^RecName: Full=Allergen Asp f 4;^Eukaryota; Fungi; Dikarya; Ascomycota; Pezizomycotina; Eurotiomycetes; Eurotiomycetidae; Eurotiales; Trichocomaceae; mitosporic Trichocomaceae; Aspergillus	.	cds.comp245_c0_seq1|m.2076	2-283[+]	.	.	.	.	.	.
comp245_c0	comp245_c0_seq1	sp|O60024|ALL4_ASPFU^O60024^Q:782-1312,H:132-304^35%ID^E:3e-15^RecName: Full=Allergen Asp f 4;^Eukaryota; Fungi; Dikarya; Ascomycota; Pezizomycotina; Eurotiomycetes; Eurotiomycetidae; Eurotiales; Trichocomaceae; mitosporic Trichocomaceae; Aspergillus	.	cds.comp245_c0_seq1|m.2074	494-1360[+]	sp|O60024|ALL4_ASPFU^O60024^Q:97-273,H:132-304^35%ID^E:4e-16^RecName: Full=Allergen Asp f 4;^Eukaryota; Fungi; Dikarya; Ascomycota; Pezizomycotina; Eurotiomycetes; Eurotiomycetidae; Eurotiales; Trichocomaceae; mitosporic Trichocomaceae; Aspergillus	.	sigP:1^19^0.786^YES	.	.	GO:0005576^cellular_component^extracellular region
comp246_c0	comp246_c0_seq1	.	.	cds.comp246_c0_seq1|m.2084	1-201[-]	sp|Q5G577|H2B_MAGO7^Q5G577^Q:46-67,H:1-22^100%ID^E:6e-06^RecName: Full=Histone H2B;^Eukaryota; Fungi; Dikarya; Ascomycota; Pezizomycotina; Sordariomycetes; Sordariomycetidae; Magnaporthales; Magnaporthaceae; Magnaporthe	.	.	.	.	GO:0000786^cellular_component^nucleosome`GO:0005634^cellular_component^nucleus`GO:0003677^molecular_function^DNA binding`GO:0006334^biological_process^nucleosome assembly
comp247_c0	comp247_c0_seq1	sp|P0CX24|RL20B_YEAST^P0CX24^Q:96-614,H:1-171^69.36%ID^E:1e-77^RecName: Full=60S ribosomal protein L20-B;^Eukaryota; Fungi; Dikarya; Ascomycota; Saccharomycotina; Saccharomycetes; Saccharomycetales; Saccharomycetaceae; Saccharomyces	.	cds.comp247_c0_seq1|m.2091	837-1022[-]	.	.	.	.	.	.
comp247_c0	comp247_c0_seq1	sp|P0CX24|RL20B_YEAST^P0CX24^Q:96-614,H:1-171^69.36%ID^E:1e-77^RecName: Full=60S ribosomal protein L20-B;^Eukaryota; Fungi; Dikarya; Ascomycota; Saccharomycotina; Saccharomycetes; Saccharomycetales; Saccharomycetaceae; Saccharomyces	.	cds.comp247_c0_seq1|m.2086	1156-2379[-]	sp|Q75D20|TFB3_ASHGO^Q75D20^Q:74-387,H:3-314^38.01%ID^E:2e-61^RecName: Full=RNA polymerase II transcription factor B subunit 3;^Eukaryota; Fungi; Dikarya; Ascomycota; Saccharomycotina; Saccharomycetes; Saccharomycetales; Saccharomycetaceae; Eremothecium	PF06391.8^MAT1^CDK-activating kinase assembly factor MAT1^131-291^E:1.5e-29	.	.	COG5220^Cdk activating kinase (CAK)/RNA polymerase II transcription initiation/nucleotide excision repair factor TFIIH, subunit TFB3	GO:0005634^cellular_component^nucleus`GO:0046872^molecular_function^metal ion binding`GO:0008270^molecular_function^zinc ion binding`GO:0007049^biological_process^cell cycle`GO:0006355^biological_process^regulation of transcription, DNA-dependent`GO:0006351^biological_process^transcription, DNA-dependent
comp247_c0	comp247_c0_seq1	sp|P0CX24|RL20B_YEAST^P0CX24^Q:96-614,H:1-171^69.36%ID^E:1e-77^RecName: Full=60S ribosomal protein L20-B;^Eukaryota; Fungi; Dikarya; Ascomycota; Saccharomycotina; Saccharomycetes; Saccharomycetales; Saccharomycetaceae; Saccharomyces	.	cds.comp247_c0_seq1|m.2087	96-620[+]	sp|P0CX24|RL20B_YEAST^P0CX24^Q:1-173,H:1-171^69.36%ID^E:5e-85^RecName: Full=60S ribosomal protein L20-B;^Eukaryota; Fungi; Dikarya; Ascomycota; Saccharomycotina; Saccharomycetes; Saccharomycetales; Saccharomycetaceae; Saccharomyces	PF01775.12^Ribosomal_L18ae^Ribosomal L18ae/LX protein domain^6-126^E:9.5e-58	.	.	.	GO:0022625^cellular_component^cytosolic large ribosomal subunit`GO:0003735^molecular_function^structural constituent of ribosome`GO:0002181^biological_process^cytoplasmic translation
comp248_c0	comp248_c0_seq1	.	.	cds.comp248_c0_seq1|m.2094	309-1172[-]	.	.	.	.	.	.
comp249_c0	comp249_c0_seq1	sp|O13912|YDW6_SCHPO^O13912^Q:1431-2810,H:45-530^32.52%ID^E:6e-68^RecName: Full=Uncharacterized protein C23C11.06c;^Eukaryota; Fungi; Dikarya; Ascomycota; Taphrinomycotina; Schizosaccharomycetes; Schizosaccharomycetales; Schizosaccharomycetaceae; Schizosaccharomyces	.	cds.comp249_c0_seq1|m.2108	745-990[+]	.	.	.	.	.	.
comp249_c0	comp249_c0_seq1	sp|O13912|YDW6_SCHPO^O13912^Q:1431-2810,H:45-530^32.52%ID^E:6e-68^RecName: Full=Uncharacterized protein C23C11.06c;^Eukaryota; Fungi; Dikarya; Ascomycota; Taphrinomycotina; Schizosaccharomycetes; Schizosaccharomycetales; Schizosaccharomycetaceae; Schizosaccharomyces	.	cds.comp249_c0_seq1|m.2099	1236-2816[+]	sp|O13912|YDW6_SCHPO^O13912^Q:16-525,H:2-530^31.68%ID^E:1e-78^RecName: Full=Uncharacterized protein C23C11.06c;^Eukaryota; Fungi; Dikarya; Ascomycota; Taphrinomycotina; Schizosaccharomycetes; Schizosaccharomycetales; Schizosaccharomycetaceae; Schizosaccharomyces	PF10329.4^DUF2417^Region of unknown function (DUF2417)^32-260^E:1.4e-65	.	ExpAA=109.09^PredHel=5^Topology=i70-92o103-125i132-154o160-179i207-229o	COG0596^Predicted hydrolases or acyltransferases (alpha/beta hydrolase superfamily)	GO:0005737^cellular_component^cytoplasm`GO:0016021^cellular_component^integral to membrane`GO:0016020^cellular_component^membrane`GO:0033554^biological_process^cellular response to stress
comp250_c0	comp250_c0_seq1	.	.	cds.comp250_c0_seq1|m.2116	481-951[-]	.	.	.	.	.	.
comp250_c0	comp250_c0_seq1	.	.	cds.comp250_c0_seq1|m.2119	3-251[-]	.	.	.	.	.	.
comp251_c0	comp251_c0_seq1	.	.	.	.	.	.	.	.	.	.	.
comp252_c0	comp252_c0_seq1	sp|Q29387|EF1G_PIG^Q29387^Q:907-377,H:27-193^36.11%ID^E:3e-20^RecName: Full=Elongation factor 1-gamma;^Eukaryota; Metazoa; Chordata; Craniata; Vertebrata; Euteleostomi; Mammalia; Eutheria; Laurasiatheria; Cetartiodactyla; Suina; Suidae; Sus	.	cds.comp252_c0_seq1|m.2133	1937-2623[-]	sp|Q04432|HSP31_YEAST^Q04432^Q:1-215,H:1-224^33.19%ID^E:1e-21^RecName: Full=Probable chaperone protein HSP31;^Eukaryota; Fungi; Dikarya; Ascomycota; Saccharomycotina; Saccharomycetes; Saccharomycetales; Saccharomycetaceae; Saccharomyces	PF13587.1^DJ-1_PfpI_N^N-terminal domain of DJ-1_PfpI family^4-37^E:6.5e-14`PF01965.19^DJ-1_PfpI^DJ-1/PfpI family^91-227^E:2.3e-29	.	.	COG0693^Putative intracellular protease/amidase	GO:0008234^molecular_function^cysteine-type peptidase activity`GO:0051082^molecular_function^unfolded protein binding`GO:0006508^biological_process^proteolysis`GO:0006950^biological_process^response to stress
comp252_c0	comp252_c0_seq1	sp|Q29387|EF1G_PIG^Q29387^Q:907-377,H:27-193^36.11%ID^E:3e-20^RecName: Full=Elongation factor 1-gamma;^Eukaryota; Metazoa; Chordata; Craniata; Vertebrata; Euteleostomi; Mammalia; Eutheria; Laurasiatheria; Cetartiodactyla; Suina; Suidae; Sus	.	cds.comp252_c0_seq1|m.2132	314-1339[-]	sp|P12261|EF1G_ARTSA^P12261^Q:120-318,H:4-192^37.19%ID^E:1e-26^RecName: Full=Elongation factor 1-gamma;^Eukaryota; Metazoa; Ecdysozoa; Arthropoda; Crustacea; Branchiopoda; Anostraca; Artemiidae; Artemia	PF02798.15^GST_N^Glutathione S-transferase, N-terminal domain^120-194^E:3e-11`PF13417.1^GST_N_3^Glutathione S-transferase, N-terminal domain^130-195^E:3.5e-07	.	.	.	GO:0005853^cellular_component^eukaryotic translation elongation factor 1 complex`GO:0003746^molecular_function^translation elongation factor activity
comp252_c0	comp252_c0_seq1	sp|Q29387|EF1G_PIG^Q29387^Q:907-377,H:27-193^36.11%ID^E:3e-20^RecName: Full=Elongation factor 1-gamma;^Eukaryota; Metazoa; Chordata; Craniata; Vertebrata; Euteleostomi; Mammalia; Eutheria; Laurasiatheria; Cetartiodactyla; Suina; Suidae; Sus	.	cds.comp252_c0_seq1|m.2142	1372-1536[+]	.	.	.	.	.	.
comp253_c0	comp253_c0_seq1	sp|Q9P720|RL16_NEUCR^Q9P720^Q:1206-595,H:1-202^88.73%ID^E:4e-125^RecName: Full=60S ribosomal protein L16;^Eukaryota; Fungi; Dikarya; Ascomycota; Pezizomycotina; Sordariomycetes; Sordariomycetidae; Sordariales; Sordariaceae; Neurospora	.	cds.comp253_c0_seq1|m.2148	1243-1470[-]	.	.	.	ExpAA=20.69^PredHel=1^Topology=o52-74i	.	.
comp253_c0	comp253_c0_seq1	sp|Q9P720|RL16_NEUCR^Q9P720^Q:1206-595,H:1-202^88.73%ID^E:4e-125^RecName: Full=60S ribosomal protein L16;^Eukaryota; Fungi; Dikarya; Ascomycota; Pezizomycotina; Sordariomycetes; Sordariomycetidae; Sordariales; Sordariaceae; Neurospora	.	cds.comp253_c0_seq1|m.2145	592-1206[-]	sp|Q9P720|RL16_NEUCR^Q9P720^Q:1-204,H:1-202^88.73%ID^E:1e-129^RecName: Full=60S ribosomal protein L16;^Eukaryota; Fungi; Dikarya; Ascomycota; Pezizomycotina; Sordariomycetes; Sordariomycetidae; Sordariales; Sordariaceae; Neurospora	PF00572.13^Ribosomal_L13^Ribosomal protein L13^8-122^E:4.4e-27	.	.	COG0102^Ribosomal protein L13	GO:0015934^cellular_component^large ribosomal subunit`GO:0003735^molecular_function^structural constituent of ribosome`GO:0006412^biological_process^translation
comp253_c0	comp253_c0_seq1	sp|Q9P720|RL16_NEUCR^Q9P720^Q:1206-595,H:1-202^88.73%ID^E:4e-125^RecName: Full=60S ribosomal protein L16;^Eukaryota; Fungi; Dikarya; Ascomycota; Pezizomycotina; Sordariomycetes; Sordariomycetidae; Sordariales; Sordariaceae; Neurospora	.	cds.comp253_c0_seq1|m.2149	2-223[+]	.	.	.	.	.	.
comp254_c0	comp254_c0_seq1	sp|O43105|RS7_NEUCR^O43105^Q:2265-1666,H:1-200^85%ID^E:6e-112^RecName: Full=40S ribosomal protein S7;^Eukaryota; Fungi; Dikarya; Ascomycota; Pezizomycotina; Sordariomycetes; Sordariomycetidae; Sordariales; Sordariaceae; Neurospora	.	cds.comp254_c0_seq1|m.2155	1654-2340[-]	sp|O43105|RS7_NEUCR^O43105^Q:26-225,H:1-200^85%ID^E:2e-119^RecName: Full=40S ribosomal protein S7;^Eukaryota; Fungi; Dikarya; Ascomycota; Pezizomycotina; Sordariomycetes; Sordariomycetidae; Sordariales; Sordariaceae; Neurospora	PF01251.13^Ribosomal_S7e^Ribosomal protein S7e^39-224^E:4e-82	.	.	.	GO:0030686^cellular_component^90S preribosome`GO:0022627^cellular_component^cytosolic small ribosomal subunit`GO:0032040^cellular_component^small-subunit processome`GO:0003735^molecular_function^structural constituent of ribosome`GO:0042274^biological_process^ribosomal small subunit biogenesis`GO:0006364^biological_process^rRNA processing`GO:0006412^biological_process^translation
comp254_c0	comp254_c0_seq1	sp|O43105|RS7_NEUCR^O43105^Q:2265-1666,H:1-200^85%ID^E:6e-112^RecName: Full=40S ribosomal protein S7;^Eukaryota; Fungi; Dikarya; Ascomycota; Pezizomycotina; Sordariomycetes; Sordariomycetidae; Sordariales; Sordariaceae; Neurospora	.	cds.comp254_c0_seq1|m.2154	3-1430[+]	sp|Q9QUR2|DCTN4_RAT^Q9QUR2^Q:2-325,H:68-348^23.41%ID^E:2e-09^RecName: Full=Dynactin subunit 4;^Eukaryota; Metazoa; Chordata; Craniata; Vertebrata; Euteleostomi; Mammalia; Eutheria; Euarchontoglires; Glires; Rodentia; Sciurognathi; Muroidea; Muridae; Murinae; Rattus	PF05502.8^Dynactin_p62^Dynactin p62 family^2-426^E:1.6e-128	.	.	NOG147462^Protein N-terminus binding	GO:0005938^cellular_component^cell cortex`GO:0005813^cellular_component^centrosome`GO:0005868^cellular_component^cytoplasmic dynein complex
comp256_c0	comp256_c0_seq1	sp|P78695|GRP78_NEUCR^P78695^Q:3-803,H:398-661^89.51%ID^E:5e-143^RecName: Full=78 kDa glucose-regulated protein homolog;^Eukaryota; Fungi; Dikarya; Ascomycota; Pezizomycotina; Sordariomycetes; Sordariomycetidae; Sordariales; Sordariaceae; Neurospora	.	cds.comp256_c0_seq1|m.2163	3-806[+]	sp|P78695|GRP78_NEUCR^P78695^Q:1-267,H:398-661^89.51%ID^E:5e-167^RecName: Full=78 kDa glucose-regulated protein homolog;^Eukaryota; Fungi; Dikarya; Ascomycota; Pezizomycotina; Sordariomycetes; Sordariomycetidae; Sordariales; Sordariaceae; Neurospora	PF00012.15^HSP70^Hsp70 protein^1-248^E:1.5e-88	.	.	COG0443^Molecular chaperone	GO:0034099^cellular_component^luminal surveillance complex`GO:0005524^molecular_function^ATP binding`GO:0016887^molecular_function^ATPase activity`GO:0006200^biological_process^ATP catabolic process`GO:0030433^biological_process^ER-associated protein catabolic process`GO:0000742^biological_process^karyogamy involved in conjugation with cellular fusion`GO:0031204^biological_process^posttranslation…
comp257_c0	comp257_c0_seq1	sp|Q9P4P9|HIS5_EMENI^Q9P4P9^Q:180-1814,H:1-549^72.38%ID^E:0^RecName: Full=Imidazole glycerol phosphate synthase hisHF;^Eukaryota; Fungi; Dikarya; Ascomycota; Pezizomycotina; Eurotiomycetes; Eurotiomycetidae; Eurotiales; Trichocomaceae; Emericella	.	cds.comp257_c0_seq1|m.2167	2279-2845[-]	.	PF02100.12^ODC_AZ^Ornithine decarboxylase antizyme^75-188^E:9e-31	.	.	.	.
comp257_c0	comp257_c0_seq1	sp|Q9P4P9|HIS5_EMENI^Q9P4P9^Q:180-1814,H:1-549^72.38%ID^E:0^RecName: Full=Imidazole glycerol phosphate synthase hisHF;^Eukaryota; Fungi; Dikarya; Ascomycota; Pezizomycotina; Eurotiomycetes; Eurotiomycetidae; Eurotiales; Trichocomaceae; Emericella	.	cds.comp257_c0_seq1|m.2166	180-1829[+]	sp|Q9P4P9|HIS5_EMENI^Q9P4P9^Q:1-546,H:1-550^72.43%ID^E:0^RecName: Full=Imidazole glycerol phosphate synthase hisHF;^Eukaryota; Fungi; Dikarya; Ascomycota; Pezizomycotina; Eurotiomycetes; Eurotiomycetidae; Eurotiales; Trichocomaceae; Emericella	PF00117.23^GATase^Glutamine amidotransferase class-I^6-201^E:2.7e-26`PF01174.14^SNO^SNO glutamine amidotransferase family^11-89^E:1.6e-05`PF07685.9^GATase_3^CobB/CobQ-like glutamine amidotransferase domain^35-188^E:1.4e-06`PF00977.16^His_biosynth^Histidine biosynthesis protein^234-527^E:4.6e-48	.	.	COG0107^Imidazoleglycerol-phosphate synthase	GO:0005737^cellular_component^cytoplasm`GO:0000107^molecular_function^imidazoleglycerol-phosphate synthase activity`GO:0016833^molecular_function^oxo-acid-lyase activity`GO:0006541^biological_process^glutamine metabolic process`GO:0000105^biological_process^histidine biosynthetic process
comp258_c0	comp258_c0_seq1	sp|P19115|RS14_NEUCR^P19115^Q:1065-682,H:12-139^94.53%ID^E:4e-68^RecName: Full=40S ribosomal protein S14;^Eukaryota; Fungi; Dikarya; Ascomycota; Pezizomycotina; Sordariomycetes; Sordariomycetidae; Sordariales; Sordariaceae; Neurospora	.	cds.comp258_c0_seq1|m.2184	646-1188[-]	sp|P19115|RS14_NEUCR^P19115^Q:31-169,H:1-139^92.09%ID^E:1e-86^RecName: Full=40S ribosomal protein S14;^Eukaryota; Fungi; Dikarya; Ascomycota; Pezizomycotina; Sordariomycetes; Sordariomycetidae; Sordariales; Sordariaceae; Neurospora	PF00411.14^Ribosomal_S11^Ribosomal protein S11^58-176^E:2.3e-40	.	.	COG0100^Ribosomal protein S11	GO:0005840^cellular_component^ribosome`GO:0003735^molecular_function^structural constituent of ribosome`GO:0006412^biological_process^translation
comp259_c0	comp259_c0_seq1	sp|Q92253|RCO3_NEUCR^Q92253^Q:1796-213,H:9-517^38.33%ID^E:4e-98^RecName: Full=Probable glucose transporter rco-3;^Eukaryota; Fungi; Dikarya; Ascomycota; Pezizomycotina; Sordariomycetes; Sordariomycetidae; Sordariales; Sordariaceae; Neurospora	.	cds.comp259_c0_seq1|m.2200	2046-2219[+]	.	.	.	.	.	.
comp259_c0	comp259_c0_seq1	sp|Q92253|RCO3_NEUCR^Q92253^Q:1796-213,H:9-517^38.33%ID^E:4e-98^RecName: Full=Probable glucose transporter rco-3;^Eukaryota; Fungi; Dikarya; Ascomycota; Pezizomycotina; Sordariomycetes; Sordariomycetidae; Sordariales; Sordariaceae; Neurospora	.	cds.comp259_c0_seq1|m.2194	195-1841[-]	sp|Q92253|RCO3_NEUCR^Q92253^Q:16-543,H:9-517^39.19%ID^E:6e-115^RecName: Full=Probable glucose transporter rco-3;^Eukaryota; Fungi; Dikarya; Ascomycota; Pezizomycotina; Sordariomycetes; Sordariomycetidae; Sordariales; Sordariaceae; Neurospora	PF00083.19^Sugar_tr^Sugar (and other) transporter^36-515^E:2.7e-119`PF07690.11^MFS_1^Major Facilitator Superfamily^40-425^E:1.6e-22	.	ExpAA=257.64^PredHel=12^Topology=i37-59o79-101i108-127o137-159i168-190o200-222i312-331o335-357i364-386o414-436i448-470o480-502i	COG0477^Permeases of the major facilitator superfamily	GO:0016021^cellular_component^integral to membrane`GO:0022891^molecular_function^substrate-specific transmembrane transporter activity`GO:0008643^biological_process^carbohydrate transport
comp259_c0	comp259_c0_seq1	sp|Q92253|RCO3_NEUCR^Q92253^Q:1796-213,H:9-517^38.33%ID^E:4e-98^RecName: Full=Probable glucose transporter rco-3;^Eukaryota; Fungi; Dikarya; Ascomycota; Pezizomycotina; Sordariomycetes; Sordariomycetidae; Sordariales; Sordariaceae; Neurospora	.	cds.comp259_c0_seq1|m.2193	228-2015[+]	.	.	.	.	.	.
comp260_c0	comp260_c0_seq1	sp|P83783|SAHH_CANAL^P83783^Q:2063-720,H:3-450^80.58%ID^E:0^RecName: Full=Adenosylhomocysteinase;^Eukaryota; Fungi; Dikarya; Ascomycota; Saccharomycotina; Saccharomycetes; Saccharomycetales; mitosporic Saccharomycetales; Candida	.	cds.comp260_c0_seq1|m.2204	717-2066[-]	sp|P83783|SAHH_CANAL^P83783^Q:2-449,H:3-450^80.58%ID^E:0^RecName: Full=Adenosylhomocysteinase;^Eukaryota; Fungi; Dikarya; Ascomycota; Saccharomycotina; Saccharomycetes; Saccharomycetales; mitosporic Saccharomycetales; Candida	PF05221.12^AdoHcyase^S-adenosyl-L-homocysteine hydrolase^7-448^E:2.8e-136`PF00670.16^AdoHcyase_NAD^S-adenosyl-L-homocysteine hydrolase, NAD binding domain^194-355^E:5.2e-83`PF02826.14^2-Hacid_dh_C^D-isomer specific 2-hydroxyacid dehydrogenase, NAD binding domain^212-303^E:4e-06	.	.	COG0499^S-adenosylhomocysteine hydrolase	GO:0005737^cellular_component^cytoplasm`GO:0004013^molecular_function^adenosylhomocysteinase activity`GO:0006730^biological_process^one-carbon metabolic process
comp260_c0	comp260_c0_seq1	sp|P83783|SAHH_CANAL^P83783^Q:2063-720,H:3-450^80.58%ID^E:0^RecName: Full=Adenosylhomocysteinase;^Eukaryota; Fungi; Dikarya; Ascomycota; Saccharomycotina; Saccharomycetes; Saccharomycetales; mitosporic Saccharomycetales; Candida	.	cds.comp260_c0_seq1|m.2210	217-495[+]	.	.	.	.	.	.
comp261_c0	comp261_c0_seq1	sp|Q01369|GBLP_NEUCR^Q01369^Q:1512-565,H:1-316^94.62%ID^E:0^RecName: Full=Guanine nucleotide-binding protein subunit beta-like protein;^Eukaryota; Fungi; Dikarya; Ascomycota; Pezizomycotina; Sordariomycetes; Sordariomycetidae; Sordariales; Sordariaceae; Neurospora	.	cds.comp261_c0_seq1|m.2219	562-1512[-]	sp|Q01369|GBLP_NEUCR^Q01369^Q:1-316,H:1-316^94.62%ID^E:0^RecName: Full=Guanine nucleotide-binding protein subunit beta-like protein;^Eukaryota; Fungi; Dikarya; Ascomycota; Pezizomycotina; Sordariomycetes; Sordariomycetidae; Sordariales; Sordariaceae; Neurospora	PF00400.27^WD40^WD domain, G-beta repeat^8-44^E:8.6e-09`PF00400.27^WD40^WD domain, G-beta repeat^54-91^E:2.9e-09`PF00400.27^WD40^WD domain, G-beta repeat^96-133^E:1.1e-11`PF00400.27^WD40^WD domain, G-beta repeat^139-178^E:3.3e-11`PF00400.27^WD40^WD domain, G-beta repeat^185-220^E:6.9e-10`PF00400.27^WD40^WD domain, G-beta repeat^286-310^E:0.017	.	.	COG2319^FOG: WD40 repeat	.
comp262_c0	comp262_c0_seq1	.	.	cds.comp262_c0_seq1|m.2226	575-964[-]	.	PF12223.3^DUF3602^Protein of unknown function (DUF3602)^40-97^E:1e-08	.	.	.	.
comp263_c0	comp263_c0_seq1	sp|A4LA70|ATG8_COLLN^A4LA70^Q:1918-1556,H:1-121^97.52%ID^E:5e-73^RecName: Full=Autophagy-related protein 8;^Eukaryota; Fungi; Dikarya; Ascomycota; Pezizomycotina; Sordariomycetes; Hypocreomycetidae; Glomerellales; Glomerellaceae; Glomerella	.	cds.comp263_c0_seq1|m.2229	3-1079[+]	sp|Q04202|TCB2_CAEBR^Q04202^Q:145-344,H:33-268^25.1%ID^E:4e-13^RecName: Full=Transposable element Tcb2 transposase;^Eukaryota; Metazoa; Ecdysozoa; Nematoda; Chromadorea; Rhabditida; Rhabditoidea; Rhabditidae; Peloderinae; Caenorhabditis	PF01498.13^HTH_Tnp_Tc3_2^Transposase^125-185^E:9.4e-13`PF13358.1^DDE_3^DDE superfamily endonuclease^239-298^E:7.4e-08	.	.	NOG131004^Transposase	GO:0005634^cellular_component^nucleus`GO:0003677^molecular_function^DNA binding`GO:0004803^molecular_function^transposase activity`GO:0015074^biological_process^DNA integration`GO:0006313^biological_process^transposition, DNA-mediated
comp263_c0	comp263_c0_seq1	sp|A4LA70|ATG8_COLLN^A4LA70^Q:1918-1556,H:1-121^97.52%ID^E:5e-73^RecName: Full=Autophagy-related protein 8;^Eukaryota; Fungi; Dikarya; Ascomycota; Pezizomycotina; Sordariomycetes; Hypocreomycetidae; Glomerellales; Glomerellaceae; Glomerella	.	cds.comp263_c0_seq1|m.2230	1553-2431[-]	sp|Q8WZY7|ATG8_NEUCR^Q8WZY7^Q:172-292,H:1-121^97.52%ID^E:2e-78^RecName: Full=Autophagy-related protein 8;^Eukaryota; Fungi; Dikarya; Ascomycota; Pezizomycotina; Sordariomycetes; Sordariomycetidae; Sordariales; Sordariaceae; Neurospora	PF02991.11^Atg8^Autophagy protein Atg8 ubiquitin like^184-287^E:3.3e-50`PF04110.8^APG12^Ubiquitin-like autophagy protein Apg12^211-287^E:2.8e-05	.	.	.	GO:0000421^cellular_component^autophagic vacuole membrane`GO:0033110^cellular_component^CVT vesicle membrane`GO:0005829^cellular_component^cytosol`GO:0019898^cellular_component^extrinsic to membrane`GO:0000329^cellular_component^fungal-type vacuole membrane`GO:0000407^cellular_component^pre-autophagosomal structure`GO:0000045^biological_process^autophagic vacuole assembly`GO:0006944^biological_pr…
comp264_c0	comp264_c0_seq1	sp|Q9P782|YNY8_SCHPO^Q9P782^Q:223-1188,H:7-336^41.32%ID^E:2e-88^RecName: Full=Uncharacterized protein C1711.08;^Eukaryota; Fungi; Dikarya; Ascomycota; Taphrinomycotina; Schizosaccharomycetes; Schizosaccharomycetales; Schizosaccharomycetaceae; Schizosaccharomyces	.	cds.comp264_c0_seq1|m.2237	211-1191[+]	sp|Q9P782|YNY8_SCHPO^Q9P782^Q:5-326,H:7-336^42.51%ID^E:7e-94^RecName: Full=Uncharacterized protein C1711.08;^Eukaryota; Fungi; Dikarya; Ascomycota; Taphrinomycotina; Schizosaccharomycetes; Schizosaccharomycetales; Schizosaccharomycetaceae; Schizosaccharomyces	PF09229.6^Aha1_N^Activator of Hsp90 ATPase, N-terminal^13-146^E:2.2e-37`PF08327.6^AHSA1^Activator of Hsp90 ATPase homolog 1-like protein^202-320^E:4.2e-19	.	.	COG5580^Activator of HSP90 ATPase	GO:0005829^cellular_component^cytosol`GO:0001671^molecular_function^ATPase activator activity`GO:0031072^molecular_function^heat shock protein binding`GO:0033554^biological_process^cellular response to stress`GO:0006457^biological_process^protein folding
comp265_c0	comp265_c0_seq1	sp|Q11118|WOS2_SCHPO^Q11118^Q:405-752,H:8-118^49.14%ID^E:4e-25^RecName: Full=Protein wos2;^Eukaryota; Fungi; Dikarya; Ascomycota; Taphrinomycotina; Schizosaccharomycetes; Schizosaccharomycetales; Schizosaccharomycetaceae; Schizosaccharomyces	.	cds.comp265_c0_seq1|m.2244	1959-2708[-]	sp|Q09330|MLO3_SCHPO^Q09330^Q:1-229,H:1-199^38.03%ID^E:3e-32^RecName: Full=mRNA export protein mlo3;^Eukaryota; Fungi; Dikarya; Ascomycota; Taphrinomycotina; Schizosaccharomycetes; Schizosaccharomycetales; Schizosaccharomycetaceae; Schizosaccharomyces	PF00076.17^RRM_1^RNA recognition motif. (a.k.a. RRM, RBD, or RNP domain)^70-140^E:1e-15`PF14259.1^RRM_6^RNA recognition motif (a.k.a. RRM, RBD, or RNP domain)^70-140^E:3.2e-12`PF13893.1^RRM_5^RNA recognition motif. (a.k.a. RRM, RBD, or RNP domain)^92-142^E:9.2e-06`PF13865.1^FoP_duplication^C-terminal duplication domain of Friend of PRMT1^179-223^E:1.7e-06	.	.	COG0724^RNA-binding proteins (RRM domain)	GO:0000346^cellular_component^transcription export complex`GO:0000166^molecular_function^nucleotide binding`GO:0003723^molecular_function^RNA binding`GO:0016973^biological_process^poly(A)+ mRNA export from nucleus
comp265_c0	comp265_c0_seq1	sp|Q11118|WOS2_SCHPO^Q11118^Q:405-752,H:8-118^49.14%ID^E:4e-25^RecName: Full=Protein wos2;^Eukaryota; Fungi; Dikarya; Ascomycota; Taphrinomycotina; Schizosaccharomycetes; Schizosaccharomycetales; Schizosaccharomycetaceae; Schizosaccharomyces	.	cds.comp265_c0_seq1|m.2245	381-1004[+]	sp|Q11118|WOS2_SCHPO^Q11118^Q:1-173,H:1-162^49.13%ID^E:6e-44^RecName: Full=Protein wos2;^Eukaryota; Fungi; Dikarya; Ascomycota; Taphrinomycotina; Schizosaccharomycetes; Schizosaccharomycetales; Schizosaccharomycetaceae; Schizosaccharomyces	PF04969.11^CS^CS domain^24-92^E:1.8e-09	.	.	.	GO:0005829^cellular_component^cytosol`GO:0005634^cellular_component^nucleus`GO:0051087^molecular_function^chaperone binding`GO:0007049^biological_process^cell cycle`GO:0032212^biological_process^positive regulation of telomere maintenance via telomerase`GO:0006457^biological_process^protein folding`GO:0007346^biological_process^regulation of mitotic cell cycle
comp266_c0	comp266_c0_seq1	sp|P0C7S9|GEL1_ASPFU^P0C7S9^Q:371-1552,H:3-390^57.58%ID^E:1e-149^RecName: Full=1,3-beta-glucanosyltransferase gel1;^Eukaryota; Fungi; Dikarya; Ascomycota; Pezizomycotina; Eurotiomycetes; Eurotiomycetidae; Eurotiales; Trichocomaceae; mitosporic Trichocomaceae; Aspergillus	.	cds.comp266_c0_seq1|m.2256	362-1702[+]	sp|P0C7S9|GEL1_ASPFU^P0C7S9^Q:4-397,H:3-390^57.58%ID^E:1e-157^RecName: Full=1,3-beta-glucanosyltransferase gel1;^Eukaryota; Fungi; Dikarya; Ascomycota; Pezizomycotina; Eurotiomycetes; Eurotiomycetidae; Eurotiales; Trichocomaceae; mitosporic Trichocomaceae; Aspergillus	PF03198.9^Glyco_hydro_72^Glucanosyltransferase^31-333^E:1.7e-118	sigP:1^18^0.638^YES	.	NOG73259^1,3-Beta-Glucanosyltransferase	GO:0031225^cellular_component^anchored to membrane`GO:0005886^cellular_component^plasma membrane`GO:0043169^molecular_function^cation binding`GO:0016740^molecular_function^transferase activity`GO:0005975^biological_process^carbohydrate metabolic process
comp266_c0	comp266_c0_seq1	sp|P0C7S9|GEL1_ASPFU^P0C7S9^Q:371-1552,H:3-390^57.58%ID^E:1e-149^RecName: Full=1,3-beta-glucanosyltransferase gel1;^Eukaryota; Fungi; Dikarya; Ascomycota; Pezizomycotina; Eurotiomycetes; Eurotiomycetidae; Eurotiales; Trichocomaceae; mitosporic Trichocomaceae; Aspergillus	.	cds.comp266_c0_seq1|m.2257	1070-1999[-]	.	.	.	.	.	.
comp267_c0	comp267_c0_seq1	sp|P11943|ACPM_NEUCR^P11943^Q:285-596,H:31-134^75%ID^E:8e-44^RecName: Full=Acyl carrier protein, mitochondrial;^Eukaryota; Fungi; Dikarya; Ascomycota; Pezizomycotina; Sordariomycetes; Sordariomycetidae; Sordariales; Sordariaceae; Neurospora	.	cds.comp267_c0_seq1|m.2268	171-599[+]	sp|P11943|ACPM_NEUCR^P11943^Q:39-142,H:31-134^75%ID^E:3e-50^RecName: Full=Acyl carrier protein, mitochondrial;^Eukaryota; Fungi; Dikarya; Ascomycota; Pezizomycotina; Sordariomycetes; Sordariomycetidae; Sordariales; Sordariaceae; Neurospora	PF00550.20^PP-binding^Phosphopantetheine attachment site^78-135^E:2.2e-11	.	.	COG0236^Acyl carrier protein	GO:0005739^cellular_component^mitochondrion`GO:0070469^cellular_component^respiratory chain`GO:0022900^biological_process^electron transport chain`GO:0009107^biological_process^lipoate biosynthetic process
comp267_c0	comp267_c0_seq1	sp|P11943|ACPM_NEUCR^P11943^Q:285-596,H:31-134^75%ID^E:8e-44^RecName: Full=Acyl carrier protein, mitochondrial;^Eukaryota; Fungi; Dikarya; Ascomycota; Pezizomycotina; Sordariomycetes; Sordariomycetidae; Sordariales; Sordariaceae; Neurospora	.	cds.comp267_c0_seq1|m.2264	3006-3923[-]	.	.	.	.	.	.
comp267_c0	comp267_c0_seq1	sp|P11943|ACPM_NEUCR^P11943^Q:285-596,H:31-134^75%ID^E:8e-44^RecName: Full=Acyl carrier protein, mitochondrial;^Eukaryota; Fungi; Dikarya; Ascomycota; Pezizomycotina; Sordariomycetes; Sordariomycetidae; Sordariales; Sordariaceae; Neurospora	.	cds.comp267_c0_seq1|m.2263	1832-3742[-]	sp|Q02799|LEE1_YEAST^Q02799^Q:46-152,H:89-207^47.06%ID^E:2e-22^RecName: Full=Zinc finger protein LEE1;^Eukaryota; Fungi; Dikarya; Ascomycota; Saccharomycotina; Saccharomycetes; Saccharomycetales; Saccharomycetaceae; Saccharomyces	PF00642.19^zf-CCCH^Zinc finger C-x8-C-x5-C-x3-H type (and similar)^48-69^E:5.1e-05	.	.	COG5084^Cleavage and polyadenylation specificity factor (CPSF) Clipper subunit and related makorin family Zn-finger proteins	GO:0046872^molecular_function^metal ion binding`GO:0003676^molecular_function^nucleic acid binding`GO:0008270^molecular_function^zinc ion binding
comp267_c0	comp267_c0_seq1	sp|P11943|ACPM_NEUCR^P11943^Q:285-596,H:31-134^75%ID^E:8e-44^RecName: Full=Acyl carrier protein, mitochondrial;^Eukaryota; Fungi; Dikarya; Ascomycota; Pezizomycotina; Sordariomycetes; Sordariomycetidae; Sordariales; Sordariaceae; Neurospora	.	cds.comp267_c0_seq1|m.2277	3691-3924[-]	.	.	.	.	.	.
comp268_c0	comp268_c0_seq1	sp|Q7S7F1|RL30_NEUCR^Q7S7F1^Q:139-438,H:9-108^72%ID^E:5e-46^RecName: Full=60S ribosomal protein L30;^Eukaryota; Fungi; Dikarya; Ascomycota; Pezizomycotina; Sordariomycetes; Sordariomycetidae; Sordariales; Sordariaceae; Neurospora	.	cds.comp268_c0_seq1|m.2290	112-444[+]	sp|Q7S7F1|RL30_NEUCR^Q7S7F1^Q:1-109,H:1-108^72.48%ID^E:3e-51^RecName: Full=60S ribosomal protein L30;^Eukaryota; Fungi; Dikarya; Ascomycota; Pezizomycotina; Sordariomycetes; Sordariomycetidae; Sordariales; Sordariaceae; Neurospora	PF01248.21^Ribosomal_L7Ae^Ribosomal protein L7Ae/L30e/S12e/Gadd45 family^14-105^E:4.1e-24	.	.	COG1911^Ribosomal protein L30E	GO:0005840^cellular_component^ribosome`GO:0003735^molecular_function^structural constituent of ribosome`GO:0006412^biological_process^translation
comp269_c0	comp269_c0_seq1	sp|Q12230|LSP1_YEAST^Q12230^Q:1639-2271,H:52-261^54.03%ID^E:5e-62^RecName: Full=Sphingolipid long chain base-responsive protein LSP1;^Eukaryota; Fungi; Dikarya; Ascomycota; Saccharomycotina; Saccharomycetes; Saccharomycetales; Saccharomycetaceae; Saccharomyces	.	cds.comp269_c0_seq1|m.2298	369-641[+]	.	.	.	.	.	.
comp269_c0	comp269_c0_seq1	sp|Q12230|LSP1_YEAST^Q12230^Q:1639-2271,H:52-261^54.03%ID^E:5e-62^RecName: Full=Sphingolipid long chain base-responsive protein LSP1;^Eukaryota; Fungi; Dikarya; Ascomycota; Saccharomycotina; Saccharomycetes; Saccharomycetales; Saccharomycetaceae; Saccharomyces	.	cds.comp269_c0_seq1|m.2293	1537-2448[+]	sp|Q12230|LSP1_YEAST^Q12230^Q:1-245,H:1-261^48.09%ID^E:6e-68^RecName: Full=Sphingolipid long chain base-responsive protein LSP1;^Eukaryota; Fungi; Dikarya; Ascomycota; Saccharomycotina; Saccharomycetes; Saccharomycetales; Saccharomycetaceae; Saccharomyces	PF13805.1^Pil1^Eisosome component PIL1^12-249^E:2.2e-107	.	.	NOG75937^Protein involved in eisosome assembly	GO:0005938^cellular_component^cell cortex`GO:0032126^cellular_component^eisosome`GO:0005741^cellular_component^mitochondrial outer membrane`GO:0005886^cellular_component^plasma membrane`GO:0008289^molecular_function^lipid binding`GO:0006897^biological_process^endocytosis`GO:0006469^biological_process^negative regulation of protein kinase activity`GO:0009408^biological_process^response to heat
comp270_c0	comp270_c0_seq1	.	.	cds.comp270_c0_seq1|m.2301	468-1010[-]	.	.	sigP:1^18^0.843^YES	.	.	.
comp271_c0	comp271_c0_seq1	.	.	cds.comp271_c0_seq1|m.2309	229-942[-]	.	PF12223.3^DUF3602^Protein of unknown function (DUF3602)^131-191^E:2.8e-12	.	.	.	.
comp272_c0	comp272_c0_seq1	sp|Q5AWS6|CDC48_EMENI^Q5AWS6^Q:211-2655,H:4-822^85.7%ID^E:0^RecName: Full=Cell division control protein 48;^Eukaryota; Fungi; Dikarya; Ascomycota; Pezizomycotina; Eurotiomycetes; Eurotiomycetidae; Eurotiales; Trichocomaceae; Emericella	.	cds.comp272_c0_seq1|m.2312	1-2661[+]	sp|Q5AWS6|CDC48_EMENI^Q5AWS6^Q:71-885,H:4-822^85.7%ID^E:0^RecName: Full=Cell division control protein 48;^Eukaryota; Fungi; Dikarya; Ascomycota; Pezizomycotina; Eurotiomycetes; Eurotiomycetidae; Eurotiales; Trichocomaceae; Emericella	PF02359.13^CDC48_N^Cell division protein 48 (CDC48), N-terminal domain^106-187^E:4.6e-18`PF02933.12^CDC48_2^Cell division protein 48 (CDC48), domain 2^209-271^E:1.1e-06`PF07728.9^AAA_5^AAA domain (dynein-related subfamily)^321-440^E:9.6e-07`PF00004.24^AAA^ATPase family associated with various cellular activities (AAA)^322-451^E:8.2e-48`PF05496.7^RuvB_N^Holliday junction DNA helicase ruvB N-termin…	.	.	COG0464^ATPases of the AAA+ class	GO:0005524^molecular_function^ATP binding`GO:0017111^molecular_function^nucleoside-triphosphatase activity`GO:0007049^biological_process^cell cycle`GO:0015031^biological_process^protein transport`GO:0006950^biological_process^response to stress
comp273_c0	comp273_c0_seq1	sp|Q8HXY7|ACADV_MACFA^Q8HXY7^Q:873-1730,H:180-468^32.44%ID^E:2e-31^RecName: Full=Very long-chain specific acyl-CoA dehydrogenase, mitochondrial;^Eukaryota; Metazoa; Chordata; Craniata; Vertebrata; Euteleostomi; Mammalia; Eutheria; Euarchontoglires; Primates; Haplorrhini; Catarrhini; Cercopithecidae; Cercopithecinae; Macaca	.	cds.comp273_c0_seq1|m.2323	3-1787[+]	sp|Q8HXY7|ACADV_MACFA^Q8HXY7^Q:294-576,H:183-468^32.43%ID^E:8e-33^RecName: Full=Very long-chain specific acyl-CoA dehydrogenase, mitochondrial;^Eukaryota; Metazoa; Chordata; Craniata; Vertebrata; Euteleostomi; Mammalia; Eutheria; Euarchontoglires; Primates; Haplorrhini; Catarrhini; Cercopithecidae; Cercopithecinae; Macaca	PF00173.23^Cyt-b5^Cytochrome b5-like Heme/Steroid binding domain^86-158^E:1e-18`PF02771.11^Acyl-CoA_dh_N^Acyl-CoA dehydrogenase, N-terminal domain^196-320^E:1.7e-07`PF02770.14^Acyl-CoA_dh_M^Acyl-CoA dehydrogenase, middle domain^325-377^E:3.9e-16`PF00441.19^Acyl-CoA_dh_1^Acyl-CoA dehydrogenase, C-terminal domain^427-583^E:1.3e-32`PF08028.6^Acyl-CoA_dh_2^Acyl-CoA dehydrogenase, C-terminal domain^45…	.	.	.	GO:0005743^cellular_component^mitochondrial inner membrane`GO:0003995^molecular_function^acyl-CoA dehydrogenase activity`GO:0050660^molecular_function^flavin adenine dinucleotide binding`GO:0006631^biological_process^fatty acid metabolic process
comp273_c0	comp273_c0_seq1	sp|Q8HXY7|ACADV_MACFA^Q8HXY7^Q:873-1730,H:180-468^32.44%ID^E:2e-31^RecName: Full=Very long-chain specific acyl-CoA dehydrogenase, mitochondrial;^Eukaryota; Metazoa; Chordata; Craniata; Vertebrata; Euteleostomi; Mammalia; Eutheria; Euarchontoglires; Primates; Haplorrhini; Catarrhini; Cercopithecidae; Cercopithecinae; Macaca	.	cds.comp273_c0_seq1|m.2326	2741-3292[-]	sp|Q04832|HEXP_LEIMA^Q04832^Q:1-183,H:34-240^40.91%ID^E:1e-38^RecName: Full=DNA-binding protein HEXBP;^Eukaryota; Euglenozoa; Kinetoplastida; Trypanosomatidae; Leishmania`sp|Q04832|HEXP_LEIMA^Q04832^Q:11-183,H:17-214^42.93%ID^E:4e-38^RecName: Full=DNA-binding protein HEXBP;^Eukaryota; Euglenozoa; Kinetoplastida; Trypanosomatidae; Leishmania`sp|Q04832|HEXP_LEIMA^Q04832^Q:6-183,H:66-271^40.64%ID^E:…	PF00098.18^zf-CCHC^Zinc knuckle^10-27^E:7.2e-05`PF14392.1^zf-CCHC_4^Zinc knuckle^10-26^E:0.026`PF14392.1^zf-CCHC_4^Zinc knuckle^30-48^E:0.24`PF13917.1^zf-CCHC_3^Zinc knuckle^31-47^E:0.36`PF00098.18^zf-CCHC^Zinc knuckle^32-47^E:1.7e-08`PF00098.18^zf-CCHC^Zinc knuckle^54-71^E:9.8e-09`PF14392.1^zf-CCHC_4^Zinc knuckle^55-70^E:7.4`PF13696.1^zf-CCHC_2^Zinc knuckle^56-71^E:0.1`PF13917.1^zf-CCHC_3^Zinc k…	.	.	.	GO:0005634^cellular_component^nucleus`GO:0003677^molecular_function^DNA binding`GO:0046872^molecular_function^metal ion binding`GO:0008270^molecular_function^zinc ion binding
comp274_c0	comp274_c0_seq1	sp|P87313|TMA20_SCHPO^P87313^Q:811-1140,H:22-131^48.18%ID^E:2e-29^RecName: Full=Translation machinery-associated protein 20;^Eukaryota; Fungi; Dikarya; Ascomycota; Taphrinomycotina; Schizosaccharomycetes; Schizosaccharomycetales; Schizosaccharomycetaceae; Schizosaccharomyces	.	cds.comp274_c0_seq1|m.2348	757-1149[+]	sp|P87313|TMA20_SCHPO^P87313^Q:14-128,H:17-131^48.7%ID^E:2e-34^RecName: Full=Translation machinery-associated protein 20;^Eukaryota; Fungi; Dikarya; Ascomycota; Taphrinomycotina; Schizosaccharomycetes; Schizosaccharomycetales; Schizosaccharomycetaceae; Schizosaccharomyces	PF01472.15^PUA^PUA domain^91-126^E:4.4e-06	.	.	COG2016^Predicted RNA-binding protein (contains PUA domain)	GO:0005737^cellular_component^cytoplasm`GO:0003723^molecular_function^RNA binding`GO:0002181^biological_process^cytoplasmic translation`GO:0042254^biological_process^ribosome biogenesis
comp274_c0	comp274_c0_seq1	sp|P87313|TMA20_SCHPO^P87313^Q:811-1140,H:22-131^48.18%ID^E:2e-29^RecName: Full=Translation machinery-associated protein 20;^Eukaryota; Fungi; Dikarya; Ascomycota; Taphrinomycotina; Schizosaccharomycetes; Schizosaccharomycetales; Schizosaccharomycetaceae; Schizosaccharomyces	.	cds.comp274_c0_seq1|m.2350	474-746[+]	.	.	.	.	.	.
comp274_c0	comp274_c0_seq1	sp|P87313|TMA20_SCHPO^P87313^Q:811-1140,H:22-131^48.18%ID^E:2e-29^RecName: Full=Translation machinery-associated protein 20;^Eukaryota; Fungi; Dikarya; Ascomycota; Taphrinomycotina; Schizosaccharomycetes; Schizosaccharomycetales; Schizosaccharomycetaceae; Schizosaccharomyces	.	cds.comp274_c0_seq1|m.2347	1-402[+]	sp|C6Y4A9|YAEQ_SCHPO^C6Y4A9^Q:65-133,H:10-78^35.71%ID^E:6e-06^RecName: Full=Uncharacterized protein C23D3.17;^Eukaryota; Fungi; Dikarya; Ascomycota; Taphrinomycotina; Schizosaccharomycetes; Schizosaccharomycetales; Schizosaccharomycetaceae; Schizosaccharomyces	PF11720.3^Inhibitor_I78^Peptidase inhibitor I78 family^74-131^E:8.8e-11	.	.	.	.
comp275_c0	comp275_c0_seq1	.	.	cds.comp275_c0_seq1|m.2355	287-721[-]	.	PF01442.13^Apolipoprotein^Apolipoprotein A1/A4/E domain^40-91^E:110`PF02987.11^LEA_4^Late embryogenesis abundant protein^83-122^E:0.18`PF01442.13^Apolipoprotein^Apolipoprotein A1/A4/E domain^85-139^E:0.046`PF02987.11^LEA_4^Late embryogenesis abundant protein^115-141^E:0.16	.	.	.	.
comp275_c0	comp275_c0_seq1	.	.	cds.comp275_c0_seq1|m.2357	1-243[+]	.	.	.	.	.	.
comp275_c0	comp275_c0_seq1	.	.	cds.comp275_c0_seq1|m.2356	558-860[-]	.	.	.	.	.	.
comp276_c0	comp276_c0_seq1	sp|P00365|DHE2_NEUCR^P00365^Q:715-3864,H:6-1048^76.59%ID^E:0^RecName: Full=NAD-specific glutamate dehydrogenase;^Eukaryota; Fungi; Dikarya; Ascomycota; Pezizomycotina; Sordariomycetes; Sordariomycetidae; Sordariales; Sordariaceae; Neurospora	.	cds.comp276_c0_seq1|m.2360	2734-4005[-]	.	.	.	.	.	.
comp276_c0	comp276_c0_seq1	sp|P00365|DHE2_NEUCR^P00365^Q:715-3864,H:6-1048^76.59%ID^E:0^RecName: Full=NAD-specific glutamate dehydrogenase;^Eukaryota; Fungi; Dikarya; Ascomycota; Pezizomycotina; Sordariomycetes; Sordariomycetidae; Sordariales; Sordariaceae; Neurospora	.	cds.comp276_c0_seq1|m.2359	688-3885[+]	sp|P00365|DHE2_NEUCR^P00365^Q:10-1059,H:6-1048^76.59%ID^E:0^RecName: Full=NAD-specific glutamate dehydrogenase;^Eukaryota; Fungi; Dikarya; Ascomycota; Pezizomycotina; Sordariomycetes; Sordariomycetidae; Sordariales; Sordariaceae; Neurospora	PF05088.7^Bac_GDH^Bacterial NAD-glutamate dehydrogenase^423-762^E:1e-14`PF00208.16^ELFV_dehydrog^Glutamate/Leucine/Phenylalanine/Valine dehydrogenase^693-958^E:1e-57	.	.	COG2902^NAD-specific glutamate dehydrogenase	GO:0005739^cellular_component^mitochondrion`GO:0004352^molecular_function^glutamate dehydrogenase (NAD+) activity`GO:0000166^molecular_function^nucleotide binding`GO:0019551^biological_process^glutamate catabolic process to 2-oxoglutarate
comp276_c0	comp276_c0_seq1	sp|P00365|DHE2_NEUCR^P00365^Q:715-3864,H:6-1048^76.59%ID^E:0^RecName: Full=NAD-specific glutamate dehydrogenase;^Eukaryota; Fungi; Dikarya; Ascomycota; Pezizomycotina; Sordariomycetes; Sordariomycetidae; Sordariales; Sordariaceae; Neurospora	.	cds.comp276_c0_seq1|m.2380	3909-4070[+]	.	.	.	.	.	.
comp278_c0	comp278_c0_seq1	sp|P54006|TOXD_COCCA^P54006^Q:459-1304,H:4-275^50.88%ID^E:5e-76^RecName: Full=Protein TOXD;^Eukaryota; Fungi; Dikarya; Ascomycota; Pezizomycotina; Dothideomycetes; Pleosporomycetidae; Pleosporales; Pleosporineae; Pleosporaceae; Cochliobolus	.	cds.comp278_c0_seq1|m.2382	1986-4082[-]	sp|P53968|CRZ1_YEAST^P53968^Q:469-579,H:563-673^65.77%ID^E:1e-49^RecName: Full=Transcriptional regulator CRZ1;^Eukaryota; Fungi; Dikarya; Ascomycota; Saccharomycotina; Saccharomycetes; Saccharomycetales; Saccharomycetaceae; Saccharomyces	PF13912.1^zf-C2H2_6^C2H2-type zinc finger^210-219^E:7100`PF13912.1^zf-C2H2_6^C2H2-type zinc finger^474-497^E:11`PF00096.21^zf-C2H2^Zinc finger, C2H2 type^475-497^E:1.4e-06`PF13894.1^zf-C2H2_4^C2H2-type zinc finger^475-497^E:3.7e-05`PF12874.2^zf-met^Zinc-finger of C2H2 type^475-496^E:0.013`PF13465.1^zf-H2C2_2^Zinc-finger double domain^489-513^E:3.9e-08`PF00096.21^zf-C2H2^Zinc finger, C2H2 type^503…	.	.	COG5048^FOG: Zn-finger	GO:0005737^cellular_component^cytoplasm`GO:0005634^cellular_component^nucleus`GO:0000987^molecular_function^core promoter proximal region sequence-specific DNA binding`GO:0046872^molecular_function^metal ion binding`GO:0001077^molecular_function^RNA polymerase II core promoter proximal region sequence-specific DNA binding transcription factor activity involved in positive regulation of transcript…
comp278_c0	comp278_c0_seq1	sp|P54006|TOXD_COCCA^P54006^Q:459-1304,H:4-275^50.88%ID^E:5e-76^RecName: Full=Protein TOXD;^Eukaryota; Fungi; Dikarya; Ascomycota; Pezizomycotina; Dothideomycetes; Pleosporomycetidae; Pleosporales; Pleosporineae; Pleosporaceae; Cochliobolus	.	cds.comp278_c0_seq1|m.2383	450-1517[+]	sp|P54006|TOXD_COCCA^P54006^Q:1-285,H:1-275^51.75%ID^E:4e-87^RecName: Full=Protein TOXD;^Eukaryota; Fungi; Dikarya; Ascomycota; Pezizomycotina; Dothideomycetes; Pleosporomycetidae; Pleosporales; Pleosporineae; Pleosporaceae; Cochliobolus	PF00107.21^ADH_zinc_N^Zinc-binding dehydrogenase^170-287^E:2e-11	.	.	.	GO:0000166^molecular_function^nucleotide binding`GO:0016491^molecular_function^oxidoreductase activity`GO:0008270^molecular_function^zinc ion binding
comp279_c0	comp279_c0_seq1	sp|P17938|TBB_EPITY^P17938^Q:232-1566,H:1-445^97.98%ID^E:0^RecName: Full=Tubulin beta chain;^Eukaryota; Fungi; Dikarya; Ascomycota; Pezizomycotina; Sordariomycetes; Hypocreomycetidae; Hypocreales; Clavicipitaceae; Epichloe	.	cds.comp279_c0_seq1|m.2398	1-912[-]	.	.	.	.	.	.
comp279_c0	comp279_c0_seq1	sp|P17938|TBB_EPITY^P17938^Q:232-1566,H:1-445^97.98%ID^E:0^RecName: Full=Tubulin beta chain;^Eukaryota; Fungi; Dikarya; Ascomycota; Pezizomycotina; Sordariomycetes; Hypocreomycetidae; Hypocreales; Clavicipitaceae; Epichloe	.	cds.comp279_c0_seq1|m.2397	232-1572[+]	sp|P17938|TBB_EPITY^P17938^Q:1-445,H:1-445^97.98%ID^E:0^RecName: Full=Tubulin beta chain;^Eukaryota; Fungi; Dikarya; Ascomycota; Pezizomycotina; Sordariomycetes; Hypocreomycetidae; Hypocreales; Clavicipitaceae; Epichloe	PF10644.4^Misat_Myo_SegII^Misato Segment II myosin-like domain^1-73^E:3.5e-06`PF00091.20^Tubulin^Tubulin/FtsZ family, GTPase domain^3-222^E:4e-71`PF03953.12^Tubulin_C^Tubulin C-terminal domain^261-382^E:2.1e-49	.	.	.	GO:0005737^cellular_component^cytoplasm`GO:0005874^cellular_component^microtubule`GO:0005525^molecular_function^GTP binding`GO:0003924^molecular_function^GTPase activity`GO:0005198^molecular_function^structural molecule activity`GO:0007018^biological_process^microtubule-based movement`GO:0051258^biological_process^protein polymerization
comp281_c0	comp281_c0_seq1	sp|Q09912|PSI1_SCHPO^Q09912^Q:1108-605,H:206-374^51.48%ID^E:6e-49^RecName: Full=Protein psi1;^Eukaryota; Fungi; Dikarya; Ascomycota; Taphrinomycotina; Schizosaccharomycetes; Schizosaccharomycetales; Schizosaccharomycetaceae; Schizosaccharomyces`sp|Q09912|PSI1_SCHPO^Q09912^Q:1672-1457,H:1-69^59.72%ID^E:6e-19^RecName: Full=Protein psi1;^Eukaryota; Fungi; Dikarya; Ascomycota; Taphrinomycotina; Schiz…	.	cds.comp281_c0_seq1|m.2410	2024-2212[-]	.	.	.	.	.	.
comp281_c0	comp281_c0_seq1	sp|Q09912|PSI1_SCHPO^Q09912^Q:1108-605,H:206-374^51.48%ID^E:6e-49^RecName: Full=Protein psi1;^Eukaryota; Fungi; Dikarya; Ascomycota; Taphrinomycotina; Schizosaccharomycetes; Schizosaccharomycetales; Schizosaccharomycetaceae; Schizosaccharomyces`sp|Q09912|PSI1_SCHPO^Q09912^Q:1672-1457,H:1-69^59.72%ID^E:6e-19^RecName: Full=Protein psi1;^Eukaryota; Fungi; Dikarya; Ascomycota; Taphrinomycotina; Schiz…	.	cds.comp281_c0_seq1|m.2405	584-1672[-]	sp|Q9QYJ3|DNJB1_MOUSE^Q9QYJ3^Q:8-362,H:6-338^36.41%ID^E:4e-57^RecName: Full=DnaJ homolog subfamily B member 1;^Eukaryota; Metazoa; Chordata; Craniata; Vertebrata; Euteleostomi; Mammalia; Eutheria; Euarchontoglires; Glires; Rodentia; Sciurognathi; Muroidea; Muridae; Murinae; Mus; Mus	PF00226.26^DnaJ^DnaJ domain^7-68^E:1.4e-27`PF01556.13^DnaJ_C^DnaJ C terminal domain^277-356^E:2.9e-20	.	.	COG0484^DnaJ-class molecular chaperone with C-terminal Zn finger domain	GO:0005737^cellular_component^cytoplasm`GO:0005730^cellular_component^nucleolus`GO:0070389^biological_process^chaperone cofactor-dependent protein refolding`GO:0051085^biological_process^chaperone mediated protein folding requiring cofactor`GO:0006950^biological_process^response to stress
comp282_c0	comp282_c0_seq1	sp|Q9USG9|TYDP1_SCHPO^Q9USG9^Q:22-432,H:382-532^35.1%ID^E:8e-17^RecName: Full=Probable tyrosyl-DNA phosphodiesterase;^Eukaryota; Fungi; Dikarya; Ascomycota; Taphrinomycotina; Schizosaccharomycetes; Schizosaccharomycetales; Schizosaccharomycetaceae; Schizosaccharomyces	.	cds.comp282_c0_seq1|m.2415	1-450[+]	sp|Q9USG9|TYDP1_SCHPO^Q9USG9^Q:8-144,H:382-532^35.1%ID^E:7e-19^RecName: Full=Probable tyrosyl-DNA phosphodiesterase;^Eukaryota; Fungi; Dikarya; Ascomycota; Taphrinomycotina; Schizosaccharomycetes; Schizosaccharomycetales; Schizosaccharomycetaceae; Schizosaccharomyces	PF06087.7^Tyr-DNA_phospho^Tyrosyl-DNA phosphodiesterase^18-122^E:2.8e-32	.	.	.	GO:0005634^cellular_component^nucleus`GO:0017005^molecular_function^3'-tyrosyl-DNA phosphodiesterase activity`GO:0004527^molecular_function^exonuclease activity`GO:0090305^biological_process^nucleic acid phosphodiester bond hydrolysis`GO:0000012^biological_process^single strand break repair
comp282_c0	comp282_c0_seq1	sp|Q9USG9|TYDP1_SCHPO^Q9USG9^Q:22-432,H:382-532^35.1%ID^E:8e-17^RecName: Full=Probable tyrosyl-DNA phosphodiesterase;^Eukaryota; Fungi; Dikarya; Ascomycota; Taphrinomycotina; Schizosaccharomycetes; Schizosaccharomycetales; Schizosaccharomycetaceae; Schizosaccharomyces	.	cds.comp282_c0_seq1|m.2416	667-984[-]	sp|O01805|ACBP1_CAEEL^O01805^Q:8-92,H:4-85^54.12%ID^E:3e-18^RecName: Full=Acyl-CoA-binding protein homolog 1;^Eukaryota; Metazoa; Ecdysozoa; Nematoda; Chromadorea; Rhabditida; Rhabditoidea; Rhabditidae; Peloderinae; Caenorhabditis	PF00887.14^ACBP^Acyl CoA binding protein^6-88^E:3.5e-23	.	.	COG4281^Acyl-CoA-binding protein	GO:0000062^molecular_function^fatty-acyl-CoA binding`GO:0008289^molecular_function^lipid binding`GO:0019915^biological_process^lipid storage`GO:0006810^biological_process^transport
comp283_c0	comp283_c0_seq1	sp|Q4I7K4|DED1_GIBZE^Q4I7K4^Q:3248-1461,H:1-584^78.43%ID^E:0^RecName: Full=ATP-dependent RNA helicase DED1;^Eukaryota; Fungi; Dikarya; Ascomycota; Pezizomycotina; Sordariomycetes; Hypocreomycetidae; Hypocreales; Nectriaceae; Gibberella	.	cds.comp283_c0_seq1|m.2422	1188-3248[-]	sp|Q9P6U9|DED1_NEUCR^Q9P6U9^Q:1-596,H:1-592^77.51%ID^E:0^RecName: Full=ATP-dependent RNA helicase ded-1;^Eukaryota; Fungi; Dikarya; Ascomycota; Pezizomycotina; Sordariomycetes; Sordariomycetidae; Sordariales; Sordariaceae; Neurospora	PF00270.24^DEAD^DEAD/DEAH box helicase^223-408^E:2.6e-46`PF00271.26^Helicase_C^Helicase conserved C-terminal domain^476-552^E:7.3e-28	.	.	COG0513^Superfamily II DNA and RNA helicases	GO:0005737^cellular_component^cytoplasm`GO:0005524^molecular_function^ATP binding`GO:0008026^molecular_function^ATP-dependent helicase activity`GO:0003743^molecular_function^translation initiation factor activity
comp284_c0	comp284_c0_seq1	sp|P83778|MDHC_CANAL^P83778^Q:1904-2872,H:1-335^59.82%ID^E:9e-108^RecName: Full=Malate dehydrogenase, cytoplasmic;^Eukaryota; Fungi; Dikarya; Ascomycota; Saccharomycotina; Saccharomycetes; Saccharomycetales; mitosporic Saccharomycetales; Candida	.	cds.comp284_c0_seq1|m.2444	3274-3942[-]	sp|Q86SZ2|TPC6B_HUMAN^Q86SZ2^Q:56-215,H:1-153^42.86%ID^E:2e-41^RecName: Full=Trafficking protein particle complex subunit 6B;^Eukaryota; Metazoa; Chordata; Craniata; Vertebrata; Euteleostomi; Mammalia; Eutheria; Euarchontoglires; Primates; Haplorrhini; Catarrhini; Hominidae; Homo	PF04051.11^TRAPP^Transport protein particle (TRAPP) component^24-219^E:2.6e-44	.	.	NOG255558^Twin-Arginine translocation protein, TatB subunit	GO:0005783^cellular_component^endoplasmic reticulum`GO:0005794^cellular_component^Golgi apparatus`GO:0016192^biological_process^vesicle-mediated transport
comp284_c0	comp284_c0_seq1	sp|P83778|MDHC_CANAL^P83778^Q:1904-2872,H:1-335^59.82%ID^E:9e-108^RecName: Full=Malate dehydrogenase, cytoplasmic;^Eukaryota; Fungi; Dikarya; Ascomycota; Saccharomycotina; Saccharomycetes; Saccharomycetales; mitosporic Saccharomycetales; Candida	.	cds.comp284_c0_seq1|m.2441	143-1186[+]	sp|Q09751|LGUL_SCHPO^Q09751^Q:28-339,H:1-302^49.68%ID^E:1e-106^RecName: Full=Lactoylglutathione lyase;^Eukaryota; Fungi; Dikarya; Ascomycota; Taphrinomycotina; Schizosaccharomycetes; Schizosaccharomycetales; Schizosaccharomycetaceae; Schizosaccharomyces`sp|Q09751|LGUL_SCHPO^Q09751^Q:191-347,H:5-162^48.73%ID^E:1e-44^RecName: Full=Lactoylglutathione lyase;^Eukaryota; Fungi; Dikarya; Ascomycota; Tap…	PF00903.20^Glyoxalase^Glyoxalase/Bleomycin resistance protein/Dioxygenase superfamily^38-176^E:1.9e-17`PF13669.1^Glyoxalase_4^Glyoxalase/Bleomycin resistance protein/Dioxygenase superfamily^41-155^E:1.5e-06`PF12681.2^Glyoxalase_2^Glyoxalase-like domain^44-177^E:3.3e-13`PF00903.20^Glyoxalase^Glyoxalase/Bleomycin resistance protein/Dioxygenase superfamily^198-335^E:1.5e-18`PF13669.1^Glyoxalase_4^Gl…	.	.	COG0346^Lactoylglutathione lyase and related lyases	GO:0005829^cellular_component^cytosol`GO:0005634^cellular_component^nucleus`GO:0004462^molecular_function^lactoylglutathione lyase activity`GO:0046872^molecular_function^metal ion binding`GO:0008270^molecular_function^zinc ion binding`GO:0071470^biological_process^cellular response to osmotic stress`GO:0006749^biological_process^glutathione metabolic process`GO:0019243^biological_process^methylgl…
comp284_c0	comp284_c0_seq1	sp|P83778|MDHC_CANAL^P83778^Q:1904-2872,H:1-335^59.82%ID^E:9e-108^RecName: Full=Malate dehydrogenase, cytoplasmic;^Eukaryota; Fungi; Dikarya; Ascomycota; Saccharomycotina; Saccharomycetes; Saccharomycetales; mitosporic Saccharomycetales; Candida	.	cds.comp284_c0_seq1|m.2442	1904-2896[+]	sp|P83778|MDHC_CANAL^P83778^Q:1-323,H:1-335^59.82%ID^E:1e-126^RecName: Full=Malate dehydrogenase, cytoplasmic;^Eukaryota; Fungi; Dikarya; Ascomycota; Saccharomycotina; Saccharomycetes; Saccharomycetales; mitosporic Saccharomycetales; Candida	PF00056.18^Ldh_1_N^lactate/malate dehydrogenase, NAD binding domain^3-145^E:2.9e-44`PF02866.13^Ldh_1_C^lactate/malate dehydrogenase, alpha/beta C-terminal domain^148-322^E:1.2e-43	.	.	COG0039^Malate/lactate dehydrogenases	GO:0005739^cellular_component^mitochondrion`GO:0030060^molecular_function^L-malate dehydrogenase activity`GO:0016615^molecular_function^malate dehydrogenase activity`GO:0000166^molecular_function^nucleotide binding`GO:0044262^biological_process^cellular carbohydrate metabolic process`GO:0006108^biological_process^malate metabolic process`GO:0006099^biological_process^tricarboxylic acid cycle
comp285_c0	comp285_c0_seq1	sp|Q873E8|GSHR_NEUCR^Q873E8^Q:1630-221,H:1-468^71.76%ID^E:0^RecName: Full=Glutathione reductase;^Eukaryota; Fungi; Dikarya; Ascomycota; Pezizomycotina; Sordariomycetes; Sordariomycetidae; Sordariales; Sordariaceae; Neurospora	.	cds.comp285_c0_seq1|m.2457	218-1735[-]	sp|Q873E8|GSHR_NEUCR^Q873E8^Q:36-505,H:1-468^71.76%ID^E:0^RecName: Full=Glutathione reductase;^Eukaryota; Fungi; Dikarya; Ascomycota; Pezizomycotina; Sordariomycetes; Sordariomycetidae; Sordariales; Sordariaceae; Neurospora	PF07992.9^Pyr_redox_2^Pyridine nucleotide-disulphide oxidoreductase^44-357^E:6.4e-34`PF13738.1^Pyr_redox_3^Pyridine nucleotide-disulphide oxidoreductase^46-246^E:2.3e-10`PF00070.22^Pyr_redox^Pyridine nucleotide-disulphide oxidoreductase^214-292^E:7.6e-18`PF02852.17^Pyr_redox_dim^Pyridine nucleotide-disulphide oxidoreductase, dimerisation domain^392-503^E:2e-33	.	.	COG1249^Pyruvate/2-oxoglutarate dehydrogenase complex, dihydrolipoamide dehydrogenase (E3) component, and related enzymes	GO:0005739^cellular_component^mitochondrion`GO:0005634^cellular_component^nucleus`GO:0050660^molecular_function^flavin adenine dinucleotide binding`GO:0004362^molecular_function^glutathione-disulfide reductase activity`GO:0050661^molecular_function^NADP binding`GO:0045454^biological_process^cell redox homeostasis`GO:0034599^biological_process^cellular response to oxidative stress`GO:0006749^biolo…
comp286_c0	comp286_c0_seq1	.	.	cds.comp286_c0_seq1|m.2464	200-412[-]	.	.	.	ExpAA=21.37^PredHel=1^Topology=i36-58o	.	.
comp287_c0	comp287_c0_seq1	sp|Q06405|ATPK_YEAST^Q06405^Q:913-665,H:13-96^51.19%ID^E:1e-20^RecName: Full=ATP synthase subunit f, mitochondrial;^Eukaryota; Fungi; Dikarya; Ascomycota; Saccharomycotina; Saccharomycetes; Saccharomycetales; Saccharomycetaceae; Saccharomyces	.	cds.comp287_c0_seq1|m.2468	650-913[-]	sp|Q06405|ATPK_YEAST^Q06405^Q:1-83,H:13-96^51.19%ID^E:2e-22^RecName: Full=ATP synthase subunit f, mitochondrial;^Eukaryota; Fungi; Dikarya; Ascomycota; Saccharomycotina; Saccharomycetes; Saccharomycetales; Saccharomycetaceae; Saccharomyces	PF10791.4^F1F0-ATPsyn_F^Mitochondrial F1-F0 ATP synthase subunit F of fungi^1-80^E:8.2e-32	.	ExpAA=19.55^PredHel=1^Topology=o58-77i	NOG80866^ATP synthase	GO:0000276^cellular_component^mitochondrial proton-transporting ATP synthase complex, coupling factor F(o)`GO:0006200^biological_process^ATP catabolic process`GO:0015986^biological_process^ATP synthesis coupled proton transport
comp288_c0	comp288_c0_seq1	.	.	cds.comp288_c0_seq1|m.2471	436-1020[+]	.	.	sigP:1^21^0.485^YES	ExpAA=20.08^PredHel=1^Topology=o174-193i	.	.
comp289_c0	comp289_c0_seq1	sp|O60176|YG41_SCHPO^O60176^Q:1585-2505,H:92-377^54.22%ID^E:5e-101^RecName: Full=Uncharacterized RNA-binding protein C23E6.01c;^Eukaryota; Fungi; Dikarya; Ascomycota; Taphrinomycotina; Schizosaccharomycetes; Schizosaccharomycetales; Schizosaccharomycetaceae; Schizosaccharomyces	.	cds.comp289_c0_seq1|m.2484	3875-4120[+]	.	.	.	ExpAA=20.89^PredHel=1^Topology=i13-32o	.	.
comp289_c0	comp289_c0_seq1	sp|O60176|YG41_SCHPO^O60176^Q:1585-2505,H:92-377^54.22%ID^E:5e-101^RecName: Full=Uncharacterized RNA-binding protein C23E6.01c;^Eukaryota; Fungi; Dikarya; Ascomycota; Taphrinomycotina; Schizosaccharomycetes; Schizosaccharomycetales; Schizosaccharomycetaceae; Schizosaccharomyces	.	cds.comp289_c0_seq1|m.2478	1498-2727[+]	sp|O60176|YG41_SCHPO^O60176^Q:22-336,H:84-377^53.8%ID^E:5e-113^RecName: Full=Uncharacterized RNA-binding protein C23E6.01c;^Eukaryota; Fungi; Dikarya; Ascomycota; Taphrinomycotina; Schizosaccharomycetes; Schizosaccharomycetales; Schizosaccharomycetaceae; Schizosaccharomyces	PF00076.17^RRM_1^RNA recognition motif. (a.k.a. RRM, RBD, or RNP domain)^33-98^E:1.2e-08`PF14259.1^RRM_6^RNA recognition motif (a.k.a. RRM, RBD, or RNP domain)^34-93^E:2e-05`PF00076.17^RRM_1^RNA recognition motif. (a.k.a. RRM, RBD, or RNP domain)^126-196^E:3.9e-14`PF14259.1^RRM_6^RNA recognition motif (a.k.a. RRM, RBD, or RNP domain)^126-188^E:0.00022`PF00076.17^RRM_1^RNA recognition motif. (a.k.…	.	.	COG0724^RNA-binding proteins (RRM domain)	GO:0000932^cellular_component^cytoplasmic mRNA processing body`GO:0005829^cellular_component^cytosol`GO:0071004^cellular_component^U2-type prespliceosome`GO:0003729^molecular_function^mRNA binding`GO:0000166^molecular_function^nucleotide binding`GO:0070935^biological_process^3'-UTR-mediated mRNA stabilization
comp290_c0	comp290_c0_seq1	sp|Q7S2Z9|TPIS_NEUCR^Q7S2Z9^Q:243-974,H:1-245^71.43%ID^E:1e-125^RecName: Full=Triosephosphate isomerase;^Eukaryota; Fungi; Dikarya; Ascomycota; Pezizomycotina; Sordariomycetes; Sordariomycetidae; Sordariales; Sordariaceae; Neurospora	.	cds.comp290_c0_seq1|m.2493	243-986[+]	sp|Q7S2Z9|TPIS_NEUCR^Q7S2Z9^Q:1-245,H:1-246^71.14%ID^E:1e-127^RecName: Full=Triosephosphate isomerase;^Eukaryota; Fungi; Dikarya; Ascomycota; Pezizomycotina; Sordariomycetes; Sordariomycetidae; Sordariales; Sordariaceae; Neurospora	PF00121.13^TIM^Triosephosphate isomerase^6-243^E:1.1e-89	.	.	COG0149^Triosephosphate isomerase	GO:0004807^molecular_function^triose-phosphate isomerase activity`GO:0006094^biological_process^gluconeogenesis`GO:0006096^biological_process^glycolysis`GO:0006098^biological_process^pentose-phosphate shunt
comp291_c0	comp291_c0_seq1	sp|Q7SI16|ATP7_NEUCR^Q7SI16^Q:133-651,H:1-173^80.92%ID^E:7e-100^RecName: Full=ATP synthase subunit d, mitochondrial;^Eukaryota; Fungi; Dikarya; Ascomycota; Pezizomycotina; Sordariomycetes; Sordariomycetidae; Sordariales; Sordariaceae; Neurospora	.	cds.comp291_c0_seq1|m.2500	133-654[+]	sp|Q7SI16|ATP7_NEUCR^Q7SI16^Q:1-173,H:1-173^80.92%ID^E:1e-101^RecName: Full=ATP synthase subunit d, mitochondrial;^Eukaryota; Fungi; Dikarya; Ascomycota; Pezizomycotina; Sordariomycetes; Sordariomycetidae; Sordariales; Sordariaceae; Neurospora	PF05873.7^Mt_ATP-synt_D^ATP synthase D chain, mitochondrial (ATP5H)^6-145^E:3.4e-19	.	.	.	GO:0000274^cellular_component^mitochondrial proton-transporting ATP synthase, stator stalk`GO:0046933^molecular_function^hydrogen ion transporting ATP synthase activity, rotational mechanism`GO:0046961^molecular_function^proton-transporting ATPase activity, rotational mechanism`GO:0006200^biological_process^ATP catabolic process`GO:0015986^biological_process^ATP synthesis coupled proton transport…
comp292_c0	comp292_c0_seq1	sp|Q12691|ATN5_YEAST^Q12691^Q:3733-629,H:8-1065^49.07%ID^E:0^RecName: Full=Sodium transport ATPase 5;^Eukaryota; Fungi; Dikarya; Ascomycota; Saccharomycotina; Saccharomycetes; Saccharomycetales; Saccharomycetaceae; Saccharomyces	.	cds.comp292_c0_seq1|m.2522	156-305[-]	.	.	.	.	.	.
comp292_c0	comp292_c0_seq1	sp|Q12691|ATN5_YEAST^Q12691^Q:3733-629,H:8-1065^49.07%ID^E:0^RecName: Full=Sodium transport ATPase 5;^Eukaryota; Fungi; Dikarya; Ascomycota; Saccharomycotina; Saccharomycetes; Saccharomycetales; Saccharomycetaceae; Saccharomyces	.	cds.comp292_c0_seq1|m.2515	4735-4959[+]	.	.	.	.	.	.
comp292_c0	comp292_c0_seq1	sp|Q12691|ATN5_YEAST^Q12691^Q:3733-629,H:8-1065^49.07%ID^E:0^RecName: Full=Sodium transport ATPase 5;^Eukaryota; Fungi; Dikarya; Ascomycota; Saccharomycotina; Saccharomycetes; Saccharomycetales; Saccharomycetaceae; Saccharomyces	.	cds.comp292_c0_seq1|m.2503	536-3781[-]	sp|Q12691|ATN5_YEAST^Q12691^Q:17-1051,H:8-1065^49.35%ID^E:0^RecName: Full=Sodium transport ATPase 5;^Eukaryota; Fungi; Dikarya; Ascomycota; Saccharomycotina; Saccharomycetes; Saccharomycetales; Saccharomycetaceae; Saccharomyces	PF00690.21^Cation_ATPase_N^Cation transporter/ATPase, N-terminus^27-94^E:1.6e-12`PF00122.15^E1-E2_ATPase^E1-E2 ATPase^105-374^E:1.4e-64`PF00702.21^Hydrolase^haloacid dehalogenase-like hydrolase^381-750^E:1e-28`PF12710.2^HAD^haloacid dehalogenase-like hydrolase^381-747^E:5.9e-15`PF13246.1^Hydrolase_like2^Putative hydrolase of sodium-potassium ATPase alpha subunit^469-560^E:1.2e-16`PF00689.16^Catio…	.	ExpAA=195.54^PredHel=8^Topology=i74-96o100-119i301-318o328-350i879-901o921-943i972-990o1005-1027i	COG0474^Cation transport ATPase	GO:0016021^cellular_component^integral to membrane`GO:0005886^cellular_component^plasma membrane`GO:0005524^molecular_function^ATP binding`GO:0015662^molecular_function^ATPase activity, coupled to transmembrane movement of ions, phosphorylative mechanism`GO:0046872^molecular_function^metal ion binding`GO:0008554^molecular_function^sodium-exporting ATPase activity, phosphorylative mechanism`GO:000…
comp292_c0	comp292_c0_seq1	sp|Q12691|ATN5_YEAST^Q12691^Q:3733-629,H:8-1065^49.07%ID^E:0^RecName: Full=Sodium transport ATPase 5;^Eukaryota; Fungi; Dikarya; Ascomycota; Saccharomycotina; Saccharomycetes; Saccharomycetales; Saccharomycetaceae; Saccharomyces	.	cds.comp292_c0_seq1|m.2504	1601-3124[+]	.	.	.	.	.	.
comp293_c0	comp293_c0_seq1	.	.	cds.comp293_c0_seq1|m.2523	1163-2077[-]	.	.	.	.	.	.
comp293_c0	comp293_c0_seq1	.	.	cds.comp293_c0_seq1|m.2524	1-897[+]	.	PF12829.2^Mhr1^Transcriptional regulation of mitochondrial recombination^78-163^E:2.5e-25	.	.	.	.
comp295_c0	comp295_c0_seq1	sp|P87316|ATP5E_SCHPO^P87316^Q:83-241,H:1-52^35.85%ID^E:1e-05^RecName: Full=Putative ATP synthase subunit epsilon, mitochondrial;^Eukaryota; Fungi; Dikarya; Ascomycota; Taphrinomycotina; Schizosaccharomycetes; Schizosaccharomycetales; Schizosaccharomycetaceae; Schizosaccharomyces	.	cds.comp295_c0_seq1|m.2538	83-310[+]	sp|P87316|ATP5E_SCHPO^P87316^Q:1-65,H:1-64^32.31%ID^E:5e-07^RecName: Full=Putative ATP synthase subunit epsilon, mitochondrial;^Eukaryota; Fungi; Dikarya; Ascomycota; Taphrinomycotina; Schizosaccharomycetes; Schizosaccharomycetales; Schizosaccharomycetaceae; Schizosaccharomyces	PF04627.8^ATP-synt_Eps^Mitochondrial ATP synthase epsilon chain^3-51^E:1.5e-23	.	.	KOG3495^Mitochondrial F1F0-ATP synthase, subunit epsilon/ATP15	GO:0005756^cellular_component^mitochondrial proton-transporting ATP synthase, central stalk`GO:0046933^molecular_function^hydrogen ion transporting ATP synthase activity, rotational mechanism`GO:0046961^molecular_function^proton-transporting ATPase activity, rotational mechanism`GO:0042776^biological_process^mitochondrial ATP synthesis coupled proton transport
comp296_c0	comp296_c0_seq1	sp|Q7S045|NHP6_NEUCR^Q7S045^Q:430-714,H:1-95^89.47%ID^E:7e-54^RecName: Full=Non-histone chromosomal protein 6;^Eukaryota; Fungi; Dikarya; Ascomycota; Pezizomycotina; Sordariomycetes; Sordariomycetidae; Sordariales; Sordariaceae; Neurospora	.	cds.comp296_c0_seq1|m.2540	430-732[+]	sp|Q7S045|NHP6_NEUCR^Q7S045^Q:1-95,H:1-95^89.47%ID^E:4e-56^RecName: Full=Non-histone chromosomal protein 6;^Eukaryota; Fungi; Dikarya; Ascomycota; Pezizomycotina; Sordariomycetes; Sordariomycetidae; Sordariales; Sordariaceae; Neurospora	PF09011.5^DUF1898^Domain of unknown function (DUF1898)^23-89^E:2.9e-17`PF00505.14^HMG_box^HMG (high mobility group) box^26-94^E:2.6e-25	.	.	COG5648^Chromatin-associated proteins containing the HMG domain	GO:0005694^cellular_component^chromosome`GO:0032301^cellular_component^MutSalpha complex`GO:0008301^molecular_function^DNA binding, bending`GO:0031491^molecular_function^nucleosome binding`GO:0043565^molecular_function^sequence-specific DNA binding`GO:0006338^biological_process^chromatin remodeling`GO:0006281^biological_process^DNA repair`GO:0034724^biological_process^DNA replication-independent …
comp298_c0	comp298_c0_seq1	sp|Q9C168|CAT1_NEUCR^Q9C168^Q:2676-472,H:1-736^69.47%ID^E:0^RecName: Full=Catalase-1;^Eukaryota; Fungi; Dikarya; Ascomycota; Pezizomycotina; Sordariomycetes; Sordariomycetidae; Sordariales; Sordariaceae; Neurospora	.	cds.comp298_c0_seq1|m.2544	469-2676[-]	sp|Q9C168|CAT1_NEUCR^Q9C168^Q:1-735,H:1-736^69.47%ID^E:0^RecName: Full=Catalase-1;^Eukaryota; Fungi; Dikarya; Ascomycota; Pezizomycotina; Sordariomycetes; Sordariomycetidae; Sordariales; Sordariaceae; Neurospora	PF00199.14^Catalase^Catalase^42-429^E:1.7e-161`PF06628.7^Catalase-rel^Catalase-related immune-responsive^453-522^E:1.8e-15`PF01965.19^DJ-1_PfpI^DJ-1/PfpI family^587-717^E:1.1e-11	.	.	COG0753^Catalase	GO:0005619^cellular_component^ascospore wall`GO:0005576^cellular_component^extracellular region`GO:0004096^molecular_function^catalase activity`GO:0020037^molecular_function^heme binding`GO:0046872^molecular_function^metal ion binding`GO:0048315^biological_process^conidium formation`GO:0042744^biological_process^hydrogen peroxide catabolic process`GO:0006979^biological_process^response to oxidati…
comp298_c0	comp298_c0_seq1	sp|Q9C168|CAT1_NEUCR^Q9C168^Q:2676-472,H:1-736^69.47%ID^E:0^RecName: Full=Catalase-1;^Eukaryota; Fungi; Dikarya; Ascomycota; Pezizomycotina; Sordariomycetes; Sordariomycetidae; Sordariales; Sordariaceae; Neurospora	.	cds.comp298_c0_seq1|m.2545	1291-2760[+]	.	.	.	.	.	.
comp299_c0	comp299_c0_seq1	sp|Q75EV6|EF3_ASHGO^Q75EV6^Q:3491-411,H:1-1018^60.37%ID^E:0^RecName: Full=Elongation factor 3;^Eukaryota; Fungi; Dikarya; Ascomycota; Saccharomycotina; Saccharomycetes; Saccharomycetales; Saccharomycetaceae; Eremothecium	.	cds.comp299_c0_seq1|m.2560	1065-2735[+]	.	.	.	.	.	.
comp299_c0	comp299_c0_seq1	sp|Q75EV6|EF3_ASHGO^Q75EV6^Q:3491-411,H:1-1018^60.37%ID^E:0^RecName: Full=Elongation factor 3;^Eukaryota; Fungi; Dikarya; Ascomycota; Saccharomycotina; Saccharomycetes; Saccharomycetales; Saccharomycetaceae; Eremothecium	.	cds.comp299_c0_seq1|m.2559	336-3491[-]	sp|Q75EV6|EF3_ASHGO^Q75EV6^Q:1-1027,H:1-1018^60.37%ID^E:0^RecName: Full=Elongation factor 3;^Eukaryota; Fungi; Dikarya; Ascomycota; Saccharomycotina; Saccharomycetes; Saccharomycetales; Saccharomycetaceae; Eremothecium	PF00005.22^ABC_tran^ABC transporter^422-580^E:4.7e-13`PF00005.22^ABC_tran^ABC transporter^716-933^E:3e-24	.	.	COG0488^ATPase components of ABC transporters with duplicated ATPase domains	GO:0022626^cellular_component^cytosolic ribosome`GO:0005524^molecular_function^ATP binding`GO:0016887^molecular_function^ATPase activity`GO:0003746^molecular_function^translation elongation factor activity`GO:0006200^biological_process^ATP catabolic process`GO:0006415^biological_process^translational termination
comp304_c0	comp304_c0_seq1	sp|Q12618|ACO1_AJECA^Q12618^Q:523-1962,H:2-470^75.68%ID^E:0^RecName: Full=Acyl-CoA desaturase;^Eukaryota; Fungi; Dikarya; Ascomycota; Pezizomycotina; Eurotiomycetes; Eurotiomycetidae; Onygenales; Ajellomycetaceae; Ajellomyces	.	cds.comp304_c0_seq1|m.2576	568-1983[+]	sp|Q12618|ACO1_AJECA^Q12618^Q:2-471,H:6-476^77.07%ID^E:0^RecName: Full=Acyl-CoA desaturase;^Eukaryota; Fungi; Dikarya; Ascomycota; Pezizomycotina; Eurotiomycetes; Eurotiomycetidae; Onygenales; Ajellomycetaceae; Ajellomyces	PF00487.19^FA_desaturase^Fatty acid desaturase^87-289^E:2.9e-17`PF00173.23^Cyt-b5^Cytochrome b5-like Heme/Steroid binding domain^347-421^E:6.9e-16	.	ExpAA=72.55^PredHel=3^Topology=i48-70o74-96i195-217o	.	GO:0005783^cellular_component^endoplasmic reticulum`GO:0016021^cellular_component^integral to membrane`GO:0020037^molecular_function^heme binding`GO:0005506^molecular_function^iron ion binding`GO:0004768^molecular_function^stearoyl-CoA 9-desaturase activity`GO:0022900^biological_process^electron transport chain`GO:0006633^biological_process^fatty acid biosynthetic process
comp306_c0	comp306_c0_seq1	sp|O42766|1433_CANAL^O42766^Q:1663-965,H:1-233^76.39%ID^E:9e-124^RecName: Full=14-3-3 protein homolog;^Eukaryota; Fungi; Dikarya; Ascomycota; Saccharomycotina; Saccharomycetes; Saccharomycetales; mitosporic Saccharomycetales; Candida	.	cds.comp306_c0_seq1|m.2589	1801-1992[-]	.	.	.	.	.	.
comp306_c0	comp306_c0_seq1	sp|O42766|1433_CANAL^O42766^Q:1663-965,H:1-233^76.39%ID^E:9e-124^RecName: Full=14-3-3 protein homolog;^Eukaryota; Fungi; Dikarya; Ascomycota; Saccharomycotina; Saccharomycetes; Saccharomycetales; mitosporic Saccharomycetales; Candida	.	cds.comp306_c0_seq1|m.2584	821-1663[-]	sp|O42766|1433_CANAL^O42766^Q:1-269,H:1-264^69.89%ID^E:3e-131^RecName: Full=14-3-3 protein homolog;^Eukaryota; Fungi; Dikarya; Ascomycota; Saccharomycotina; Saccharomycetes; Saccharomycetales; mitosporic Saccharomycetales; Candida	PF00244.15^14-3-3^14-3-3 protein^5-238^E:2.1e-114	.	.	COG5040^14-3-3 family protein	GO:0009986^cellular_component^cell surface`GO:0005886^cellular_component^plasma membrane`GO:0030445^cellular_component^yeast-form cell wall`GO:0071216^biological_process^cellular response to biotic stimulus`GO:0034605^biological_process^cellular response to heat`GO:0036244^biological_process^cellular response to neutral pH`GO:0001410^biological_process^chlamydospore formation`GO:0036180^biologica…
comp307_c0	comp307_c0_seq1	sp|B1VTI5|GRIF_STRGG^B1VTI5^Q:728-1120,H:2-122^29.58%ID^E:3e-06^RecName: Full=O-aminophenol oxidase;^Bacteria; Actinobacteria; Actinobacteridae; Actinomycetales; Streptomycineae; Streptomycetaceae; Streptomyces	.	cds.comp307_c0_seq1|m.2594	497-1744[+]	sp|B1VTI5|GRIF_STRGG^B1VTI5^Q:78-356,H:2-263^27.09%ID^E:5e-12^RecName: Full=O-aminophenol oxidase;^Bacteria; Actinobacteria; Actinobacteridae; Actinomycetales; Streptomycineae; Streptomycetaceae; Streptomyces	PF00264.15^Tyrosinase^Common central domain of tyrosinase^119-353^E:2e-52	sigP:1^19^0.657^YES	.	NOG08919^Tyrosinase	GO:0005507^molecular_function^copper ion binding`GO:0050149^molecular_function^o-aminophenol oxidase activity
comp308_c0	comp308_c0_seq1	sp|Q53IP3|MBF1_GIBFU^Q53IP3^Q:2394-1945,H:2-149^74.83%ID^E:4e-67^RecName: Full=Multiprotein-bridging factor 1;^Eukaryota; Fungi; Dikarya; Ascomycota; Pezizomycotina; Sordariomycetes; Hypocreomycetidae; Hypocreales; Nectriaceae; Gibberella; Gibberella fujikuroi complex	.	cds.comp308_c0_seq1|m.2602	3-1313[+]	.	.	.	.	.	.
comp308_c0	comp308_c0_seq1	sp|Q53IP3|MBF1_GIBFU^Q53IP3^Q:2394-1945,H:2-149^74.83%ID^E:4e-67^RecName: Full=Multiprotein-bridging factor 1;^Eukaryota; Fungi; Dikarya; Ascomycota; Pezizomycotina; Sordariomycetes; Hypocreomycetidae; Hypocreales; Nectriaceae; Gibberella; Gibberella fujikuroi complex	.	cds.comp308_c0_seq1|m.2610	1778-2053[+]	.	.	.	.	.	.
comp308_c0	comp308_c0_seq1	sp|Q53IP3|MBF1_GIBFU^Q53IP3^Q:2394-1945,H:2-149^74.83%ID^E:4e-67^RecName: Full=Multiprotein-bridging factor 1;^Eukaryota; Fungi; Dikarya; Ascomycota; Pezizomycotina; Sordariomycetes; Hypocreomycetidae; Hypocreales; Nectriaceae; Gibberella; Gibberella fujikuroi complex	.	cds.comp308_c0_seq1|m.2606	1936-2400[-]	sp|Q53IP3|MBF1_GIBFU^Q53IP3^Q:3-154,H:2-151^74.51%ID^E:4e-76^RecName: Full=Multiprotein-bridging factor 1;^Eukaryota; Fungi; Dikarya; Ascomycota; Pezizomycotina; Sordariomycetes; Hypocreomycetidae; Hypocreales; Nectriaceae; Gibberella; Gibberella fujikuroi complex	PF08523.5^MBF1^Multiprotein bridging factor 1^3-79^E:1.4e-25`PF01381.17^HTH_3^Helix-turn-helix^88-141^E:5.1e-11	.	.	.	GO:0043565^molecular_function^sequence-specific DNA binding`GO:0006355^biological_process^regulation of transcription, DNA-dependent`GO:0006351^biological_process^transcription, DNA-dependent
comp308_c0	comp308_c0_seq1	sp|Q53IP3|MBF1_GIBFU^Q53IP3^Q:2394-1945,H:2-149^74.83%ID^E:4e-67^RecName: Full=Multiprotein-bridging factor 1;^Eukaryota; Fungi; Dikarya; Ascomycota; Pezizomycotina; Sordariomycetes; Hypocreomycetidae; Hypocreales; Nectriaceae; Gibberella; Gibberella fujikuroi complex	.	cds.comp308_c0_seq1|m.2603	231-1415[-]	.	.	.	.	.	.
comp309_c0	comp309_c0_seq1	sp|P47169|MET5_YEAST^P47169^Q:1550-5080,H:223-1438^52.53%ID^E:0^RecName: Full=Sulfite reductase [NADPH] subunit beta;^Eukaryota; Fungi; Dikarya; Ascomycota; Saccharomycotina; Saccharomycetes; Saccharomycetales; Saccharomycetaceae; Saccharomyces	.	cds.comp309_c0_seq1|m.2616	458-5107[+]	sp|P47169|MET5_YEAST^P47169^Q:365-1543,H:223-1440^52.85%ID^E:0^RecName: Full=Sulfite reductase [NADPH] subunit beta;^Eukaryota; Fungi; Dikarya; Ascomycota; Saccharomycotina; Saccharomycetes; Saccharomycetales; Saccharomycetaceae; Saccharomyces	PF01855.14^POR_N^Pyruvate flavodoxin/ferredoxin oxidoreductase, thiamine diP-bdg^141-215^E:5.1e-06`PF00258.20^Flavodoxin_1^Flavodoxin^811-953^E:7.7e-30`PF03460.12^NIR_SIR_ferr^Nitrite/Sulfite reductase ferredoxin-like half domain^1039-1098^E:8.6e-14`PF01077.17^NIR_SIR^Nitrite and sulphite reductase 4Fe-4S domain^1133-1299^E:4.5e-46`PF03460.12^NIR_SIR_ferr^Nitrite/Sulfite reductase ferredoxin-like…	.	.	COG0674^Pyruvate:ferredoxin oxidoreductase and related 2-oxoacid:ferredoxin oxidoreductases, alpha subunit	GO:0005737^cellular_component^cytoplasm`GO:0009337^cellular_component^sulfite reductase complex (NADPH)`GO:0051539^molecular_function^4 iron, 4 sulfur cluster binding`GO:0010181^molecular_function^FMN binding`GO:0020037^molecular_function^heme binding`GO:0005506^molecular_function^iron ion binding`GO:0004783^molecular_function^sulfite reductase (NADPH) activity`GO:0019344^biological_process^cyste…
comp310_c0	comp310_c0_seq1	sp|P87216|VIPI_SCHPO^P87216^Q:1640-993,H:5-229^37.18%ID^E:2e-41^RecName: Full=Protein vip1;^Eukaryota; Fungi; Dikarya; Ascomycota; Taphrinomycotina; Schizosaccharomycetes; Schizosaccharomycetales; Schizosaccharomycetaceae; Schizosaccharomyces	.	cds.comp310_c0_seq1|m.2641	279-482[+]	.	.	.	.	.	.
comp310_c0	comp310_c0_seq1	sp|P87216|VIPI_SCHPO^P87216^Q:1640-993,H:5-229^37.18%ID^E:2e-41^RecName: Full=Protein vip1;^Eukaryota; Fungi; Dikarya; Ascomycota; Taphrinomycotina; Schizosaccharomycetes; Schizosaccharomycetales; Schizosaccharomycetaceae; Schizosaccharomyces	.	cds.comp310_c0_seq1|m.2637	834-1655[-]	sp|P87216|VIPI_SCHPO^P87216^Q:6-273,H:5-251^34.27%ID^E:2e-44^RecName: Full=Protein vip1;^Eukaryota; Fungi; Dikarya; Ascomycota; Taphrinomycotina; Schizosaccharomycetes; Schizosaccharomycetales; Schizosaccharomycetaceae; Schizosaccharomyces	PF14259.1^RRM_6^RNA recognition motif (a.k.a. RRM, RBD, or RNP domain)^6-70^E:2.4e-05`PF00076.17^RRM_1^RNA recognition motif. (a.k.a. RRM, RBD, or RNP domain)^8-70^E:2.9e-06	.	.	.	GO:0005829^cellular_component^cytosol`GO:0000166^molecular_function^nucleotide binding`GO:0003723^molecular_function^RNA binding`GO:0033554^biological_process^cellular response to stress
comp311_c0	comp311_c0_seq1	sp|O14290|YF14_SCHPO^O14290^Q:1320-712,H:1-179^36.71%ID^E:1e-35^RecName: Full=Uncharacterized protein C9E9.04;^Eukaryota; Fungi; Dikarya; Ascomycota; Taphrinomycotina; Schizosaccharomycetes; Schizosaccharomycetales; Schizosaccharomycetaceae; Schizosaccharomyces	.	cds.comp311_c0_seq1|m.2647	679-1320[-]	sp|O14290|YF14_SCHPO^O14290^Q:1-209,H:1-187^36.74%ID^E:2e-38^RecName: Full=Uncharacterized protein C9E9.04;^Eukaryota; Fungi; Dikarya; Ascomycota; Taphrinomycotina; Schizosaccharomycetes; Schizosaccharomycetales; Schizosaccharomycetaceae; Schizosaccharomyces	PF05529.7^Bap31^B-cell receptor-associated protein 31-like^1-193^E:7.4e-65	.	ExpAA=64.13^PredHel=3^Topology=i7-29o44-63i108-130o	COG5374^Uncharacterized conserved protein	GO:0005789^cellular_component^endoplasmic reticulum membrane`GO:0016021^cellular_component^integral to membrane`GO:0033554^biological_process^cellular response to stress`GO:0006888^biological_process^ER to Golgi vesicle-mediated transport`GO:0006886^biological_process^intracellular protein transport
comp312_c0	comp312_c0_seq1	sp|P77526|YFCG_ECOLI^P77526^Q:858-256,H:2-198^41.38%ID^E:4e-43^RecName: Full=Disulfide-bond oxidoreductase YfcG;^Bacteria; Proteobacteria; Gammaproteobacteria; Enterobacteriales; Enterobacteriaceae; Escherichia	.	cds.comp312_c0_seq1|m.2653	121-966[-]	sp|P77526|YFCG_ECOLI^P77526^Q:37-237,H:2-198^41.38%ID^E:4e-45^RecName: Full=Disulfide-bond oxidoreductase YfcG;^Bacteria; Proteobacteria; Gammaproteobacteria; Enterobacteriales; Enterobacteriaceae; Escherichia	PF13417.1^GST_N_3^Glutathione S-transferase, N-terminal domain^45-118^E:8.8e-13`PF02798.15^GST_N^Glutathione S-transferase, N-terminal domain^49-113^E:3.4e-12`PF13409.1^GST_N_2^Glutathione S-transferase, N-terminal domain^49-113^E:2.6e-10`PF00043.20^GST_C^Glutathione S-transferase, C-terminal domain^164-236^E:1.9e-11`PF13410.1^GST_C_2^Glutathione S-transferase, C-terminal domain^166-231^E:8.8e-10	.	.	COG0625^Glutathione S-transferase	GO:0015036^molecular_function^disulfide oxidoreductase activity`GO:0004601^molecular_function^peroxidase activity`GO:0006979^biological_process^response to oxidative stress
comp313_c0	comp313_c0_seq1	.	.	cds.comp313_c0_seq1|m.2662	463-1125[-]	.	PF10342.4^GPI-anchored^Ser-Thr-rich glycosyl-phosphatidyl-inositol-anchored membrane family^25-120^E:6.8e-16	sigP:1^17^0.479^YES	.	.	.
comp313_c0	comp313_c0_seq1	.	.	cds.comp313_c0_seq1|m.2667	1241-1459[+]	.	.	.	.	.	.
comp314_c0	comp314_c0_seq1	sp|P87049|CGP1_SCHPO^P87049^Q:2503-2030,H:3-148^32.91%ID^E:2e-19^RecName: Full=G1/S-specific cyclin pas1;^Eukaryota; Fungi; Dikarya; Ascomycota; Taphrinomycotina; Schizosaccharomycetes; Schizosaccharomycetales; Schizosaccharomycetaceae; Schizosaccharomyces	.	cds.comp314_c0_seq1|m.2684	1353-1571[+]	.	.	.	.	.	.
comp314_c0	comp314_c0_seq1	sp|P87049|CGP1_SCHPO^P87049^Q:2503-2030,H:3-148^32.91%ID^E:2e-19^RecName: Full=G1/S-specific cyclin pas1;^Eukaryota; Fungi; Dikarya; Ascomycota; Taphrinomycotina; Schizosaccharomycetes; Schizosaccharomycetales; Schizosaccharomycetaceae; Schizosaccharomyces	.	cds.comp314_c0_seq1|m.2672	818-2893[-]	sp|P87049|CGP1_SCHPO^P87049^Q:131-288,H:3-148^32.91%ID^E:2e-20^RecName: Full=G1/S-specific cyclin pas1;^Eukaryota; Fungi; Dikarya; Ascomycota; Taphrinomycotina; Schizosaccharomycetes; Schizosaccharomycetales; Schizosaccharomycetaceae; Schizosaccharomyces	PF08613.6^Cyclin^Cyclin^44-274^E:1e-14	.	.	.	GO:0000307^cellular_component^cyclin-dependent protein kinase holoenzyme complex`GO:0016538^molecular_function^cyclin-dependent protein kinase regulator activity`GO:0051301^biological_process^cell division`GO:0033554^biological_process^cellular response to stress`GO:0043433^biological_process^negative regulation of sequence-specific DNA binding transcription factor activity`GO:0071931^biological_…
comp315_c0	comp315_c0_seq1	sp|O94225|HOSM_PENCW^O94225^Q:1734-601,H:34-414^78.48%ID^E:0^RecName: Full=Homocitrate synthase, mitochondrial;^Eukaryota; Fungi; Dikarya; Ascomycota; Pezizomycotina; Eurotiomycetes; Eurotiomycetidae; Eurotiales; Trichocomaceae; mitosporic Trichocomaceae; Penicillium; Penicillium chrysogenum complex	.	cds.comp315_c0_seq1|m.2694	385-1842[-]	sp|O94225|HOSM_PENCW^O94225^Q:37-438,H:34-438^78.52%ID^E:0^RecName: Full=Homocitrate synthase, mitochondrial;^Eukaryota; Fungi; Dikarya; Ascomycota; Pezizomycotina; Eurotiomycetes; Eurotiomycetidae; Eurotiales; Trichocomaceae; mitosporic Trichocomaceae; Penicillium; Penicillium chrysogenum complex	PF00682.14^HMGL-like^HMGL-like^75-304^E:2.3e-72	.	.	COG0119^Isopropylmalate/homocitrate/citramalate synthases	GO:0005739^cellular_component^mitochondrion`GO:0004410^molecular_function^homocitrate synthase activity`GO:0019878^biological_process^lysine biosynthetic process via aminoadipic acid
comp316_c0	comp316_c0_seq1	sp|Q8J1X7|FUSC3_FUSCU^Q8J1X7^Q:3393-2686,H:207-438^43.03%ID^E:8e-28^RecName: Full=Allergen Fus c 3;^Eukaryota; Fungi; Dikarya; Ascomycota; Pezizomycotina; Sordariomycetes; Hypocreomycetidae; Hypocreales; Nectriaceae; mitosporic Nectriaceae; Fusarium	.	cds.comp316_c0_seq1|m.2705	2-1336[+]	.	.	.	.	.	.
comp316_c0	comp316_c0_seq1	sp|Q8J1X7|FUSC3_FUSCU^Q8J1X7^Q:3393-2686,H:207-438^43.03%ID^E:8e-28^RecName: Full=Allergen Fus c 3;^Eukaryota; Fungi; Dikarya; Ascomycota; Pezizomycotina; Sordariomycetes; Hypocreomycetidae; Hypocreales; Nectriaceae; mitosporic Nectriaceae; Fusarium	.	cds.comp316_c0_seq1|m.2704	2509-4005[-]	sp|Q8J1X7|FUSC3_FUSCU^Q8J1X7^Q:205-450,H:207-448^45.21%ID^E:4e-37^RecName: Full=Allergen Fus c 3;^Eukaryota; Fungi; Dikarya; Ascomycota; Pezizomycotina; Sordariomycetes; Hypocreomycetidae; Hypocreales; Nectriaceae; mitosporic Nectriaceae; Fusarium	PF00010.21^HLH^Helix-loop-helix DNA-binding domain^378-444^E:1.1e-12	.	.	.	GO:0003677^molecular_function^DNA binding
comp317_c0	comp317_c0_seq1	sp|P0CL53|FADH_ASPOR^P0CL53^Q:440-1507,H:26-380^80.06%ID^E:0^RecName: Full=S-(hydroxymethyl)glutathione dehydrogenase;^Eukaryota; Fungi; Dikarya; Ascomycota; Pezizomycotina; Eurotiomycetes; Eurotiomycetidae; Eurotiales; Trichocomaceae; mitosporic Trichocomaceae; Aspergillus	.	cds.comp317_c0_seq1|m.2722	374-1516[+]	sp|P0CL53|FADH_ASPOR^P0CL53^Q:23-378,H:26-380^80.06%ID^E:0^RecName: Full=S-(hydroxymethyl)glutathione dehydrogenase;^Eukaryota; Fungi; Dikarya; Ascomycota; Pezizomycotina; Eurotiomycetes; Eurotiomycetidae; Eurotiales; Trichocomaceae; mitosporic Trichocomaceae; Aspergillus	PF08240.7^ADH_N^Alcohol dehydrogenase GroES-like domain^36-161^E:1.9e-28`PF00107.21^ADH_zinc_N^Zinc-binding dehydrogenase^206-335^E:1.2e-19	.	.	.	GO:0046872^molecular_function^metal ion binding`GO:0000166^molecular_function^nucleotide binding`GO:0051903^molecular_function^S-(hydroxymethyl)glutathione dehydrogenase activity`GO:0008270^molecular_function^zinc ion binding`GO:0006069^biological_process^ethanol oxidation
comp318_c0	comp318_c0_seq1	sp|P24590|PGK_TRIVI^P24590^Q:1449-196,H:1-417^85.41%ID^E:0^RecName: Full=Phosphoglycerate kinase;^Eukaryota; Fungi; Dikarya; Ascomycota; Pezizomycotina; Sordariomycetes; Hypocreomycetidae; Hypocreales; Hypocreaceae; Hypocrea	.	cds.comp318_c0_seq1|m.2733	193-1449[-]	sp|P24590|PGK_TRIVI^P24590^Q:1-418,H:1-417^85.41%ID^E:0^RecName: Full=Phosphoglycerate kinase;^Eukaryota; Fungi; Dikarya; Ascomycota; Pezizomycotina; Sordariomycetes; Hypocreomycetidae; Hypocreales; Hypocreaceae; Hypocrea	PF00162.14^PGK^Phosphoglycerate kinase^9-407^E:5e-155	.	.	.	GO:0005737^cellular_component^cytoplasm`GO:0005524^molecular_function^ATP binding`GO:0004618^molecular_function^phosphoglycerate kinase activity`GO:0006096^biological_process^glycolysis
comp319_c0	comp319_c0_seq1	sp|P40525|RL34B_YEAST^P40525^Q:102-377,H:3-94^66.3%ID^E:1e-35^RecName: Full=60S ribosomal protein L34-B;^Eukaryota; Fungi; Dikarya; Ascomycota; Saccharomycotina; Saccharomycetes; Saccharomycetales; Saccharomycetaceae; Saccharomyces	.	cds.comp319_c0_seq1|m.2741	93-428[+]	sp|P40525|RL34B_YEAST^P40525^Q:5-109,H:4-108^70.48%ID^E:8e-48^RecName: Full=60S ribosomal protein L34-B;^Eukaryota; Fungi; Dikarya; Ascomycota; Saccharomycotina; Saccharomycetes; Saccharomycetales; Saccharomycetaceae; Saccharomyces	PF01199.13^Ribosomal_L34e^Ribosomal protein L34e^4-95^E:7.1e-36	.	.	.	GO:0022625^cellular_component^cytosolic large ribosomal subunit`GO:0003735^molecular_function^structural constituent of ribosome`GO:0002181^biological_process^cytoplasmic translation
comp319_c0	comp319_c0_seq1	sp|P40525|RL34B_YEAST^P40525^Q:102-377,H:3-94^66.3%ID^E:1e-35^RecName: Full=60S ribosomal protein L34-B;^Eukaryota; Fungi; Dikarya; Ascomycota; Saccharomycotina; Saccharomycetes; Saccharomycetales; Saccharomycetaceae; Saccharomyces	.	cds.comp319_c0_seq1|m.2742	600-848[-]	.	.	.	.	.	.
comp320_c0	comp320_c0_seq1	sp|O74238|SNP1_PHANO^O74238^Q:149-487,H:21-136^56.9%ID^E:7e-38^RecName: Full=Protein SnodProt1;^Eukaryota; Fungi; Dikarya; Ascomycota; Pezizomycotina; Dothideomycetes; Pleosporomycetidae; Pleosporales; Pleosporineae; Phaeosphaeriaceae; Phaeosphaeria	.	cds.comp320_c0_seq1|m.2747	2-490[+]	sp|O74238|SNP1_PHANO^O74238^Q:31-162,H:1-136^54.41%ID^E:1e-42^RecName: Full=Protein SnodProt1;^Eukaryota; Fungi; Dikarya; Ascomycota; Pezizomycotina; Dothideomycetes; Pleosporomycetidae; Pleosporales; Pleosporineae; Phaeosphaeriaceae; Phaeosphaeria	PF07249.7^Cerato-platanin^Cerato-platanin^47-162^E:3.8e-50	.	ExpAA=25.93^PredHel=1^Topology=o15-37i	.	GO:0005576^cellular_component^extracellular region
comp321_c0	comp321_c0_seq1	sp|O14370|BCA1_SCHPO^O14370^Q:1489-446,H:75-423^44.19%ID^E:7e-88^RecName: Full=Branched-chain-amino-acid aminotransferase, mitochondrial;^Eukaryota; Fungi; Dikarya; Ascomycota; Taphrinomycotina; Schizosaccharomycetes; Schizosaccharomycetales; Schizosaccharomycetaceae; Schizosaccharomyces	.	cds.comp321_c0_seq1|m.2751	425-1681[-]	sp|O14370|BCA1_SCHPO^O14370^Q:65-412,H:75-423^44.19%ID^E:3e-92^RecName: Full=Branched-chain-amino-acid aminotransferase, mitochondrial;^Eukaryota; Fungi; Dikarya; Ascomycota; Taphrinomycotina; Schizosaccharomycetes; Schizosaccharomycetales; Schizosaccharomycetaceae; Schizosaccharomyces	PF01063.14^Aminotran_4^Aminotransferase class IV^137-377^E:2.3e-20	.	.	COG0115^Branched-chain amino acid aminotransferase/4-amino-4-deoxychorismate lyase	GO:0005829^cellular_component^cytosol`GO:0005759^cellular_component^mitochondrial matrix`GO:0005634^cellular_component^nucleus`GO:0004084^molecular_function^branched-chain-amino-acid transaminase activity`GO:0052656^molecular_function^L-isoleucine transaminase activity`GO:0052654^molecular_function^L-leucine transaminase activity`GO:0052655^molecular_function^L-valine transaminase activity`GO:003…
comp321_c0	comp321_c0_seq1	sp|O14370|BCA1_SCHPO^O14370^Q:1489-446,H:75-423^44.19%ID^E:7e-88^RecName: Full=Branched-chain-amino-acid aminotransferase, mitochondrial;^Eukaryota; Fungi; Dikarya; Ascomycota; Taphrinomycotina; Schizosaccharomycetes; Schizosaccharomycetales; Schizosaccharomycetaceae; Schizosaccharomyces	.	cds.comp321_c0_seq1|m.2750	275-1855[+]	.	.	.	.	.	.
comp322_c0	comp322_c0_seq1	.	.	cds.comp322_c0_seq1|m.2760	312-908[-]	.	PF10342.4^GPI-anchored^Ser-Thr-rich glycosyl-phosphatidyl-inositol-anchored membrane family^28-99^E:3.5e-08	sigP:1^17^0.604^YES	.	.	.
comp323_c0	comp323_c0_seq1	.	.	cds.comp323_c0_seq1|m.2767	329-1441[+]	.	.	.	.	.	.
comp324_c0	comp324_c0_seq1	sp|P34085|CISY_NEUCR^P34085^Q:1689-346,H:22-469^91.07%ID^E:0^RecName: Full=Citrate synthase, mitochondrial;^Eukaryota; Fungi; Dikarya; Ascomycota; Pezizomycotina; Sordariomycetes; Sordariomycetidae; Sordariales; Sordariaceae; Neurospora	.	cds.comp324_c0_seq1|m.2776	343-1755[-]	sp|P34085|CISY_NEUCR^P34085^Q:1-470,H:1-469^88.72%ID^E:0^RecName: Full=Citrate synthase, mitochondrial;^Eukaryota; Fungi; Dikarya; Ascomycota; Pezizomycotina; Sordariomycetes; Sordariomycetidae; Sordariales; Sordariaceae; Neurospora	PF00285.16^Citrate_synt^Citrate synthase^77-455^E:6.5e-103	.	.	COG0372^Citrate synthase	GO:0005759^cellular_component^mitochondrial matrix`GO:0005777^cellular_component^peroxisome`GO:0004108^molecular_function^citrate (Si)-synthase activity`GO:0044262^biological_process^cellular carbohydrate metabolic process`GO:0006099^biological_process^tricarboxylic acid cycle
comp325_c0	comp325_c0_seq1	sp|Q757F0|COX9_ASHGO^Q757F0^Q:183-326,H:3-50^37.5%ID^E:1e-07^RecName: Full=Cytochrome c oxidase subunit 7A;^Eukaryota; Fungi; Dikarya; Ascomycota; Saccharomycotina; Saccharomycetes; Saccharomycetales; Saccharomycetaceae; Eremothecium	.	cds.comp325_c0_seq1|m.2788	657-989[-]	.	PF11093.3^Mitochondr_Som1^Mitochondrial export protein Som1^1-89^E:4.7e-06	.	.	.	.
comp325_c0	comp325_c0_seq1	sp|Q757F0|COX9_ASHGO^Q757F0^Q:183-326,H:3-50^37.5%ID^E:1e-07^RecName: Full=Cytochrome c oxidase subunit 7A;^Eukaryota; Fungi; Dikarya; Ascomycota; Saccharomycotina; Saccharomycetes; Saccharomycetales; Saccharomycetaceae; Eremothecium	.	cds.comp325_c0_seq1|m.2786	1143-1610[+]	.	.	.	.	.	.
comp325_c0	comp325_c0_seq1	sp|Q757F0|COX9_ASHGO^Q757F0^Q:183-326,H:3-50^37.5%ID^E:1e-07^RecName: Full=Cytochrome c oxidase subunit 7A;^Eukaryota; Fungi; Dikarya; Ascomycota; Saccharomycotina; Saccharomycetes; Saccharomycetales; Saccharomycetaceae; Eremothecium	.	cds.comp325_c0_seq1|m.2787	3-386[+]	sp|O94705|COX9_SCHPO^O94705^Q:60-117,H:1-58^41.38%ID^E:2e-12^RecName: Full=Cytochrome c oxidase subunit 7A;^Eukaryota; Fungi; Dikarya; Ascomycota; Taphrinomycotina; Schizosaccharomycetes; Schizosaccharomycetales; Schizosaccharomycetaceae; Schizosaccharomyces	.	.	ExpAA=22.65^PredHel=1^Topology=o73-95i	NOG82857^Cytochrome c oxidase	GO:0016021^cellular_component^integral to membrane`GO:0005751^cellular_component^mitochondrial respiratory chain complex IV`GO:0004129^molecular_function^cytochrome-c oxidase activity`GO:0009060^biological_process^aerobic respiration`GO:0022904^biological_process^respiratory electron transport chain
comp326_c0	comp326_c0_seq1	sp|P40953|CHI2_CANAL^P40953^Q:927-16,H:24-293^36.98%ID^E:2e-47^RecName: Full=Chitinase 2;^Eukaryota; Fungi; Dikarya; Ascomycota; Saccharomycotina; Saccharomycetes; Saccharomycetales; mitosporic Saccharomycetales; Candida	.	cds.comp326_c0_seq1|m.2795	1-1032[-]	sp|P40953|CHI2_CANAL^P40953^Q:36-339,H:24-293^36.98%ID^E:3e-48^RecName: Full=Chitinase 2;^Eukaryota; Fungi; Dikarya; Ascomycota; Saccharomycotina; Saccharomycetes; Saccharomycetales; mitosporic Saccharomycetales; Candida	PF00704.23^Glyco_hydro_18^Glycosyl hydrolases family 18^39-245^E:2.1e-15	.	.	NOG12793^Calcium ion binding protein	GO:0009986^cellular_component^cell surface`GO:0005576^cellular_component^extracellular region`GO:0030445^cellular_component^yeast-form cell wall`GO:0043169^molecular_function^cation binding`GO:0008061^molecular_function^chitin binding`GO:0004568^molecular_function^chitinase activity`GO:0009267^biological_process^cellular response to starvation`GO:0006032^biological_process^chitin catabolic proces…
comp327_c0	comp327_c0_seq1	sp|Q99002|1433_TRIHA^Q99002^Q:1103-795,H:131-233^97.09%ID^E:4e-63^RecName: Full=14-3-3 protein homolog;^Eukaryota; Fungi; Dikarya; Ascomycota; Pezizomycotina; Sordariomycetes; Hypocreomycetidae; Hypocreales; Hypocreaceae; Hypocrea; mitosporic Hypocrea; Trichoderma	.	cds.comp327_c0_seq1|m.2800	681-1103[-]	sp|Q99002|1433_TRIHA^Q99002^Q:1-106,H:131-236^96.23%ID^E:8e-69^RecName: Full=14-3-3 protein homolog;^Eukaryota; Fungi; Dikarya; Ascomycota; Pezizomycotina; Sordariomycetes; Hypocreomycetidae; Hypocreales; Hypocreaceae; Hypocrea; mitosporic Hypocrea; Trichoderma	PF00244.15^14-3-3^14-3-3 protein^1-106^E:2.9e-50	.	.	.	.
comp328_c0	comp328_c0_seq1	sp|P17505|MDHM_YEAST^P17505^Q:1314-352,H:7-330^64.51%ID^E:2e-141^RecName: Full=Malate dehydrogenase, mitochondrial;^Eukaryota; Fungi; Dikarya; Ascomycota; Saccharomycotina; Saccharomycetes; Saccharomycetales; Saccharomycetaceae; Saccharomyces	.	cds.comp328_c0_seq1|m.2807	337-1488[-]	sp|P17505|MDHM_YEAST^P17505^Q:59-379,H:7-330^64.51%ID^E:4e-143^RecName: Full=Malate dehydrogenase, mitochondrial;^Eukaryota; Fungi; Dikarya; Ascomycota; Saccharomycotina; Saccharomycetes; Saccharomycetales; Saccharomycetaceae; Saccharomyces	PF00056.18^Ldh_1_N^lactate/malate dehydrogenase, NAD binding domain^71-213^E:2.3e-46`PF01073.14^3Beta_HSD^3-beta hydroxysteroid dehydrogenase/isomerase family^74-177^E:0.00014`PF02866.13^Ldh_1_C^lactate/malate dehydrogenase, alpha/beta C-terminal domain^216-379^E:4.5e-43	.	.	COG0039^Malate/lactate dehydrogenases	GO:0005759^cellular_component^mitochondrial matrix`GO:0030060^molecular_function^L-malate dehydrogenase activity`GO:0003729^molecular_function^mRNA binding`GO:0000166^molecular_function^nucleotide binding`GO:0044262^biological_process^cellular carbohydrate metabolic process`GO:0001300^biological_process^chronological cell aging`GO:0006108^biological_process^malate metabolic process`GO:0001302^bio…
comp328_c0	comp328_c0_seq1	sp|P17505|MDHM_YEAST^P17505^Q:1314-352,H:7-330^64.51%ID^E:2e-141^RecName: Full=Malate dehydrogenase, mitochondrial;^Eukaryota; Fungi; Dikarya; Ascomycota; Saccharomycotina; Saccharomycetes; Saccharomycetales; Saccharomycetaceae; Saccharomyces	.	cds.comp328_c0_seq1|m.2808	226-1302[+]	.	.	.	.	.	.
comp329_c0	comp329_c0_seq1	sp|Q7S949|DPH5_NEUCR^Q7S949^Q:61-909,H:1-283^83.39%ID^E:2e-173^RecName: Full=Diphthine synthase;^Eukaryota; Fungi; Dikarya; Ascomycota; Pezizomycotina; Sordariomycetes; Sordariomycetidae; Sordariales; Sordariaceae; Neurospora	.	cds.comp329_c0_seq1|m.2815	967-1575[-]	sp|Q01358|BLI3_NEUCR^Q01358^Q:5-194,H:17-208^63.54%ID^E:3e-86^RecName: Full=Protein bli-3;^Eukaryota; Fungi; Dikarya; Ascomycota; Pezizomycotina; Sordariomycetes; Sordariomycetidae; Sordariales; Sordariaceae; Neurospora	PF01243.15^Pyridox_oxidase^Pyridoxamine 5'-phosphate oxidase^24-107^E:7.3e-13	.	.	NOG84364^Blue light-inducible protein Bli-3	GO:0010181^molecular_function^FMN binding`GO:0004733^molecular_function^pyridoxamine-phosphate oxidase activity`GO:0042823^biological_process^pyridoxal phosphate biosynthetic process
comp329_c0	comp329_c0_seq1	sp|Q7S949|DPH5_NEUCR^Q7S949^Q:61-909,H:1-283^83.39%ID^E:2e-173^RecName: Full=Diphthine synthase;^Eukaryota; Fungi; Dikarya; Ascomycota; Pezizomycotina; Sordariomycetes; Sordariomycetidae; Sordariales; Sordariaceae; Neurospora	.	cds.comp329_c0_seq1|m.2814	1-918[+]	sp|Q7S949|DPH5_NEUCR^Q7S949^Q:21-303,H:1-283^83.39%ID^E:4e-179^RecName: Full=Diphthine synthase;^Eukaryota; Fungi; Dikarya; Ascomycota; Pezizomycotina; Sordariomycetes; Sordariomycetidae; Sordariales; Sordariaceae; Neurospora	PF00590.15^TP_methylase^Tetrapyrrole (Corrin/Porphyrin) Methylases^21-257^E:2.4e-21	.	ExpAA=21.62^PredHel=1^Topology=i13-30o	COG1798^Diphthamide biosynthesis methyltransferase	GO:0005737^cellular_component^cytoplasm`GO:0004164^molecular_function^diphthine synthase activity`GO:0017183^biological_process^peptidyl-diphthamide biosynthetic process from peptidyl-histidine
comp330_c0	comp330_c0_seq1	sp|Q99002|1433_TRIHA^Q99002^Q:437-3,H:1-145^96.55%ID^E:5e-96^RecName: Full=14-3-3 protein homolog;^Eukaryota; Fungi; Dikarya; Ascomycota; Pezizomycotina; Sordariomycetes; Hypocreomycetidae; Hypocreales; Hypocreaceae; Hypocrea; mitosporic Hypocrea; Trichoderma	.	cds.comp330_c0_seq1|m.2825	3-437[-]	sp|Q99002|1433_TRIHA^Q99002^Q:1-145,H:1-145^96.55%ID^E:2e-97^RecName: Full=14-3-3 protein homolog;^Eukaryota; Fungi; Dikarya; Ascomycota; Pezizomycotina; Sordariomycetes; Hypocreomycetidae; Hypocreales; Hypocreaceae; Hypocrea; mitosporic Hypocrea; Trichoderma	PF00244.15^14-3-3^14-3-3 protein^4-144^E:1.5e-63	.	.	.	.
comp331_c0	comp331_c0_seq1	sp|P23641|MPCP_YEAST^P23641^Q:582-1454,H:15-306^61.3%ID^E:1e-120^RecName: Full=Mitochondrial phosphate carrier protein;^Eukaryota; Fungi; Dikarya; Ascomycota; Saccharomycotina; Saccharomycetes; Saccharomycetales; Saccharomycetaceae; Saccharomyces	.	cds.comp331_c0_seq1|m.2830	489-1463[+]	sp|P23641|MPCP_YEAST^P23641^Q:32-322,H:15-306^61.3%ID^E:5e-125^RecName: Full=Mitochondrial phosphate carrier protein;^Eukaryota; Fungi; Dikarya; Ascomycota; Saccharomycotina; Saccharomycetes; Saccharomycetales; Saccharomycetaceae; Saccharomyces	PF00153.22^Mito_carr^Mitochondrial carrier protein^38-117^E:3.3e-18`PF00153.22^Mito_carr^Mitochondrial carrier protein^132-214^E:2.9e-16`PF00153.22^Mito_carr^Mitochondrial carrier protein^230-314^E:2.3e-09	.	.	.	GO:0031305^cellular_component^integral to mitochondrial inner membrane`GO:0005758^cellular_component^mitochondrial intermembrane space`GO:0005315^molecular_function^inorganic phosphate transmembrane transporter activity`GO:0035435^biological_process^phosphate ion transmembrane transport
comp331_c0	comp331_c0_seq1	sp|P23641|MPCP_YEAST^P23641^Q:582-1454,H:15-306^61.3%ID^E:1e-120^RecName: Full=Mitochondrial phosphate carrier protein;^Eukaryota; Fungi; Dikarya; Ascomycota; Saccharomycotina; Saccharomycetes; Saccharomycetales; Saccharomycetaceae; Saccharomyces	.	cds.comp331_c0_seq1|m.2829	624-1694[-]	.	.	.	.	.	.
comp332_c0	comp332_c0_seq1	sp|P61859|CALM_NEUCR^P61859^Q:837-391,H:1-149^100%ID^E:1e-100^RecName: Full=Calmodulin;^Eukaryota; Fungi; Dikarya; Ascomycota; Pezizomycotina; Sordariomycetes; Sordariomycetidae; Sordariales; Sordariaceae; Neurospora	.	cds.comp332_c0_seq1|m.2837	388-837[-]	sp|P61859|CALM_NEUCR^P61859^Q:1-149,H:1-149^100%ID^E:2e-103^RecName: Full=Calmodulin;^Eukaryota; Fungi; Dikarya; Ascomycota; Pezizomycotina; Sordariomycetes; Sordariomycetidae; Sordariales; Sordariaceae; Neurospora	PF00036.27^efhand^EF hand^12-40^E:2.3e-09`PF13405.1^EF_hand_4^EF-hand domain^12-41^E:1.2e-09`PF13499.1^EF_hand_5^EF-hand domain pair^14-73^E:5.3e-15`PF13202.1^EF_hand_3^EF hand^14-37^E:1.2e-06`PF13833.1^EF_hand_6^EF-hand domain pair^25-75^E:1.9e-14`PF00036.27^efhand^EF hand^48-75^E:7.2e-09`PF13405.1^EF_hand_4^EF-hand domain^49-74^E:0.011`PF13202.1^EF_hand_3^EF hand^49-73^E:0.00073`PF08726.5^efhan…	.	.	COG5126^Ca2+-binding protein (EF-Hand superfamily)	GO:0005509^molecular_function^calcium ion binding
comp333_c0	comp333_c0_seq1	sp|O59905|PDX1_CERNC^O59905^Q:1063-179,H:52-342^76.27%ID^E:5e-146^RecName: Full=Pyridoxine biosynthesis protein PDX1;^Eukaryota; Fungi; Dikarya; Ascomycota; Pezizomycotina; Dothideomycetes; Dothideomycetidae; Capnodiales; Mycosphaerellaceae; mitosporic Mycosphaerellaceae; Cercospora	.	cds.comp333_c0_seq1|m.2843	173-1138[-]	sp|O59905|PDX1_CERNC^O59905^Q:18-321,H:44-343^74.34%ID^E:1e-159^RecName: Full=Pyridoxine biosynthesis protein PDX1;^Eukaryota; Fungi; Dikarya; Ascomycota; Pezizomycotina; Dothideomycetes; Dothideomycetidae; Capnodiales; Mycosphaerellaceae; mitosporic Mycosphaerellaceae; Cercospora	PF01680.12^SOR_SNZ^SOR/SNZ family^30-239^E:7.2e-103`PF05690.9^ThiG^Thiazole biosynthesis protein ThiG^227-285^E:2.6e-07	.	.	.	GO:0003824^molecular_function^catalytic activity`GO:0042823^biological_process^pyridoxal phosphate biosynthetic process`GO:0008615^biological_process^pyridoxine biosynthetic process
comp334_c0	comp334_c0_seq1	.	.	cds.comp334_c0_seq1|m.2849	433-1140[-]	.	.	.	.	.	.
comp334_c0	comp334_c0_seq1	.	.	cds.comp334_c0_seq1|m.2854	2-241[-]	.	.	.	.	.	.
comp335_c0	comp335_c0_seq1	sp|P33723|YPT1_NEUCR^P33723^Q:213-752,H:1-180^97.22%ID^E:2e-125^RecName: Full=GTP-binding protein ypt1;^Eukaryota; Fungi; Dikarya; Ascomycota; Pezizomycotina; Sordariomycetes; Sordariomycetidae; Sordariales; Sordariaceae; Neurospora	.	cds.comp335_c0_seq1|m.2861	213-821[+]	sp|P33723|YPT1_NEUCR^P33723^Q:1-202,H:1-203^93.1%ID^E:6e-138^RecName: Full=GTP-binding protein ypt1;^Eukaryota; Fungi; Dikarya; Ascomycota; Pezizomycotina; Sordariomycetes; Sordariomycetidae; Sordariales; Sordariaceae; Neurospora	PF00025.16^Arf^ADP-ribosylation factor family^9-130^E:2.8e-16`PF00071.17^Ras^Ras family^10-170^E:1.4e-65`PF08477.8^Miro^Miro-like protein^10-124^E:1.5e-21`PF04670.7^Gtr1_RagA^Gtr1/RagA G protein conserved region^10-111^E:1.8e-05`PF00009.22^GTP_EFTU^Elongation factor Tu GTP binding domain^45-165^E:7.2e-05	.	.	COG1100^GTPase SAR1 and related small G proteins	GO:0005886^cellular_component^plasma membrane`GO:0005525^molecular_function^GTP binding`GO:0015031^biological_process^protein transport`GO:0007264^biological_process^small GTPase mediated signal transduction
comp336_c0	comp336_c0_seq1	sp|Q08225|DPP3_YEAST^Q08225^Q:420-2525,H:1-711^44.95%ID^E:0^RecName: Full=Probable dipeptidyl peptidase 3;^Eukaryota; Fungi; Dikarya; Ascomycota; Saccharomycotina; Saccharomycetes; Saccharomycetales; Saccharomycetaceae; Saccharomyces	.	cds.comp336_c0_seq1|m.2868	2970-3575[-]	sp|P05739|RL6B_YEAST^P05739^Q:22-201,H:3-176^56.91%ID^E:5e-60^RecName: Full=60S ribosomal protein L6-B;^Eukaryota; Fungi; Dikarya; Ascomycota; Saccharomycotina; Saccharomycetes; Saccharomycetales; Saccharomycetaceae; Saccharomyces	PF01159.14^Ribosomal_L6e^Ribosomal protein L6e^90-201^E:2.8e-37	.	.	.	GO:0022625^cellular_component^cytosolic large ribosomal subunit`GO:0003723^molecular_function^RNA binding`GO:0003735^molecular_function^structural constituent of ribosome`GO:0002181^biological_process^cytoplasmic translation`GO:0000027^biological_process^ribosomal large subunit assembly
comp336_c0	comp336_c0_seq1	sp|Q08225|DPP3_YEAST^Q08225^Q:420-2525,H:1-711^44.95%ID^E:0^RecName: Full=Probable dipeptidyl peptidase 3;^Eukaryota; Fungi; Dikarya; Ascomycota; Saccharomycotina; Saccharomycetes; Saccharomycetales; Saccharomycetaceae; Saccharomyces	.	cds.comp336_c0_seq1|m.2866	3-2528[+]	sp|Q08225|DPP3_YEAST^Q08225^Q:140-841,H:1-711^44.95%ID^E:0^RecName: Full=Probable dipeptidyl peptidase 3;^Eukaryota; Fungi; Dikarya; Ascomycota; Saccharomycotina; Saccharomycetes; Saccharomycetales; Saccharomycetaceae; Saccharomyces	PF03571.10^Peptidase_M49^Peptidase family M49^278-840^E:2.6e-226	.	.	NOG84787^Dipeptidyl-Peptidase	GO:0005737^cellular_component^cytoplasm`GO:0005634^cellular_component^nucleus`GO:0004177^molecular_function^aminopeptidase activity`GO:0008239^molecular_function^dipeptidyl-peptidase activity`GO:0046872^molecular_function^metal ion binding`GO:0008237^molecular_function^metallopeptidase activity`GO:0006508^biological_process^proteolysis
comp337_c0	comp337_c0_seq1	sp|Q67N37|GCSH_SYMTH^Q67N37^Q:185-583,H:5-127^48.87%ID^E:1e-30^RecName: Full=Glycine cleavage system H protein;^Bacteria; Firmicutes; Clostridia; Clostridiales; Clostridiales Family XVIII. Incertae Sedis; Symbiobacterium	.	cds.comp337_c0_seq1|m.2883	2-607[+]	sp|Q67N37|GCSH_SYMTH^Q67N37^Q:62-194,H:5-127^48.87%ID^E:4e-32^RecName: Full=Glycine cleavage system H protein;^Bacteria; Firmicutes; Clostridia; Clostridiales; Clostridiales Family XVIII. Incertae Sedis; Symbiobacterium	PF01597.14^GCV_H^Glycine cleavage H-protein^68-194^E:1.5e-34	.	.	COG0509^Glycine cleavage system H protein (lipoate-binding)	GO:0005960^cellular_component^glycine cleavage complex`GO:0019464^biological_process^glycine decarboxylation via glycine cleavage system
comp338_c0	comp338_c0_seq1	sp|Q05654|RTF21_SCHPO^Q05654^Q:9402-7942,H:377-862^38.01%ID^E:2e-103^RecName: Full=Retrotransposable element Tf2 155 kDa protein type 1;^Eukaryota; Fungi; Dikarya; Ascomycota; Taphrinomycotina; Schizosaccharomycetes; Schizosaccharomycetales; Schizosaccharomycetaceae; Schizosaccharomyces`sp|Q05654|RTF21_SCHPO^Q05654^Q:3679-2219,H:377-862^38.01%ID^E:2e-103^RecName: Full=Retrotransposable element Tf…	.	cds.comp338_c0_seq1|m.2889	305-3889[-]	sp|Q05654|RTF21_SCHPO^Q05654^Q:71-607,H:377-903^35.79%ID^E:6e-108^RecName: Full=Retrotransposable element Tf2 155 kDa protein type 1;^Eukaryota; Fungi; Dikarya; Ascomycota; Taphrinomycotina; Schizosaccharomycetes; Schizosaccharomycetales; Schizosaccharomycetaceae; Schizosaccharomyces`sp|Q05654|RTF21_SCHPO^Q05654^Q:725-1102,H:886-1258^29.66%ID^E:6e-53^RecName: Full=Retrotransposable element Tf2 15…	PF00078.22^RVT_1^Reverse transcriptase (RNA-dependent DNA polymerase)^149-308^E:5.3e-26`PF00665.21^rve^Integrase core domain^818-936^E:1.7e-15`PF00385.19^Chromo^Chromo (CHRromatin Organisation MOdifier) domain^1124-1172^E:5.9e-10	.	.	.	GO:0005634^cellular_component^nucleus`GO:0004190^molecular_function^aspartic-type endopeptidase activity`GO:0003723^molecular_function^RNA binding`GO:0003964^molecular_function^RNA-directed DNA polymerase activity`GO:0033554^biological_process^cellular response to stress`GO:0015074^biological_process^DNA integration`GO:0006508^biological_process^proteolysis`GO:0006278^biological_process^RNA-depen…
comp338_c0	comp338_c0_seq1	sp|Q05654|RTF21_SCHPO^Q05654^Q:9402-7942,H:377-862^38.01%ID^E:2e-103^RecName: Full=Retrotransposable element Tf2 155 kDa protein type 1;^Eukaryota; Fungi; Dikarya; Ascomycota; Taphrinomycotina; Schizosaccharomycetes; Schizosaccharomycetales; Schizosaccharomycetaceae; Schizosaccharomyces`sp|Q05654|RTF21_SCHPO^Q05654^Q:3679-2219,H:377-862^38.01%ID^E:2e-103^RecName: Full=Retrotransposable element Tf…	.	cds.comp338_c0_seq1|m.2888	6028-9612[-]	sp|Q05654|RTF21_SCHPO^Q05654^Q:71-607,H:377-903^35.79%ID^E:6e-108^RecName: Full=Retrotransposable element Tf2 155 kDa protein type 1;^Eukaryota; Fungi; Dikarya; Ascomycota; Taphrinomycotina; Schizosaccharomycetes; Schizosaccharomycetales; Schizosaccharomycetaceae; Schizosaccharomyces`sp|Q05654|RTF21_SCHPO^Q05654^Q:725-1102,H:886-1258^29.66%ID^E:6e-53^RecName: Full=Retrotransposable element Tf2 15…	PF00078.22^RVT_1^Reverse transcriptase (RNA-dependent DNA polymerase)^149-308^E:5.3e-26`PF00665.21^rve^Integrase core domain^818-936^E:1.7e-15`PF00385.19^Chromo^Chromo (CHRromatin Organisation MOdifier) domain^1124-1172^E:5.9e-10	.	.	.	GO:0005634^cellular_component^nucleus`GO:0004190^molecular_function^aspartic-type endopeptidase activity`GO:0003723^molecular_function^RNA binding`GO:0003964^molecular_function^RNA-directed DNA polymerase activity`GO:0033554^biological_process^cellular response to stress`GO:0015074^biological_process^DNA integration`GO:0006508^biological_process^proteolysis`GO:0006278^biological_process^RNA-depen…
comp338_c0	comp338_c0_seq1	sp|Q05654|RTF21_SCHPO^Q05654^Q:9402-7942,H:377-862^38.01%ID^E:2e-103^RecName: Full=Retrotransposable element Tf2 155 kDa protein type 1;^Eukaryota; Fungi; Dikarya; Ascomycota; Taphrinomycotina; Schizosaccharomycetes; Schizosaccharomycetales; Schizosaccharomycetaceae; Schizosaccharomyces`sp|Q05654|RTF21_SCHPO^Q05654^Q:3679-2219,H:377-862^38.01%ID^E:2e-103^RecName: Full=Retrotransposable element Tf…	.	cds.comp338_c0_seq1|m.2891	4243-5595[-]	.	PF00098.18^zf-CCHC^Zinc knuckle^396-412^E:7e-07	.	.	.	.
comp338_c0	comp338_c0_seq1	sp|Q05654|RTF21_SCHPO^Q05654^Q:9402-7942,H:377-862^38.01%ID^E:2e-103^RecName: Full=Retrotransposable element Tf2 155 kDa protein type 1;^Eukaryota; Fungi; Dikarya; Ascomycota; Taphrinomycotina; Schizosaccharomycetes; Schizosaccharomycetales; Schizosaccharomycetaceae; Schizosaccharomyces`sp|Q05654|RTF21_SCHPO^Q05654^Q:3679-2219,H:377-862^38.01%ID^E:2e-103^RecName: Full=Retrotransposable element Tf…	.	cds.comp338_c0_seq1|m.2911	3-152[+]	.	.	.	.	.	.
comp338_c0	comp338_c0_seq1	sp|Q05654|RTF21_SCHPO^Q05654^Q:9402-7942,H:377-862^38.01%ID^E:2e-103^RecName: Full=Retrotransposable element Tf2 155 kDa protein type 1;^Eukaryota; Fungi; Dikarya; Ascomycota; Taphrinomycotina; Schizosaccharomycetes; Schizosaccharomycetales; Schizosaccharomycetaceae; Schizosaccharomyces`sp|Q05654|RTF21_SCHPO^Q05654^Q:3679-2219,H:377-862^38.01%ID^E:2e-103^RecName: Full=Retrotransposable element Tf…	.	cds.comp338_c0_seq1|m.2890	9966-11318[-]	.	PF00098.18^zf-CCHC^Zinc knuckle^396-412^E:7e-07	.	.	.	.
comp339_c0	comp339_c0_seq1	sp|P53616|SUN4_YEAST^P53616^Q:1281-475,H:163-419^44.2%ID^E:6e-55^RecName: Full=Septation protein SUN4;^Eukaryota; Fungi; Dikarya; Ascomycota; Saccharomycotina; Saccharomycetes; Saccharomycetales; Saccharomycetaceae; Saccharomyces	.	cds.comp339_c0_seq1|m.2912	466-1749[-]	sp|P53616|SUN4_YEAST^P53616^Q:157-425,H:163-419^44.93%ID^E:2e-63^RecName: Full=Septation protein SUN4;^Eukaryota; Fungi; Dikarya; Ascomycota; Saccharomycotina; Saccharomycetes; Saccharomycetales; Saccharomycetaceae; Saccharomyces	PF03856.8^SUN^Beta-glucosidase (SUN family)^159-412^E:3.1e-81	sigP:1^19^0.651^YES	.	NOG83991^Protein involved in cellular cell wall organization or biogenesis	GO:0005576^cellular_component^extracellular region`GO:0009277^cellular_component^fungal-type cell wall`GO:0005759^cellular_component^mitochondrial matrix`GO:0015926^molecular_function^glucosidase activity`GO:0000917^biological_process^barrier septum assembly`GO:0007049^biological_process^cell cycle`GO:0007005^biological_process^mitochondrion organization
comp339_c0	comp339_c0_seq1	sp|P53616|SUN4_YEAST^P53616^Q:1281-475,H:163-419^44.2%ID^E:6e-55^RecName: Full=Septation protein SUN4;^Eukaryota; Fungi; Dikarya; Ascomycota; Saccharomycotina; Saccharomycetes; Saccharomycetales; Saccharomycetaceae; Saccharomyces	.	cds.comp339_c0_seq1|m.2913	406-1518[+]	.	.	.	ExpAA=21.56^PredHel=1^Topology=o297-316i	.	.
comp340_c0	comp340_c0_seq1	.	.	cds.comp340_c0_seq1|m.2924	401-964[-]	.	.	.	ExpAA=87.70^PredHel=4^Topology=i21-43o63-82i94-116o129-146i	.	.
comp341_c0	comp341_c0_seq1	sp|Q10193|SRP1_SCHPO^Q10193^Q:1056-811,H:8-90^63.86%ID^E:5e-28^RecName: Full=Pre-mRNA-splicing factor srp1;^Eukaryota; Fungi; Dikarya; Ascomycota; Taphrinomycotina; Schizosaccharomycetes; Schizosaccharomycetales; Schizosaccharomycetaceae; Schizosaccharomyces	.	cds.comp341_c0_seq1|m.2926	499-1074[-]	sp|Q10193|SRP1_SCHPO^Q10193^Q:7-112,H:8-128^52.89%ID^E:2e-32^RecName: Full=Pre-mRNA-splicing factor srp1;^Eukaryota; Fungi; Dikarya; Ascomycota; Taphrinomycotina; Schizosaccharomycetes; Schizosaccharomycetales; Schizosaccharomycetaceae; Schizosaccharomyces	PF00076.17^RRM_1^RNA recognition motif. (a.k.a. RRM, RBD, or RNP domain)^8-73^E:1.2e-11`PF14259.1^RRM_6^RNA recognition motif (a.k.a. RRM, RBD, or RNP domain)^8-66^E:4.3e-07`PF13893.1^RRM_5^RNA recognition motif. (a.k.a. RRM, RBD, or RNP domain)^25-82^E:1.3e-07	.	.	NOG77895^Pre-Mrna splicing factor (Srp1)	GO:0005634^cellular_component^nucleus`GO:0000166^molecular_function^nucleotide binding`GO:0003723^molecular_function^RNA binding`GO:0045292^biological_process^mRNA cis splicing, via spliceosome
comp342_c0	comp342_c0_seq1	sp|P62302|RS13_SOYBN^P62302^Q:91-516,H:1-142^75.35%ID^E:3e-75^RecName: Full=40S ribosomal protein S13;^Eukaryota; Viridiplantae; Streptophyta; Embryophyta; Tracheophyta; Spermatophyta; Magnoliophyta; eudicotyledons; core eudicotyledons; rosids; fabids; Fabales; Fabaceae; Papilionoideae; Phaseoleae; Glycine	.	cds.comp342_c0_seq1|m.2934	91-546[+]	sp|P62302|RS13_SOYBN^P62302^Q:1-151,H:1-151^76.16%ID^E:2e-85^RecName: Full=40S ribosomal protein S13;^Eukaryota; Viridiplantae; Streptophyta; Embryophyta; Tracheophyta; Spermatophyta; Magnoliophyta; eudicotyledons; core eudicotyledons; rosids; fabids; Fabales; Fabaceae; Papilionoideae; Phaseoleae; Glycine	PF08069.7^Ribosomal_S13_N^Ribosomal S13/S15 N-terminal domain^1-60^E:6.4e-28`PF00312.17^Ribosomal_S15^Ribosomal protein S15^66-148^E:3.5e-22	.	.	.	GO:0005840^cellular_component^ribosome`GO:0003735^molecular_function^structural constituent of ribosome`GO:0006412^biological_process^translation
comp342_c0	comp342_c0_seq1	sp|P62302|RS13_SOYBN^P62302^Q:91-516,H:1-142^75.35%ID^E:3e-75^RecName: Full=40S ribosomal protein S13;^Eukaryota; Viridiplantae; Streptophyta; Embryophyta; Tracheophyta; Spermatophyta; Magnoliophyta; eudicotyledons; core eudicotyledons; rosids; fabids; Fabales; Fabaceae; Papilionoideae; Phaseoleae; Glycine	.	cds.comp342_c0_seq1|m.2935	909-1334[-]	sp|Q03323|SDC1_YEAST^Q03323^Q:61-130,H:103-169^34.29%ID^E:5e-09^RecName: Full=COMPASS component SDC1;^Eukaryota; Fungi; Dikarya; Ascomycota; Saccharomycotina; Saccharomycetes; Saccharomycetales; Saccharomycetaceae; Saccharomyces	.	.	.	.	GO:0048188^cellular_component^Set1C/COMPASS complex`GO:0006348^biological_process^chromatin silencing at telomere`GO:0051568^biological_process^histone H3-K4 methylation
comp343_c0	comp343_c0_seq1	.	.	cds.comp343_c0_seq1|m.2940	632-1252[+]	sp|P27951|BAG_STRAG^P27951^Q:101-179,H:843-919^37.04%ID^E:1e-06^RecName: Full=IgA FC receptor;^Bacteria; Firmicutes; Bacilli; Lactobacillales; Streptococcaceae; Streptococcus`sp|P27951|BAG_STRAG^P27951^Q:112-169,H:878-927^44.83%ID^E:1e-06^RecName: Full=IgA FC receptor;^Bacteria; Firmicutes; Bacilli; Lactobacillales; Streptococcaceae; Streptococcus`sp|P27951|BAG_STRAG^P27951^Q:110-170,H:885-946^41…	PF05730.6^CFEM^CFEM domain^27-86^E:5.5e-06	sigP:1^17^0.5^YES	ExpAA=15.14^PredHel=1^Topology=o183-205i	COG5523^Predicted integral membrane protein	GO:0005618^cellular_component^cell wall`GO:0005576^cellular_component^extracellular region`GO:0016020^cellular_component^membrane
comp344_c0	comp344_c0_seq1	sp|P40414|TPM2_YEAST^P40414^Q:233-694,H:1-154^42.21%ID^E:1e-18^RecName: Full=Tropomyosin-2;^Eukaryota; Fungi; Dikarya; Ascomycota; Saccharomycotina; Saccharomycetes; Saccharomycetales; Saccharomycetaceae; Saccharomyces	.	cds.comp344_c0_seq1|m.2947	997-1719[-]	sp|O14012|RRP17_SCHPO^O14012^Q:36-233,H:16-197^31%ID^E:4e-14^RecName: Full=Ribosomal RNA-processing protein 17;^Eukaryota; Fungi; Dikarya; Ascomycota; Taphrinomycotina; Schizosaccharomycetes; Schizosaccharomycetales; Schizosaccharomycetaceae; Schizosaccharomyces	PF09805.4^Nop25^Nucleolar protein 12 (25kDa)^35-169^E:3.1e-36	.	.	NOG82940^Protein involved in rRNA processing	GO:0005954^cellular_component^calcium- and calmodulin-dependent protein kinase complex`GO:0005737^cellular_component^cytoplasm`GO:0005730^cellular_component^nucleolus`GO:0004527^molecular_function^exonuclease activity`GO:0000967^biological_process^rRNA 5'-end processing`GO:0006364^biological_process^rRNA processing
comp344_c0	comp344_c0_seq1	sp|P40414|TPM2_YEAST^P40414^Q:233-694,H:1-154^42.21%ID^E:1e-18^RecName: Full=Tropomyosin-2;^Eukaryota; Fungi; Dikarya; Ascomycota; Saccharomycotina; Saccharomycetes; Saccharomycetales; Saccharomycetaceae; Saccharomyces	.	cds.comp344_c0_seq1|m.2950	233-718[+]	sp|P40414|TPM2_YEAST^P40414^Q:1-154,H:1-154^42.21%ID^E:3e-28^RecName: Full=Tropomyosin-2;^Eukaryota; Fungi; Dikarya; Ascomycota; Saccharomycotina; Saccharomycetes; Saccharomycetales; Saccharomycetaceae; Saccharomyces	PF12718.2^Tropomyosin_1^Tropomyosin like^7-149^E:1.2e-49	.	.	NOG251762^Protein involved in SCF-dependent proteasomal ubiquitin-dependent protein catabolic process	GO:0032432^cellular_component^actin filament bundle`GO:0000142^cellular_component^cellular bud neck contractile ring`GO:0003786^molecular_function^actin lateral binding`GO:0051017^biological_process^actin filament bundle assembly`GO:0008154^biological_process^actin polymerization or depolymerization`GO:0007118^biological_process^budding cell apical bud growth`GO:0007119^biological_process^budding…
comp345_c0	comp345_c0_seq1	.	.	cds.comp345_c0_seq1|m.2959	245-718[-]	.	.	sigP:1^18^0.704^YES	.	.	.
comp346_c0	comp346_c0_seq1	sp|Q6VV72|IF1A_RAT^Q6VV72^Q:1999-1607,H:1-131^80.92%ID^E:3e-53^RecName: Full=Eukaryotic translation initiation factor 1A;^Eukaryota; Metazoa; Chordata; Craniata; Vertebrata; Euteleostomi; Mammalia; Eutheria; Euarchontoglires; Glires; Rodentia; Sciurognathi; Muroidea; Muridae; Murinae; Rattus	.	cds.comp346_c0_seq1|m.2976	3-164[-]	.	.	.	.	.	.
comp346_c0	comp346_c0_seq1	sp|Q6VV72|IF1A_RAT^Q6VV72^Q:1999-1607,H:1-131^80.92%ID^E:3e-53^RecName: Full=Eukaryotic translation initiation factor 1A;^Eukaryota; Metazoa; Chordata; Craniata; Vertebrata; Euteleostomi; Mammalia; Eutheria; Euarchontoglires; Glires; Rodentia; Sciurognathi; Muroidea; Muridae; Murinae; Rattus	.	cds.comp346_c0_seq1|m.2964	2-661[+]	.	PF02205.15^WH2^WH2 motif^130-153^E:0.0012	.	.	.	.
comp346_c0	comp346_c0_seq1	sp|Q6VV72|IF1A_RAT^Q6VV72^Q:1999-1607,H:1-131^80.92%ID^E:3e-53^RecName: Full=Eukaryotic translation initiation factor 1A;^Eukaryota; Metazoa; Chordata; Craniata; Vertebrata; Euteleostomi; Mammalia; Eutheria; Euarchontoglires; Glires; Rodentia; Sciurognathi; Muroidea; Muridae; Murinae; Rattus	.	cds.comp346_c0_seq1|m.2966	1511-1999[-]	sp|Q6VV72|IF1A_RAT^Q6VV72^Q:1-131,H:1-131^80.92%ID^E:9e-72^RecName: Full=Eukaryotic translation initiation factor 1A;^Eukaryota; Metazoa; Chordata; Craniata; Vertebrata; Euteleostomi; Mammalia; Eutheria; Euarchontoglires; Glires; Rodentia; Sciurognathi; Muroidea; Muridae; Murinae; Rattus	PF01176.14^eIF-1a^Translation initiation factor 1A / IF-1^30-94^E:4e-27	.	.	COG0361^Translation initiation factor 1 (IF-1)	GO:0003743^molecular_function^translation initiation factor activity
comp347_c0	comp347_c0_seq1	sp|Q9C3Y4|RHOA_EMENI^Q9C3Y4^Q:270-809,H:1-180^96.11%ID^E:1e-117^RecName: Full=GTP-binding protein rhoA;^Eukaryota; Fungi; Dikarya; Ascomycota; Pezizomycotina; Eurotiomycetes; Eurotiomycetidae; Eurotiales; Trichocomaceae; Emericella	.	cds.comp347_c0_seq1|m.2979	843-1433[-]	.	.	.	.	.	.
comp347_c0	comp347_c0_seq1	sp|Q9C3Y4|RHOA_EMENI^Q9C3Y4^Q:270-809,H:1-180^96.11%ID^E:1e-117^RecName: Full=GTP-binding protein rhoA;^Eukaryota; Fungi; Dikarya; Ascomycota; Pezizomycotina; Eurotiomycetes; Eurotiomycetidae; Eurotiales; Trichocomaceae; Emericella	.	cds.comp347_c0_seq1|m.2980	270-854[+]	sp|Q9C3Y4|RHOA_EMENI^Q9C3Y4^Q:1-194,H:1-193^92.78%ID^E:9e-130^RecName: Full=GTP-binding protein rhoA;^Eukaryota; Fungi; Dikarya; Ascomycota; Pezizomycotina; Eurotiomycetes; Eurotiomycetidae; Eurotiales; Trichocomaceae; Emericella	PF00025.16^Arf^ADP-ribosylation factor family^6-172^E:1.5e-06`PF00071.17^Ras^Ras family^7-178^E:4.6e-56`PF08477.8^Miro^Miro-like protein^7-120^E:2.5e-15	.	.	COG1100^GTPase SAR1 and related small G proteins	GO:0005622^cellular_component^intracellular`GO:0005886^cellular_component^plasma membrane`GO:0005525^molecular_function^GTP binding`GO:0007264^biological_process^small GTPase mediated signal transduction
comp347_c0	comp347_c0_seq1	sp|Q9C3Y4|RHOA_EMENI^Q9C3Y4^Q:270-809,H:1-180^96.11%ID^E:1e-117^RecName: Full=GTP-binding protein rhoA;^Eukaryota; Fungi; Dikarya; Ascomycota; Pezizomycotina; Eurotiomycetes; Eurotiomycetidae; Eurotiales; Trichocomaceae; Emericella	.	cds.comp347_c0_seq1|m.2986	1922-2158[-]	.	.	.	.	.	.
comp347_c0	comp347_c0_seq1	sp|Q9C3Y4|RHOA_EMENI^Q9C3Y4^Q:270-809,H:1-180^96.11%ID^E:1e-117^RecName: Full=GTP-binding protein rhoA;^Eukaryota; Fungi; Dikarya; Ascomycota; Pezizomycotina; Eurotiomycetes; Eurotiomycetidae; Eurotiales; Trichocomaceae; Emericella	.	cds.comp347_c0_seq1|m.2988	77-298[-]	.	.	.	.	.	.
comp348_c0	comp348_c0_seq1	.	.	cds.comp348_c0_seq1|m.2996	490-753[-]	.	.	.	.	.	.
comp349_c0	comp349_c0_seq1	sp|Q9UUD1|SREBP_SCHPO^Q9UUD1^Q:1460-1819,H:235-343^58.2%ID^E:4e-27^RecName: Full=Sterol regulatory element-binding protein 1;^Eukaryota; Fungi; Dikarya; Ascomycota; Taphrinomycotina; Schizosaccharomycetes; Schizosaccharomycetales; Schizosaccharomycetaceae; Schizosaccharomyces	.	cds.comp349_c0_seq1|m.3001	944-1888[+]	sp|Q9UUD1|SREBP_SCHPO^Q9UUD1^Q:173-299,H:235-350^56.59%ID^E:1e-29^RecName: Full=Sterol regulatory element-binding protein 1;^Eukaryota; Fungi; Dikarya; Ascomycota; Taphrinomycotina; Schizosaccharomycetes; Schizosaccharomycetales; Schizosaccharomycetaceae; Schizosaccharomyces	PF00010.21^HLH^Helix-loop-helix DNA-binding domain^201-282^E:2.2e-18	.	.	NOG242942^NADH dehydrogenase (ubiquinone)	GO:0071458^cellular_component^integral to cytosolic side of endoplasmic reticulum membrane`GO:0005634^cellular_component^nucleus`GO:0032936^cellular_component^SREBP-SCAP complex`GO:0000978^molecular_function^RNA polymerase II core promoter proximal region sequence-specific DNA binding`GO:0001078^molecular_function^RNA polymerase II core promoter proximal region sequence-specific DNA binding trans…
comp350_c0	comp350_c0_seq1	sp|P40235|HHP1_SCHPO^P40235^Q:2283-1405,H:2-294^85.67%ID^E:0^RecName: Full=Casein kinase I homolog hhp1;^Eukaryota; Fungi; Dikarya; Ascomycota; Taphrinomycotina; Schizosaccharomycetes; Schizosaccharomycetales; Schizosaccharomycetaceae; Schizosaccharomyces	.	cds.comp350_c0_seq1|m.3008	1186-2676[-]	sp|P40235|HHP1_SCHPO^P40235^Q:133-424,H:3-294^85.96%ID^E:0^RecName: Full=Casein kinase I homolog hhp1;^Eukaryota; Fungi; Dikarya; Ascomycota; Taphrinomycotina; Schizosaccharomycetes; Schizosaccharomycetales; Schizosaccharomycetaceae; Schizosaccharomyces	PF00069.20^Pkinase^Protein kinase domain^141-370^E:9e-38`PF07714.12^Pkinase_Tyr^Protein tyrosine kinase^143-365^E:2.8e-14	.	.	COG0515^Serine/threonine protein kinase	GO:0032153^cellular_component^cell division site`GO:0005829^cellular_component^cytosol`GO:0033551^cellular_component^monopolin complex`GO:0005634^cellular_component^nucleus`GO:0005524^molecular_function^ATP binding`GO:0004674^molecular_function^protein serine/threonine kinase activity`GO:0051519^biological_process^activation of bipolar cell growth`GO:0051455^biological_process^attachment of spind…
comp351_c0	comp351_c0_seq1	.	.	cds.comp351_c0_seq1|m.3027	2-325[+]	.	.	.	.	.	.
comp352_c0	comp352_c0_seq1	sp|Q6MVH7|IPYR_NEUCR^Q6MVH7^Q:1167-325,H:7-287^89.32%ID^E:4e-177^RecName: Full=Inorganic pyrophosphatase;^Eukaryota; Fungi; Dikarya; Ascomycota; Pezizomycotina; Sordariomycetes; Sordariomycetidae; Sordariales; Sordariaceae; Neurospora	.	cds.comp352_c0_seq1|m.3030	313-1683[-]	sp|Q6MVH7|IPYR_NEUCR^Q6MVH7^Q:171-456,H:5-290^89.16%ID^E:0^RecName: Full=Inorganic pyrophosphatase;^Eukaryota; Fungi; Dikarya; Ascomycota; Pezizomycotina; Sordariomycetes; Sordariomycetidae; Sordariales; Sordariaceae; Neurospora	PF00719.14^Pyrophosphatase^Inorganic pyrophosphatase^213-396^E:2.1e-51	.	.	COG0221^Inorganic pyrophosphatase	GO:0005737^cellular_component^cytoplasm`GO:0004427^molecular_function^inorganic diphosphatase activity`GO:0000287^molecular_function^magnesium ion binding`GO:0006796^biological_process^phosphate-containing compound metabolic process
comp352_c0	comp352_c0_seq1	sp|Q6MVH7|IPYR_NEUCR^Q6MVH7^Q:1167-325,H:7-287^89.32%ID^E:4e-177^RecName: Full=Inorganic pyrophosphatase;^Eukaryota; Fungi; Dikarya; Ascomycota; Pezizomycotina; Sordariomycetes; Sordariomycetidae; Sordariales; Sordariaceae; Neurospora	.	cds.comp352_c0_seq1|m.3031	289-1200[+]	.	.	.	.	.	.
comp353_c0	comp353_c0_seq1	sp|Q6M981|FKB1B_NEUCR^Q6M981^Q:202-540,H:1-110^69.03%ID^E:1e-43^RecName: Full=Peptidyl-prolyl cis-trans isomerase fkr-3;^Eukaryota; Fungi; Dikarya; Ascomycota; Pezizomycotina; Sordariomycetes; Sordariomycetidae; Sordariales; Sordariaceae; Neurospora	.	cds.comp353_c0_seq1|m.3040	202-543[+]	sp|Q6M981|FKB1B_NEUCR^Q6M981^Q:1-113,H:1-110^69.03%ID^E:2e-47^RecName: Full=Peptidyl-prolyl cis-trans isomerase fkr-3;^Eukaryota; Fungi; Dikarya; Ascomycota; Pezizomycotina; Sordariomycetes; Sordariomycetidae; Sordariales; Sordariaceae; Neurospora	PF00254.23^FKBP_C^FKBP-type peptidyl-prolyl cis-trans isomerase^16-109^E:5.5e-27	.	.	COG0545^FKBP-type peptidyl-prolyl cis-trans isomerases 1	GO:0005737^cellular_component^cytoplasm`GO:0003755^molecular_function^peptidyl-prolyl cis-trans isomerase activity`GO:0006457^biological_process^protein folding`GO:0000413^biological_process^protein peptidyl-prolyl isomerization
comp354_c0	comp354_c0_seq1	sp|O42700|TAL1_SCHPO^O42700^Q:181-1149,H:1-322^67.18%ID^E:2e-133^RecName: Full=Transaldolase;^Eukaryota; Fungi; Dikarya; Ascomycota; Taphrinomycotina; Schizosaccharomycetes; Schizosaccharomycetales; Schizosaccharomycetaceae; Schizosaccharomyces	.	cds.comp354_c0_seq1|m.3048	1625-2911[-]	sp|A7N0G6|APAH_VIBHB^A7N0G6^Q:115-399,H:5-254^27.92%ID^E:2e-17^RecName: Full=Bis(5'-nucleosyl)-tetraphosphatase, symmetrical;^Bacteria; Proteobacteria; Gammaproteobacteria; Vibrionales; Vibrionaceae; Vibrio	PF00149.23^Metallophos^Calcineurin-like phosphoesterase^112-182^E:6.3e-09`PF12850.2^Metallophos_2^Calcineurin-like phosphoesterase superfamily domain^112-219^E:9.1e-07	.	ExpAA=20.70^PredHel=1^Topology=i13-35o	COG0639^Diadenosine tetraphosphatase and related serine/threonine protein phosphatases	GO:0008803^molecular_function^bis(5'-nucleosyl)-tetraphosphatase (symmetrical) activity
comp354_c0	comp354_c0_seq1	sp|O42700|TAL1_SCHPO^O42700^Q:181-1149,H:1-322^67.18%ID^E:2e-133^RecName: Full=Transaldolase;^Eukaryota; Fungi; Dikarya; Ascomycota; Taphrinomycotina; Schizosaccharomycetes; Schizosaccharomycetales; Schizosaccharomycetaceae; Schizosaccharomyces	.	cds.comp354_c0_seq1|m.3049	178-1152[+]	sp|O42700|TAL1_SCHPO^O42700^Q:2-324,H:1-322^67.18%ID^E:4e-157^RecName: Full=Transaldolase;^Eukaryota; Fungi; Dikarya; Ascomycota; Taphrinomycotina; Schizosaccharomycetes; Schizosaccharomycetales; Schizosaccharomycetaceae; Schizosaccharomyces	PF00923.14^Transaldolase^Transaldolase^15-316^E:1.3e-95	.	.	.	GO:0005829^cellular_component^cytosol`GO:0005634^cellular_component^nucleus`GO:0004801^molecular_function^sedoheptulose-7-phosphate:D-glyceraldehyde-3-phosphate glyceronetransferase activity`GO:0009052^biological_process^pentose-phosphate shunt, non-oxidative branch
comp355_c0	comp355_c0_seq1	sp|P40024|ARB1_YEAST^P40024^Q:2202-487,H:42-609^72.2%ID^E:0^RecName: Full=ABC transporter ATP-binding protein ARB1;^Eukaryota; Fungi; Dikarya; Ascomycota; Saccharomycotina; Saccharomycetes; Saccharomycetales; Saccharomycetaceae; Saccharomyces	.	cds.comp355_c0_seq1|m.3060	469-2388[-]	sp|P40024|ARB1_YEAST^P40024^Q:63-634,H:42-609^72.2%ID^E:0^RecName: Full=ABC transporter ATP-binding protein ARB1;^Eukaryota; Fungi; Dikarya; Ascomycota; Saccharomycotina; Saccharomycetes; Saccharomycetales; Saccharomycetaceae; Saccharomyces	PF00005.22^ABC_tran^ABC transporter^146-280^E:7.7e-13`PF12848.2^ABC_tran_2^ABC transporter^320-390^E:1.1e-20`PF00005.22^ABC_tran^ABC transporter^460-569^E:1.1e-14	.	.	COG0488^ATPase components of ABC transporters with duplicated ATPase domains	GO:0005737^cellular_component^cytoplasm`GO:0005634^cellular_component^nucleus`GO:0005524^molecular_function^ATP binding`GO:0042624^molecular_function^ATPase activity, uncoupled`GO:0000056^biological_process^ribosomal small subunit export from nucleus
comp356_c0	comp356_c0_seq1	sp|P78746|CHSD_ASPFU^P78746^Q:2643-802,H:24-620^65.85%ID^E:0^RecName: Full=Chitin synthase D;^Eukaryota; Fungi; Dikarya; Ascomycota; Pezizomycotina; Eurotiomycetes; Eurotiomycetidae; Eurotiales; Trichocomaceae; mitosporic Trichocomaceae; Aspergillus	.	cds.comp356_c0_seq1|m.3074	382-2832[-]	sp|P78746|CHSD_ASPFU^P78746^Q:64-771,H:24-718^59.24%ID^E:0^RecName: Full=Chitin synthase D;^Eukaryota; Fungi; Dikarya; Ascomycota; Pezizomycotina; Eurotiomycetes; Eurotiomycetidae; Eurotiales; Trichocomaceae; mitosporic Trichocomaceae; Aspergillus	PF13641.1^Glyco_tranf_2_3^Glycosyltransferase like family 2^142-418^E:1.4e-18`PF03142.10^Chitin_synth_2^Chitin synthase^255-543^E:9.8e-25`PF13632.1^Glyco_trans_2_3^Glycosyl transferase family group 2^255-463^E:2.7e-17	.	ExpAA=133.29^PredHel=6^Topology=o20-42i54-76o101-123i449-466o476-495i502-524o	COG1215^Glycosyltransferases, probably involved in cell wall biogenesis	GO:0016021^cellular_component^integral to membrane`GO:0005886^cellular_component^plasma membrane`GO:0004100^molecular_function^chitin synthase activity
comp358_c0	comp358_c0_seq1	sp|Q4WY53|PGM_ASPFU^Q4WY53^Q:1592-216,H:94-555^73.38%ID^E:0^RecName: Full=Phosphoglucomutase;^Eukaryota; Fungi; Dikarya; Ascomycota; Pezizomycotina; Eurotiomycetes; Eurotiomycetidae; Eurotiales; Trichocomaceae; mitosporic Trichocomaceae; Aspergillus	.	cds.comp358_c0_seq1|m.3087	213-1592[-]	sp|Q4WY53|PGM_ASPFU^Q4WY53^Q:1-459,H:94-555^73.38%ID^E:0^RecName: Full=Phosphoglucomutase;^Eukaryota; Fungi; Dikarya; Ascomycota; Pezizomycotina; Eurotiomycetes; Eurotiomycetidae; Eurotiales; Trichocomaceae; mitosporic Trichocomaceae; Aspergillus	PF02878.11^PGM_PMM_I^Phosphoglucomutase/phosphomannomutase, alpha/beta/alpha domain I^1-61^E:6.5e-14`PF02879.11^PGM_PMM_II^Phosphoglucomutase/phosphomannomutase, alpha/beta/alpha domain II^92-194^E:1.1e-15`PF02880.11^PGM_PMM_III^Phosphoglucomutase/phosphomannomutase, alpha/beta/alpha domain III^202-322^E:5.8e-25`PF00408.15^PGM_PMM_IV^Phosphoglucomutase/phosphomannomutase, C-terminal domain^376-43…	.	.	COG0033^Phosphoglucomutase	GO:0005737^cellular_component^cytoplasm`GO:0000287^molecular_function^magnesium ion binding`GO:0004614^molecular_function^phosphoglucomutase activity`GO:0006006^biological_process^glucose metabolic process
comp359_c0	comp359_c0_seq1	sp|Q9P792|YN8B_SCHPO^Q9P792^Q:2212-1697,H:58-239^31.94%ID^E:3e-12^RecName: Full=ZZ-type zinc finger-containing protein P35G2.11c;^Eukaryota; Fungi; Dikarya; Ascomycota; Taphrinomycotina; Schizosaccharomycetes; Schizosaccharomycetales; Schizosaccharomycetaceae; Schizosaccharomyces`sp|Q9P792|YN8B_SCHPO^Q9P792^Q:2008-1628,H:56-183^28.47%ID^E:3e-06^RecName: Full=ZZ-type zinc finger-containing protein…	.	cds.comp359_c0_seq1|m.3098	176-517[+]	.	.	.	.	.	.
comp359_c0	comp359_c0_seq1	sp|Q9P792|YN8B_SCHPO^Q9P792^Q:2212-1697,H:58-239^31.94%ID^E:3e-12^RecName: Full=ZZ-type zinc finger-containing protein P35G2.11c;^Eukaryota; Fungi; Dikarya; Ascomycota; Taphrinomycotina; Schizosaccharomycetes; Schizosaccharomycetales; Schizosaccharomycetaceae; Schizosaccharomyces`sp|Q9P792|YN8B_SCHPO^Q9P792^Q:2008-1628,H:56-183^28.47%ID^E:3e-06^RecName: Full=ZZ-type zinc finger-containing protein…	.	cds.comp359_c0_seq1|m.3093	545-3184[-]	sp|Q14596|NBR1_HUMAN^Q14596^Q:468-773,H:217-478^25.32%ID^E:2e-16^RecName: Full=Next to BRCA1 gene 1 protein;^Eukaryota; Metazoa; Chordata; Craniata; Vertebrata; Euteleostomi; Mammalia; Eutheria; Euarchontoglires; Primates; Haplorrhini; Catarrhini; Hominidae; Homo	PF00569.12^ZZ^Zinc finger, ZZ type^328-365^E:0.00012`PF00569.12^ZZ^Zinc finger, ZZ type^394-427^E:8.8e-05`PF00569.12^ZZ^Zinc finger, ZZ type^477-503^E:2.1e-05	.	.	.	GO:0005776^cellular_component^autophagic vacuole`GO:0031410^cellular_component^cytoplasmic vesicle`GO:0005829^cellular_component^cytosol`GO:0005770^cellular_component^late endosome`GO:0005764^cellular_component^lysosome`GO:0031430^cellular_component^M band`GO:0000407^cellular_component^pre-autophagosomal structure`GO:0046872^molecular_function^metal ion binding`GO:0051019^molecular_function^mitog…
comp359_c0	comp359_c0_seq1	sp|Q9P792|YN8B_SCHPO^Q9P792^Q:2212-1697,H:58-239^31.94%ID^E:3e-12^RecName: Full=ZZ-type zinc finger-containing protein P35G2.11c;^Eukaryota; Fungi; Dikarya; Ascomycota; Taphrinomycotina; Schizosaccharomycetes; Schizosaccharomycetales; Schizosaccharomycetaceae; Schizosaccharomyces`sp|Q9P792|YN8B_SCHPO^Q9P792^Q:2008-1628,H:56-183^28.47%ID^E:3e-06^RecName: Full=ZZ-type zinc finger-containing protein…	.	cds.comp359_c0_seq1|m.3094	1661-2575[+]	.	.	.	.	.	.
comp360_c0	comp360_c0_seq1	sp|Q7Z8E7|GPD_COLGL^Q7Z8E7^Q:271-1545,H:2-420^74.88%ID^E:0^RecName: Full=Glycerol-3-phosphate dehydrogenase [NAD(+)];^Eukaryota; Fungi; Dikarya; Ascomycota; Pezizomycotina; Sordariomycetes; Hypocreomycetidae; Glomerellales; Glomerellaceae; mitosporic Glomerellaceae; Colletotrichum	.	cds.comp360_c0_seq1|m.3109	154-1548[+]	sp|Q7Z8E7|GPD_COLGL^Q7Z8E7^Q:40-464,H:2-420^74.88%ID^E:0^RecName: Full=Glycerol-3-phosphate dehydrogenase [NAD(+)];^Eukaryota; Fungi; Dikarya; Ascomycota; Pezizomycotina; Sordariomycetes; Hypocreomycetidae; Glomerellales; Glomerellaceae; mitosporic Glomerellaceae; Colletotrichum	PF01210.18^NAD_Gly3P_dh_N^NAD-dependent glycerol-3-phosphate dehydrogenase N-terminus^50-231^E:6.1e-46`PF07479.9^NAD_Gly3P_dh_C^NAD-dependent glycerol-3-phosphate dehydrogenase C-terminus^310-456^E:4.4e-40	.	.	.	GO:0009331^cellular_component^glycerol-3-phosphate dehydrogenase complex`GO:0004367^molecular_function^glycerol-3-phosphate dehydrogenase [NAD+] activity`GO:0051287^molecular_function^NAD binding`GO:0005975^biological_process^carbohydrate metabolic process`GO:0046168^biological_process^glycerol-3-phosphate catabolic process
comp361_c0	comp361_c0_seq1	sp|P07144|VDAC_NEUCR^P07144^Q:2189-1341,H:1-283^76.68%ID^E:1e-146^RecName: Full=Mitochondrial outer membrane protein porin;^Eukaryota; Fungi; Dikarya; Ascomycota; Pezizomycotina; Sordariomycetes; Sordariomycetidae; Sordariales; Sordariaceae; Neurospora	.	cds.comp361_c0_seq1|m.3123	122-1003[+]	sp|Q5P9E0|DNAJ_ANAMM^Q5P9E0^Q:42-135,H:4-89^44.68%ID^E:8e-17^RecName: Full=Chaperone protein DnaJ;^Bacteria; Proteobacteria; Alphaproteobacteria; Rickettsiales; Anaplasmataceae; Anaplasma	PF00226.26^DnaJ^DnaJ domain^43-105^E:2.7e-21	.	ExpAA=22.64^PredHel=1^Topology=o253-275i	COG0484^DnaJ-class molecular chaperone with C-terminal Zn finger domain	GO:0005737^cellular_component^cytoplasm`GO:0005524^molecular_function^ATP binding`GO:0046872^molecular_function^metal ion binding`GO:0006260^biological_process^DNA replication`GO:0006457^biological_process^protein folding`GO:0009408^biological_process^response to heat
comp361_c0	comp361_c0_seq1	sp|P07144|VDAC_NEUCR^P07144^Q:2189-1341,H:1-283^76.68%ID^E:1e-146^RecName: Full=Mitochondrial outer membrane protein porin;^Eukaryota; Fungi; Dikarya; Ascomycota; Pezizomycotina; Sordariomycetes; Sordariomycetidae; Sordariales; Sordariaceae; Neurospora	.	cds.comp361_c0_seq1|m.3124	1338-2189[-]	sp|P07144|VDAC_NEUCR^P07144^Q:1-283,H:1-283^76.68%ID^E:3e-160^RecName: Full=Mitochondrial outer membrane protein porin;^Eukaryota; Fungi; Dikarya; Ascomycota; Pezizomycotina; Sordariomycetes; Sordariomycetidae; Sordariales; Sordariaceae; Neurospora	PF01459.17^Porin_3^Eukaryotic porin^4-276^E:1.1e-60	.	.	NOG243169^Histidine kinase	GO:0005741^cellular_component^mitochondrial outer membrane`GO:0046930^cellular_component^pore complex`GO:0015288^molecular_function^porin activity`GO:0008308^molecular_function^voltage-gated anion channel activity
comp362_c0	comp362_c0_seq1	sp|O60044|QCR2_NEUCR^O60044^Q:1313-6,H:1-441^57.94%ID^E:2e-157^RecName: Full=Cytochrome b-c1 complex subunit 2, mitochondrial;^Eukaryota; Fungi; Dikarya; Ascomycota; Pezizomycotina; Sordariomycetes; Sordariomycetidae; Sordariales; Sordariaceae; Neurospora	.	cds.comp362_c0_seq1|m.3135	3-1313[-]	sp|O60044|QCR2_NEUCR^O60044^Q:1-436,H:1-441^57.94%ID^E:1e-160^RecName: Full=Cytochrome b-c1 complex subunit 2, mitochondrial;^Eukaryota; Fungi; Dikarya; Ascomycota; Pezizomycotina; Sordariomycetes; Sordariomycetidae; Sordariales; Sordariaceae; Neurospora	PF00675.15^Peptidase_M16^Insulinase (Peptidase family M16)^48-186^E:1.4e-16`PF05193.16^Peptidase_M16_C^Peptidase M16 inactive domain^201-368^E:1.4e-10	.	.	COG0612^Predicted Zn-dependent peptidases	GO:0005743^cellular_component^mitochondrial inner membrane`GO:0070469^cellular_component^respiratory chain`GO:0046872^molecular_function^metal ion binding`GO:0004222^molecular_function^metalloendopeptidase activity`GO:0022900^biological_process^electron transport chain`GO:0006508^biological_process^proteolysis
comp364_c0	comp364_c0_seq1	sp|O74298|LYS2_PENCH^O74298^Q:5765-2244,H:234-1409^54.65%ID^E:0^RecName: Full=L-aminoadipate-semialdehyde dehydrogenase large subunit;^Eukaryota; Fungi; Dikarya; Ascomycota; Pezizomycotina; Eurotiomycetes; Eurotiomycetidae; Eurotiales; Trichocomaceae; mitosporic Trichocomaceae; Penicillium; Penicillium chrysogenum complex	.	cds.comp364_c0_seq1|m.3140	2403-3317[+]	.	.	.	.	.	.
comp364_c0	comp364_c0_seq1	sp|O74298|LYS2_PENCH^O74298^Q:5765-2244,H:234-1409^54.65%ID^E:0^RecName: Full=L-aminoadipate-semialdehyde dehydrogenase large subunit;^Eukaryota; Fungi; Dikarya; Ascomycota; Pezizomycotina; Eurotiomycetes; Eurotiomycetidae; Eurotiales; Trichocomaceae; mitosporic Trichocomaceae; Penicillium; Penicillium chrysogenum complex	.	cds.comp364_c0_seq1|m.3139	617-1711[-]	sp|Q4ING3|CCPR_GIBZE^Q4ING3^Q:4-363,H:2-356^78.06%ID^E:0^RecName: Full=Cytochrome c peroxidase, mitochondrial;^Eukaryota; Fungi; Dikarya; Ascomycota; Pezizomycotina; Sordariomycetes; Hypocreomycetidae; Hypocreales; Nectriaceae; Gibberella	PF00141.18^peroxidase^Peroxidase^104-326^E:1.2e-49	.	.	COG0376^Catalase (peroxidase I)	GO:0005759^cellular_component^mitochondrial matrix`GO:0004130^molecular_function^cytochrome-c peroxidase activity`GO:0020037^molecular_function^heme binding`GO:0046872^molecular_function^metal ion binding`GO:0006979^biological_process^response to oxidative stress
comp364_c0	comp364_c0_seq1	sp|O74298|LYS2_PENCH^O74298^Q:5765-2244,H:234-1409^54.65%ID^E:0^RecName: Full=L-aminoadipate-semialdehyde dehydrogenase large subunit;^Eukaryota; Fungi; Dikarya; Ascomycota; Pezizomycotina; Eurotiomycetes; Eurotiomycetidae; Eurotiales; Trichocomaceae; mitosporic Trichocomaceae; Penicillium; Penicillium chrysogenum complex	.	cds.comp364_c0_seq1|m.3138	2235-5768[-]	sp|O74298|LYS2_PENCH^O74298^Q:2-1175,H:234-1409^54.65%ID^E:0^RecName: Full=L-aminoadipate-semialdehyde dehydrogenase large subunit;^Eukaryota; Fungi; Dikarya; Ascomycota; Pezizomycotina; Eurotiomycetes; Eurotiomycetidae; Eurotiales; Trichocomaceae; mitosporic Trichocomaceae; Penicillium; Penicillium chrysogenum complex	PF00501.23^AMP-binding^AMP-binding enzyme^51-513^E:4e-97`PF00550.20^PP-binding^Phosphopantetheine attachment site^639-702^E:1.2e-09`PF00106.20^adh_short^short chain dehydrogenase^755-893^E:9.4e-05`PF01370.16^Epimerase^NAD dependent epimerase/dehydratase family^756-965^E:5.5e-16`PF07993.7^NAD_binding_4^Male sterility protein^758-1007^E:6.7e-70`PF01073.14^3Beta_HSD^3-beta hydroxysteroid dehydrogena…	.	.	.	GO:0004043^molecular_function^L-aminoadipate-semialdehyde dehydrogenase activity`GO:0000166^molecular_function^nucleotide binding`GO:0031177^molecular_function^phosphopantetheine binding`GO:0019878^biological_process^lysine biosynthetic process via aminoadipic acid
comp365_c0	comp365_c0_seq1	.	.	cds.comp365_c0_seq1|m.3162	1970-2227[+]	.	.	.	.	.	.
comp365_c0	comp365_c0_seq1	.	.	cds.comp365_c0_seq1|m.3157	844-1812[+]	.	.	.	ExpAA=22.17^PredHel=1^Topology=o13-35i	.	.
comp366_c0	comp366_c0_seq1	.	.	cds.comp366_c0_seq1|m.3169	1103-2023[+]	.	.	sigP:1^24^0.914^YES	.	.	.
comp367_c0	comp367_c0_seq1	sp|P40054|SERA_YEAST^P40054^Q:203-1585,H:4-469^63.73%ID^E:0^RecName: Full=D-3-phosphoglycerate dehydrogenase 1;^Eukaryota; Fungi; Dikarya; Ascomycota; Saccharomycotina; Saccharomycetes; Saccharomycetales; Saccharomycetaceae; Saccharomyces	.	cds.comp367_c0_seq1|m.3185	185-1588[+]	sp|P40054|SERA_YEAST^P40054^Q:7-467,H:4-469^63.73%ID^E:0^RecName: Full=D-3-phosphoglycerate dehydrogenase 1;^Eukaryota; Fungi; Dikarya; Ascomycota; Saccharomycotina; Saccharomycetes; Saccharomycetales; Saccharomycetaceae; Saccharomyces	PF00389.25^2-Hacid_dh^D-isomer specific 2-hydroxyacid dehydrogenase, catalytic domain^60-379^E:1.4e-35`PF02826.14^2-Hacid_dh_C^D-isomer specific 2-hydroxyacid dehydrogenase, NAD binding domain^164-347^E:1.4e-52`PF03446.10^NAD_binding_2^NAD binding domain of 6-phosphogluconate dehydrogenase^198-291^E:2.3e-05	.	.	.	GO:0005737^cellular_component^cytoplasm`GO:0051287^molecular_function^NAD binding`GO:0004617^molecular_function^phosphoglycerate dehydrogenase activity`GO:0006564^biological_process^L-serine biosynthetic process`GO:0009070^biological_process^serine family amino acid biosynthetic process
comp368_c0	comp368_c0_seq1	sp|Q9P4R4|LYS9_MAGO7^Q9P4R4^Q:280-1617,H:2-450^71.27%ID^E:0^RecName: Full=Saccharopine dehydrogenase [NADP(+), L-glutamate-forming];^Eukaryota; Fungi; Dikarya; Ascomycota; Pezizomycotina; Sordariomycetes; Sordariomycetidae; Magnaporthales; Magnaporthaceae; Magnaporthe	.	cds.comp368_c0_seq1|m.3191	274-1620[+]	sp|Q9P4R4|LYS9_MAGO7^Q9P4R4^Q:3-448,H:2-450^71.27%ID^E:0^RecName: Full=Saccharopine dehydrogenase [NADP(+), L-glutamate-forming];^Eukaryota; Fungi; Dikarya; Ascomycota; Pezizomycotina; Sordariomycetes; Sordariomycetidae; Magnaporthales; Magnaporthaceae; Magnaporthe	PF03435.13^Saccharop_dh^Saccharopine dehydrogenase^7-442^E:2e-126	.	.	COG1748^Saccharopine dehydrogenase and related proteins	GO:0000166^molecular_function^nucleotide binding`GO:0004755^molecular_function^saccharopine dehydrogenase (NADP+, L-glutamate-forming) activity`GO:0019878^biological_process^lysine biosynthetic process via aminoadipic acid
comp368_c0	comp368_c0_seq1	sp|Q9P4R4|LYS9_MAGO7^Q9P4R4^Q:280-1617,H:2-450^71.27%ID^E:0^RecName: Full=Saccharopine dehydrogenase [NADP(+), L-glutamate-forming];^Eukaryota; Fungi; Dikarya; Ascomycota; Pezizomycotina; Sordariomycetes; Sordariomycetidae; Magnaporthales; Magnaporthaceae; Magnaporthe	.	cds.comp368_c0_seq1|m.3192	2152-2784[-]	sp|O13770|YE98_SCHPO^O13770^Q:1-208,H:1-209^44.98%ID^E:1e-56^RecName: Full=Uncharacterized membrane protein C17A5.08;^Eukaryota; Fungi; Dikarya; Ascomycota; Taphrinomycotina; Schizosaccharomycetes; Schizosaccharomycetales; Schizosaccharomycetaceae; Schizosaccharomyces	PF01105.19^EMP24_GP25L^emp24/gp25L/p24 family/GOLD^22-203^E:3.2e-45	sigP:1^20^0.925^YES	ExpAA=29.69^PredHel=1^Topology=i176-198o	.	GO:0005783^cellular_component^endoplasmic reticulum`GO:0005789^cellular_component^endoplasmic reticulum membrane`GO:0030134^cellular_component^ER to Golgi transport vesicle`GO:0005794^cellular_component^Golgi apparatus`GO:0016021^cellular_component^integral to membrane`GO:0006888^biological_process^ER to Golgi vesicle-mediated transport`GO:0006886^biological_process^intracellular protein transport
comp369_c0	comp369_c0_seq1	.	.	cds.comp369_c0_seq1|m.3207	1114-1407[+]	.	.	.	.	.	.
comp369_c0	comp369_c0_seq1	.	.	cds.comp369_c0_seq1|m.3204	1618-1956[-]	.	.	sigP:1^17^0.691^YES	.	.	.
comp370_c0	comp370_c0_seq1	sp|Q7SE71|ATPF_NEUCR^Q7SE71^Q:84-815,H:1-239^70.9%ID^E:1e-92^RecName: Full=ATP synthase subunit 4, mitochondrial;^Eukaryota; Fungi; Dikarya; Ascomycota; Pezizomycotina; Sordariomycetes; Sordariomycetidae; Sordariales; Sordariaceae; Neurospora	.	cds.comp370_c0_seq1|m.3213	3-830[+]	sp|Q7SE71|ATPF_NEUCR^Q7SE71^Q:28-271,H:1-239^73.36%ID^E:4e-127^RecName: Full=ATP synthase subunit 4, mitochondrial;^Eukaryota; Fungi; Dikarya; Ascomycota; Pezizomycotina; Sordariomycetes; Sordariomycetidae; Sordariales; Sordariaceae; Neurospora	PF05405.9^Mt_ATP-synt_B^Mitochondrial ATP synthase B chain precursor (ATP-synt_B)^106-267^E:6.6e-51	.	.	.	GO:0000276^cellular_component^mitochondrial proton-transporting ATP synthase complex, coupling factor F(o)`GO:0000274^cellular_component^mitochondrial proton-transporting ATP synthase, stator stalk`GO:0046933^molecular_function^hydrogen ion transporting ATP synthase activity, rotational mechanism`GO:0046961^molecular_function^proton-transporting ATPase activity, rotational mechanism`GO:0015986^bi…
comp371_c0	comp371_c0_seq1	sp|Q94A97|UBC35_ARATH^Q94A97^Q:875-441,H:6-150^75.17%ID^E:7e-77^RecName: Full=Ubiquitin-conjugating enzyme E2 35;^Eukaryota; Viridiplantae; Streptophyta; Embryophyta; Tracheophyta; Spermatophyta; Magnoliophyta; eudicotyledons; core eudicotyledons; rosids; malvids; Brassicales; Brassicaceae; Camelineae; Arabidopsis	.	cds.comp371_c0_seq1|m.3217	423-881[-]	sp|Q94A97|UBC35_ARATH^Q94A97^Q:3-147,H:6-150^75.17%ID^E:3e-80^RecName: Full=Ubiquitin-conjugating enzyme E2 35;^Eukaryota; Viridiplantae; Streptophyta; Embryophyta; Tracheophyta; Spermatophyta; Magnoliophyta; eudicotyledons; core eudicotyledons; rosids; malvids; Brassicales; Brassicaceae; Camelineae; Arabidopsis	PF00179.21^UQ_con^Ubiquitin-conjugating enzyme^6-141^E:2.9e-48	.	.	COG5078^Ubiquitin-protein ligase	GO:0031372^cellular_component^UBC13-MMS2 complex`GO:0005524^molecular_function^ATP binding`GO:0004842^molecular_function^ubiquitin-protein ligase activity`GO:0006301^biological_process^postreplication repair`GO:0046686^biological_process^response to cadmium ion`GO:0010039^biological_process^response to iron ion`GO:0010053^biological_process^root epidermal cell differentiation`GO:0006511^biologica…
[truncated: 16,943 more rows]
