# Supplementary material for: Comparative Transcriptome Analysis of the Cosmopolitan Marine Fungus Corollospora maritima Under Two Physiological Conditions
Source: G3 (Bethesda). 2015 Jun 26;5(9):1805–14. doi: 10.1534/g3.115.019620 (PMC4555217; doi:10.1534/g3.115.019620)
Supplement: Supporting Information [file supp_g3.115.019620_TableS2.zip]

Archive with 2 entries (2 files):
- TableS2/READ_ME.txt
- TableS2/Table S2.xlsx
