# Supplementary material for: Comparative Transcriptome Analysis of the Cosmopolitan Marine Fungus Corollospora maritima Under Two Physiological Conditions
Source: G3 (Bethesda). 2015 Jun 26;5(9):1805–14. doi: 10.1534/g3.115.019620 (PMC4555217; doi:10.1534/g3.115.019620)
Supplement: Supporting Information [file supp_g3.115.019620_TableS2.zip › TableS2/READ_ME.txt]

Table S2 Differential expression analysis. The table shows the values from main EdgeR statistic for each gene. id = Gene Id, logFC = log2-fold-change (a measure describing how much the transcript quantity changes between the two conditions ), logCPM = log2-counts-per-million (used to normalize the counts), PValue = Function of the observed sample results (a statistic). A P-value equal to or smaller than the significance level (thresholds), it suggests that the result is accepted as true. FDR = False discovery rate (FDR procedures are designed to control the expected proportion of incorrectly results "false discoveries").
