# Supplementary material for: Comparative Transcriptome Analysis of the Cosmopolitan Marine Fungus Corollospora maritima Under Two Physiological Conditions
Source: G3 (Bethesda). 2015 Jun 26;5(9):1805–14. doi: 10.1534/g3.115.019620 (PMC4555217; doi:10.1534/g3.115.019620)
Supplement: Supporting Information [file supp_g3.115.019620_TableS2.zip › TableS2/Table S2.xlsx]

## Sheet: Hoja1
transcript_id	logFC	logCPM	PValue	FDR
comp72_c0_seq1	-7.34914	9.7061	1.36232e-17	2.01936e-13
comp22014_c0_seq1	-11.2263	2.55854	9.02295e-17	6.68736e-13
comp36046_c0_seq1	-10.1107	1.44072	1.56716e-13	7.74332e-10
comp13067_c0_seq1	5.74964	4.02379	2.98048e-12	9.64815e-09
comp31886_c0_seq1	9.64626	0.982543	3.25445e-12	9.64815e-09
comp4118_c0_seq1	-5.46739	6.59422	5.24932e-12	1.29684e-08
comp49994_c0_seq1	9.43577	0.772318	1.24985e-11	2.64665e-08
comp45514_c0_seq1	-9.18534	0.511886	6.30172e-11	1.16763e-07
comp5070_c0_seq1	-5.02907	6.25488	9.5012e-11	1.42299e-07
comp3604_c0_seq1	-5.02743	6.23493	9.59986e-11	1.42299e-07
comp1768_c0_seq1	-5.903	1.6223	1.24676e-10	1.59098e-07
comp96727_c0_seq1	-9.06836	0.394318	1.28798e-10	1.59098e-07
comp5091_c0_seq1	-4.9729	3.98905	2.54406e-10	2.90082e-07
comp450_c0_seq1	-4.79262	9.8484	3.64741e-10	3.86182e-07
comp57077_c0_seq1	6.78375	0.487777	7.92773e-10	7.54542e-07
comp62784_c0_seq1	-8.77452	0.0987977	8.14455e-10	7.54542e-07
comp17936_c0_seq1	4.85178	2.93628	1.34045e-09	1.1688e-06
comp11738_c0_seq1	4.98303	2.3356	1.68391e-09	1.3677e-06
comp10398_c0_seq1	4.64216	4.42053	1.7531e-09	1.3677e-06
comp3514_c0_seq1	4.57108	5.59485	1.93562e-09	1.43458e-06
comp89262_c0_seq1	-8.42256	-0.255586	7.07851e-09	4.99641e-06
comp96786_c0_seq1	8.33746	-0.324362	1.06732e-08	6.999e-06
comp10597_c0_seq1	-4.29859	5.10693	1.12927e-08	6.999e-06
comp29999_c0_seq1	4.53899	2.51604	1.13321e-08	6.999e-06
comp8370_c0_seq1	-4.5733	2.03044	1.24272e-08	7.36831e-06
comp5253_c0_seq1	-4.34771	2.76252	2.26185e-08	1.28637e-05
comp19820_c0_seq1	4.5305	1.99091	2.42904e-08	1.28637e-05
comp13579_c0_seq1	-4.31114	3.00359	2.4299e-08	1.28637e-05
comp12913_c0_seq1	4.19473	4.02824	2.89819e-08	1.48137e-05
comp779_c0_seq1	-4.08682	8.6353	3.29043e-08	1.6258e-05
comp128496_c0_seq1	8.07185	-0.58957	5.21778e-08	2.49494e-05
comp52853_c0_seq1	-4.45717	1.64263	5.55136e-08	2.55687e-05
comp50005_c0_seq1	5.19772	0.310999	5.69228e-08	2.55687e-05
comp3968_c0_seq1	-3.9698	5.17901	8.08814e-08	3.52619e-05
comp3293_c0_seq1	-3.99069	4.01755	9.13354e-08	3.86818e-05
comp79717_c0_seq1	5.10328	0.219061	9.42384e-08	3.88027e-05
comp103316_c0_seq1	4.63232	0.70891	1.15535e-07	4.62858e-05
comp35888_c0_seq1	4.62351	0.700437	1.21961e-07	4.75743e-05
comp92624_c0_seq1	5.90975	-0.376358	1.464e-07	5.56431e-05
comp73535_c0_seq1	-4.77041	0.498967	1.52625e-07	5.65591e-05
comp20854_c0_seq1	3.92051	3.46161	1.66127e-07	6.0061e-05
comp20843_c0_seq1	-4.01307	2.2597	1.99289e-07	7.03346e-05
comp1641_c0_seq1	-3.76803	6.62425	2.45759e-07	8.47184e-05
comp2140_c0_seq1	3.74206	6.15797	2.97326e-07	0.000100165
comp248_c0_seq1	-3.71949	9.18875	3.13181e-07	0.000103162
comp49344_c0_seq1	4.35513	0.657781	3.50471e-07	0.000112936
comp2847_c0_seq1	-3.70312	6.048	3.78288e-07	0.000119306
comp23376_c0_seq1	3.83637	2.49113	4.343e-07	0.000134117
comp223256_c0_seq1	5.11155	-0.305499	5.25205e-07	0.000155702
comp128953_c0_seq1	4.13477	0.800265	6.50577e-07	0.000189088
comp22571_c0_seq1	-3.7656	1.97713	8.90458e-07	0.000253832
comp34516_c0_seq1	3.67923	2.78702	9.34747e-07	0.000261429
comp22935_c0_seq1	-3.74959	1.96219	9.75505e-07	0.000267776
comp61665_c0_seq1	3.93358	0.893233	1.267e-06	0.000341469
comp42329_c0_seq1	-3.70583	1.8693	1.3136e-06	0.000347706
comp9841_c0_seq1	-3.53123	3.48498	1.46511e-06	0.000381007
comp11454_c0_seq1	3.61847	2.28849	1.57704e-06	0.000403043
comp99618_c0_seq1	5.4902	-0.789048	1.62639e-06	0.000406754
comp1022_c0_seq1	-3.4419	8.16808	1.64644e-06	0.000406754
comp4694_c0_seq1	3.42591	6.04355	1.93654e-06	0.000469743
comp75723_c0_seq1	3.90028	0.72752	1.96479e-06	0.000469743
comp53722_c0_seq1	-3.57261	2.27323	2.10683e-06	0.000492985
comp53438_c0_seq1	3.84377	0.809035	2.1506e-06	0.000492985
comp109673_c0_seq1	4.86337	-0.546659	2.16178e-06	0.000492985
comp96296_c0_seq1	-3.92881	0.662697	2.70097e-06	0.000605865
comp131588_c0_seq1	-4.89352	-0.611993	2.73851e-06	0.000605865
comp88537_c0_seq1	4.32567	-0.142576	2.79009e-06	0.000608198
comp97198_c0_seq1	4.17193	0.0168463	2.972e-06	0.000638463
comp2742_c0_seq1	-3.33767	4.41098	3.65441e-06	0.000762948
comp56982_c0_seq1	-3.94947	0.367341	4.22433e-06	0.000869684
comp10679_c0_seq1	3.31444	4.22453	4.29035e-06	0.000871176
comp72748_c0_seq1	3.99028	0.0972059	4.54168e-06	0.000909747
comp35996_c0_seq1	3.44205	1.91189	5.09942e-06	0.00100785
comp45144_c0_seq1	3.63403	0.736738	5.90823e-06	0.00115234
comp38214_c0_seq1	-3.30735	2.71943	6.44297e-06	0.00124031
comp138102_c0_seq1	4.15626	-0.303835	6.5671e-06	0.001248
comp104250_c0_seq1	-4.43132	-0.526243	6.65856e-06	0.00124937
comp50335_c0_seq1	-3.47795	1.15538	7.04045e-06	0.00130451
comp35351_c0_seq1	-3.36557	1.96804	7.33801e-06	0.00134285
comp9493_c0_seq1	-3.21072	3.22316	9.18628e-06	0.00164058
comp40149_c0_seq1	-3.3723	1.26808	1.09277e-05	0.00192835
comp10108_c0_seq1	-3.13095	4.42554	1.15041e-05	0.00200618
comp190560_c0_seq1	4.04416	-0.410045	1.2131e-05	0.00206687
comp83339_c0_seq1	4.04416	-0.410045	1.2131e-05	0.00206687
comp28313_c0_seq1	-3.12179	4.22302	1.24962e-05	0.0021049
comp18020_c0_seq1	-3.12868	3.78801	1.30943e-05	0.00218086
comp11028_c0_seq1	-3.14079	3.39728	1.33211e-05	0.00219399
comp621_c0_seq1	-3.07169	6.41498	1.40377e-05	0.0022866
comp42653_c0_seq1	-3.36832	0.809261	1.56926e-05	0.00252838
comp88694_c0_seq1	3.85093	-0.286048	1.62017e-05	0.00258233
comp1456_c0_seq1	-3.04741	5.56272	1.67344e-05	0.00263887
comp69252_c0_seq1	3.2262	1.66848	1.80156e-05	0.00281101
comp46676_c0_seq1	-3.28759	0.981014	2.02741e-05	0.00313044
comp67468_c0_seq1	-3.31623	0.669554	2.32542e-05	0.00352591
comp97556_c0_seq1	3.92261	-0.524726	2.3311e-05	0.00352591
comp89524_c0_seq1	3.39773	0.737638	2.44087e-05	0.00365465
comp62607_c0_seq1	-3.23074	1.0027	2.61017e-05	0.00386906
comp20612_c0_seq1	-3.18322	1.27922	2.70738e-05	0.00397341
comp554_c0_seq1	2.93624	8.60232	2.91613e-05	0.00423782
comp39125_c0_seq1	3.04586	2.34949	3.13634e-05	0.00447302
comp8367_c0_seq1	2.95238	4.30763	3.13833e-05	0.00447302
comp48521_c0_seq1	-3.6394	-0.111659	3.19327e-05	0.00450799
comp31764_c0_seq1	-3.0154	2.38629	3.30485e-05	0.00462148
comp16051_c0_seq1	2.94169	3.88149	3.47819e-05	0.0047888
comp35010_c0_seq1	-3.04819	2.09455	3.51425e-05	0.0047888
comp42671_c0_seq1	-3.06031	1.91341	3.52141e-05	0.0047888
comp1825_c0_seq1	-2.89613	6.14349	3.75604e-05	0.00506144
comp12225_c0_seq1	2.92127	3.63994	3.94065e-05	0.00524594
comp10233_c0_seq1	-2.90359	4.46495	3.96374e-05	0.00524594
comp50254_c0_seq1	-3.07411	1.39384	4.21063e-05	0.00552338
comp4415_c0_seq1	-2.91291	3.57619	4.30495e-05	0.00559757
comp30895_c0_seq1	-2.92784	2.97019	4.39615e-05	0.00566645
comp10427_c0_seq1	-2.88796	3.99333	4.52262e-05	0.00577921
comp11247_c0_seq1	2.86223	5.06314	4.74058e-05	0.00600595
comp190132_c0_seq1	-4.0609	-0.882412	4.85126e-05	0.00607138
comp60814_c0_seq1	-3.01697	1.69254	4.87418e-05	0.00607138
comp8576_c0_seq1	2.86541	4.31863	4.9162e-05	0.00607138
comp94272_c0_seq1	3.45487	-0.186747	4.95606e-05	0.00607138
comp14631_c0_seq1	2.90138	2.97166	5.20851e-05	0.00632834
comp20882_c0_seq1	2.99969	1.60269	5.39059e-05	0.00649632
comp31682_c0_seq1	-3.11824	0.66861	5.66233e-05	0.00676877
comp19875_c0_seq1	-2.90897	2.38472	5.7923e-05	0.00686875
comp7679_c0_seq1	-2.81536	5.93425	5.87333e-05	0.00690955
comp9522_c0_seq1	2.81534	4.7431	6.22852e-05	0.00726971
comp43398_c0_seq1	2.90437	2.02454	6.53123e-05	0.00750975
comp3040_c0_seq1	2.795	5.9427	6.5355e-05	0.00750975
comp99382_c0_seq1	3.3847	-0.251108	7.14438e-05	0.00814625
comp2545_c0_seq1	-2.76736	6.71113	7.36358e-05	0.00833209
comp133_c0_seq1	2.76017	9.97175	7.53184e-05	0.00845791
comp189033_c0_seq1	-3.75673	-0.779631	7.67128e-05	0.00854972
comp31564_c0_seq1	-2.81867	3.05881	7.7382e-05	0.00855995
comp39382_c0_seq1	-2.81367	2.74294	8.16343e-05	0.00889754
comp96574_c0_seq1	3.2057	0.0868957	8.30948e-05	0.00899062
comp37104_c0_seq1	3.06755	0.796224	8.70708e-05	0.00935253
comp968_c0_seq1	2.72698	7.0816	9.09268e-05	0.00969646
comp15128_c0_seq1	2.73989	4.64584	9.38511e-05	0.00993682
comp592_c0_seq1	-2.71703	7.90642	9.52252e-05	0.0100108
comp32083_c0_seq1	-2.88405	1.57456	9.61087e-05	0.0100325
comp1394_c0_seq1	2.70944	8.20145	9.90055e-05	0.0102627
comp25953_c0_seq1	-2.74651	2.74899	0.000115407	0.0118797
comp2878_c0_seq1	-2.66694	6.92256	0.000124792	0.0126754
comp65241_c0_seq1	-2.85556	1.34087	0.000124847	0.0126754
comp101408_c0_seq1	2.99249	0.371814	0.00012868	0.0129757
comp82460_c0_seq1	-3.29219	-0.244707	0.000133085	0.0133292
comp32740_c0_seq1	-2.79182	1.56911	0.000149493	0.0147729
comp52053_c0_seq1	-2.85344	0.92616	0.000154716	0.0151878
comp69566_c0_seq1	-3.20104	-0.161389	0.000164134	0.0160063
comp385_c0_seq1	-2.607	9.31086	0.000168513	0.0163259
comp2962_c0_seq1	-2.62371	4.57627	0.000170571	0.0164181
comp4867_c0_seq1	2.69233	2.32684	0.00017344	0.0165865
comp101636_c0_seq1	-3.16463	-0.194456	0.000195315	0.0184129
comp65408_c0_seq1	3.06842	-0.18519	0.000195315	0.0184129
comp17707_c0_seq1	2.63392	3.12457	0.000196265	0.0184129
comp1263_c0_seq1	2.57705	7.8568	0.000197617	0.0184232
comp35945_c0_seq1	-2.66922	2.21927	0.000198985	0.0184347
comp69719_c0_seq1	2.87971	0.706413	0.0002011	0.0185149
comp4273_c0_seq1	2.58436	4.74014	0.000204131	0.018678
comp2463_c0_seq1	-2.58611	4.45337	0.000206933	0.0188182
comp39774_c0_seq1	-2.7271	1.54897	0.000209731	0.0188632
comp113410_c0_seq1	-3.25364	-0.468105	0.000209973	0.0188632
comp6403_c0_seq1	2.56445	6.31481	0.000213792	0.0190906
comp3767_c0_seq1	-2.57459	4.69843	0.000218241	0.0193712
comp134662_c0_seq1	3.45197	-0.963358	0.000222231	0.0195583
comp80194_c0_seq1	-2.81367	0.629873	0.000222988	0.0195583
comp28835_c0_seq1	2.6294	2.39759	0.000227943	0.0198753
comp155133_c0_seq1	-3.30379	-0.638527	0.000231473	0.0200651
comp27597_c0_seq1	2.75737	1.04705	0.000243133	0.0209532
comp67341_c0_seq1	-2.64044	1.82327	0.000248164	0.0212632
comp36678_c0_seq1	-2.66881	1.76057	0.000250705	0.0212988
comp4110_c0_seq1	-2.53622	5.8654	0.000251453	0.0212988
comp6476_c0_seq1	-2.53307	5.17441	0.000262217	0.0220844
comp4910_c0_seq1	2.57698	2.81074	0.000268439	0.0224684
comp30379_c0_seq1	-2.73271	0.878797	0.000271296	0.0224684
comp2204_c0_seq1	2.51479	8.07105	0.000271325	0.0224684
comp85880_c0_seq1	-3.08892	-0.262947	0.000279056	0.0229802
comp1100_c0_seq1	-2.50735	6.65062	0.000284453	0.0232953
comp26925_c0_seq1	-2.6026	2.00037	0.000288321	0.0234823
comp641_c0_seq1	-2.50111	7.20856	0.000292125	0.0236621
comp30666_c0_seq1	2.70408	1.1067	0.000300124	0.024178
comp33341_c0_seq1	-2.52375	3.36119	0.000311689	0.0249739
comp30502_c0_seq1	2.70271	0.999479	0.00032114	0.0255928
comp71017_c0_seq1	-2.77377	0.362229	0.000324622	0.0257319
comp6539_c0_seq1	-2.49828	4.11893	0.000330243	0.0260382
comp168740_c0_seq1	3.23193	-0.858117	0.000335144	0.0262849
comp1470_c0_seq1	-2.4722	7.05399	0.000338343	0.0263961
comp30437_c0_seq1	2.60224	1.52985	0.000343396	0.0265418
comp57478_c0_seq1	2.87095	-0.0776792	0.000344458	0.0265418
comp11353_c0_seq1	2.47767	5.20775	0.000345582	0.0265418
comp343_c0_seq1	-2.46512	8.80989	0.000347767	0.0265719
comp5419_c0_seq1	2.46695	5.53807	0.000359031	0.0272571
comp65285_c0_seq1	-2.69917	0.66625	0.000360541	0.0272571
comp23782_c0_seq1	2.49353	3.4839	0.000362251	0.0272571
comp70420_c0_seq1	-2.70051	0.600743	0.000369426	0.0276566
comp36096_c0_seq1	2.69245	0.87613	0.000378281	0.0281772
comp65512_c0_seq1	2.78697	0.466451	0.000390159	0.0287791
comp25403_c0_seq1	2.55333	1.97104	0.000390245	0.0287791
comp49060_c0_seq1	-2.54146	1.79356	0.000398836	0.029267
comp25988_c0_seq1	2.52447	2.16061	0.000404389	0.0295284
comp39300_c0_seq1	-2.67819	0.581325	0.000410266	0.0298106
comp89883_c0_seq1	-3.04512	-0.469023	0.000422388	0.0303935
comp113986_c0_seq1	2.96446	-0.443668	0.000422388	0.0303935
comp25858_c0_seq1	2.72798	0.57346	0.000432518	0.0308366
comp4518_c0_seq1	-2.44131	4.20666	0.000432707	0.0308366
comp57117_c0_seq1	2.58019	1.27787	0.000442878	0.0314104
comp35883_c0_seq1	-2.4575	3.06902	0.000455379	0.0321433
comp137417_c0_seq1	-3.1743	-0.756915	0.000469533	0.0329853
comp6101_c0_seq1	2.4294	3.86783	0.000476677	0.0333292
comp15414_c0_seq1	2.46479	2.49574	0.000506208	0.035068
comp24778_c0_seq1	-2.45143	2.57253	0.000507647	0.035068
comp7990_c0_seq1	-2.4045	4.66089	0.000508643	0.035068
comp6252_c0_seq1	-2.39376	5.78604	0.000511999	0.0351359
comp95400_c0_seq1	-2.79463	0.103128	0.000516972	0.0351517
comp75379_c0_seq1	-2.79463	0.103128	0.000516972	0.0351517
comp63324_c0_seq1	-2.65397	0.416916	0.000520776	0.0352487
comp2003_c0_seq1	2.38132	7.76671	0.000529634	0.0356853
comp10340_c0_seq1	2.40277	3.9324	0.000533896	0.0358097
comp42419_c0_seq1	2.42431	2.72393	0.000566533	0.0378276
comp9618_c0_seq1	2.4024	3.3448	0.000577123	0.0382771
comp31836_c0_seq1	2.49843	1.44109	0.00057843	0.0382771
comp6855_c0_seq1	-2.36868	4.81125	0.000597139	0.0393395
comp2527_c0_seq1	-2.3549	6.4478	0.000608747	0.0398734
comp14695_c0_seq1	-2.41248	2.70937	0.000610622	0.0398734
comp1325_c0_seq1	-2.3491	7.29165	0.000621778	0.0404238
comp2469_c0_seq1	-2.34358	5.95199	0.000647573	0.0419169
comp57179_c0_seq1	-2.60255	0.372429	0.000659912	0.0425299
comp67405_c0_seq1	-2.55922	0.608993	0.000671537	0.0430917
comp159044_c0_seq1	2.98007	-0.832135	0.00068133	0.0435317
comp4001_c0_seq1	-2.33356	5.03176	0.000698127	0.0444134
comp7036_c0_seq1	-2.33205	5.14792	0.000705098	0.0446653
comp24980_c0_seq1	2.3912	2.5159	0.000711067	0.0447744
comp8051_c0_seq1	2.33436	4.62472	0.000712862	0.0447744
comp23072_c0_seq1	-2.4117	1.90916	0.000728445	0.0455601
comp50336_c0_seq1	-2.41207	1.68365	0.000749913	0.0467057
comp2716_c0_seq1	-2.30604	5.09057	0.000795275	0.0491778
comp109407_c0_seq1	-2.85757	-0.469942	0.00079624	0.0491778
