# Supplementary material for: Comparative Transcriptome Analysis of the Cosmopolitan Marine Fungus Corollospora maritima Under Two Physiological Conditions
Source: G3 (Bethesda). 2015 Jun 26;5(9):1805–14. doi: 10.1534/g3.115.019620 (PMC4555217; doi:10.1534/g3.115.019620)
Supplement: Supporting Information [file supp_g3.115.019620_FileS1.zip › FileS1.txt]

>comp1_c0_seq1 len=1226 path=[1204:0-1225]
GAGATCACTAGTCAATCCGAAGCACGTCGTTCGAACGCAAGTTTCCAGGAAAGGAAAGAA
CATCAAGTATATTTCGGCAGAGGCCAAGAGCCCGCGAGAATCTAGACACGGAGCTTTCCT
CCCCGTTCTCAACATCTAGTCCCTCTCCCAGATAGACCGCACACACACACAAGTTTCTAC
AAACAAGTGCTGTGACGACCCTGATTTTCTTTACAATTTTATTTACATCCTCTCACCGAT
CTTGGGAACACAAACCATGGAGACGCACGGAAACACATCGGGCTGCGGGGACAGAAAGAA
GCGAAAAGGTTGATCCTGCAAGGCGTGGTCGCCATAACATTAACACGCTCGGCTCCATAG
AGCCTTGCAGAACGAAGAAACATTAGAAAATACCGAGTTCTTGCTTTTCGCCGTAAAATG
TGCCGTGATGCCCTGGAAGTTTGTGTCCCCAAGATTTCCCACCCCCAAAAAGTCTATCCT
CCGCCCCGTGTCCTCCGAGTCTATAAACCAAACACCCCTGACATCCCTTTCACAACCGCT
CCTCCCGCGTCCACGTTGGCAGGCGGGCTCCCACGCAAGGTAGTATAGCAGCACAAAGGA
AACCGTTGGTAGAGACGTGGATGGCGTAATGTGACAGTGACAGCGTCGAGGGCTGATTTA
CAGAGCGAAGGCGACGAGACCGGCGATGGCGGCAAGACCGGCACCGACAGCCTTGGCGGC
ACCAGCCTCGACGACAGGAGGCTGGGTGGGCTTGGGCTCTTCGTAGCCACCGGTGGGCTT
GTAGGTAGCGGTGGCGTTGTGGCCGCAGTCGTGGCAGTAGACCTTGGAGGTGCTGTAGAC
GGGCTTGGAGATGGTGCAGCCGTGGGGGCAGTCGGTGATGGTGACGGTCGTGGGGGCCGT
CACGGTGATGGTCTTGTCACCGTAGGTGAGAGTCGTGGGCTCGGGGCAGTACGTGGTGTA
CTCAGTGACGACCTCGGTGGTGTAGGTAACGTTCTTCTCATAGCCGTGAGCCGAGGCAAC
GGCAGCGGCGGCGAGAACGACGGCAGCGGAGAACTTCATTTTGACTGATTTGTCGGTATT
AGGGAGGATTGACGTAAAGTGTCGGTGGAGGTTGTTCGAGGTTGTGAGGGTGTGGTTGAG
CGTTTGTTTATTCTGTAACGAATGAAAGCGACTAAAAAGTCTGGGTCGGTATTAAAGTGA
GCGTGTGTGGGTCGGAGATGGCGTAC
>comp3_c0_seq1 len=555 path=[1:0-554]
GCAAACCCTCCGACCAGCAAGAACCATCGTGACATTCAACAACCAACCTCAACCTTGATG
CCTGAGTAAACTCCCTAAATTGATATATAAACCACCATCTCCTTCCTCTCTTCAGCATTT
TCTCTGCGTCAGCTCACCAACAATTCAACACTCAACCATCAACCATCCATTATTTTAAAA
ACAATCCCGAGTTTTTGACCCCATCAAACAACAAACCAAAAATGGAATCCGTCAAGCAAG
CCGCCAATTACGTCTCCGAGACGGTCAAGGGCAGCACCTCGGGCGCCTCCAAGGAAGCCA
ACAAGGAGGTAGCCAAGGATAACGACGCCAACCTTTCCACCCGTGCCTCGGCTGCCAAGG
ATGCCCTCGGCGACAAGGCAGATGAGCATTCGCACAACACCAAGGCTGATGTGCATAAGG
AGGCTGCCAAGAACTAGAGGGGCTAGGAGTGAAGGAAGAGGGGTAGTTTGGGATTGAGAG
GCGTCATGGAGGGATGGGGAATACTCTAGCATAGGATAAATTGAGGCATCATCAGAACCA
AAAAAAAAAAAAAAA
>comp4_c0_seq1 len=2947 path=[1:0-2946]
AGAATGGTGCAGGCCAACCTCGCTTCTATTTCTGTTCGTAATATCTACTGGTTCCGTTCA
TTCTCCTCCCTATGTGTCTTTGCTTCCCAACTCACACTAGGATTAAACAACACTCGATCA
AGCTACATGTTCCATTCAGCGAAAGCCGCCTCACCTGGAAAGAACTGATTTTGTCAGTAT
CAACTCTTCAAACCCACCTGTCACCTCGCCTCACGGAGACATGTTCAAAGTTGGCACATC
TAAGTTATTTTGATGGACTGTGTATTCGTTCCTAACTGTCAGGAATCAATTAAAATACAA
TCCCAAGCCCGTGACCGCGAGCTTTTTCGCCTGTAATCATAATGCGTAACCCTCAAAATC
AAAAACCCTGTCTAAAGCCATCATCATGCCGACGGATTCCCATAACTTCCGCCCCCCTGC
ATCTGAAAGAATTCATTCTAGGAAAGGACTTTTCAAGTGAGGTTGTGGGTATCACGGAGC
ATTTAGTCGACTTCCTCGACAGTGGGGCCATCGTCATGCGAGGCACCGCCAGGGCCGCCA
GCACCAGGGAAGCCACCCGCACCACCAGGCATGCCACCGGGCATACCACCAGCGCCACCC
GCACCATAGAACTTCATCATGATGGGGTTGGCAGTGGCCTCGAGCTCCTTCTGGTGATCC
TCGTACTCCTCGCGGGTAGCTTGCTGGTTGTCGTCGAGCCAAGCCACGATCTTGTCGATC
TCCGACTTGAGCTTCTCCTTGTCGCCAGCATCGAGCTTCTCGTCCACCTTCTCGTCGTTG
AGCGTGTTCCGCAGCGAGTAGGCGTACGACTCGAGACCGTTCTTGGCCGAGACACGGCGG
GCCTCAGCCTCGTCCTCTTCCCTGTACTTCTCCGCCTCAGCAAGCATCCGCTCGATCTCT
TCCTTGGACAGGCGGCCCTTGTCATTCGTAATGACGATCTTGTTGGACTTGCCGGTGCCC
TTCTCAATAGCCGAGACGTTCATGATACCCGAGGCATCCATATCAAAGGTGACCTCAATC
TGGGGCACACCGCGAGGGGCGGGAGGAATGCCCGTGAGCTCGAACTTGCCGAGCAAGTTG
TTGTCCTTAGTACGCTGGCGCTCACCCTCATAGACCTGGATAAGCACACCGGGCTGATTG
TCGGAGAAGGTAGAGAAGATCTCCGACTTCTTTGTGGGAATGGTGGTATTACGCGGGATG
AGCTTGGTCATCATGCCACCAGCGGTCTCGATACCCAGGGACAGCGGAGCAACGTCGAGC
AGCAAGATTTCGTTGGTTGTCTTGTTTGAGGTGTCGCCCGAGAGAATGGCGGCCTGGACG
GCAGCGCCGTAGGCAACGGCCTCGTCGGGGTTGATCGACTTGTTGGGCTCCTTGCCGTTG
AAGTAGTCGGTGATGAGCTTCTGGACGCGAGGGATACGAGTGGAGCCGCCGACCAGGACG
ATATCGTGCACCTGGGACTTGTCCACCTTGGCATCAGTGAGGACACGGTCCACAGGCTGG
AGAGTCGAGCGGAAGAGGTCCTGGCAGAGCTCCTCGAAGCGGGCACGGGTGATGGAGGTG
TAGAAATCAATACCCTCATAGAGGGAGTCGATTTCAATCGACGTCTGGGCAGACGAAGAC
AGAGTGCGCTTGGCGCGCTCGCAAGCTGTCCGCAGACGGCGGACAGCACGGGCGTTGTTC
GAGAGATCCTTCTTAAACTTGCGCTTGAACTCGCCTTGGAAATGAGCGACGAGGCGGTTG
TCCATATCTTCACCGCCAAGGTGTGTGTCTCCGGCGGTGGCCTTGACCTCGAAGATGCCA
TCCTCGATGGTCAGGAGCGAAACATCAAAGGTACCACCGCCGAGATCGAAAATCAGGACA
TTGCGCTCGCCCTCAACCTTCTTGTCAAGACCGTAGGCAATGGCAGCGGCCGTAGGCTCG
TTGATGATGCGAAGCACGTTGAGACCGGCAATGAGACCGGCGTCCTTGGTAGCCTGTCGC
TGAGAATCGTTGAAGTAGGCAGGCACGGTGACGACGGCGTTGGTGACCGTGGTGCCTAGG
TAGGACTCGGCGGTCTCGCGCATCTTGGTGAGCACCATGGCGGAAATTTCCTCCGGGGTA
AAGTTCTTGGTCTCTCCCTTGAACTCGACCTCGATCATGGGCTTTCCACCCTTGTCGACG
ACCGTGAACGAGAAGTGCTTCATGTCGGCCTGCACCTCCGGGTCCGAAAACTTTCGGCCG
ATGAGACGCTTGGCGTCGAACACTGTGTTCTTGGGGTTCATGGCGACCTGGTTCTTGGCG
GCATCTCCAATGAGACGCTCTGTGTCCGTGAAGGCGACATATGAGGGCGTTGTCCGGTTA
CCCTGGTCGTTGGCAATGATGTCGCAGCGGTCGTCTCGGAAGATACCGACACAGCTGTAT
GTGGTGCCCAGATCAATACCGATGGCGGGCGCCATTGTGATGGTCTGAAGAGGAAAAAGA
AAGGATCAACGGAAGGAAGTGGTTGCTGGAGAGAAGTGTCTATCAGACGCTGATGCTGTT
GCGGGAGTTGTGGTCGTCTGTCTGCTCGGTGATGTTTGGAATAACAGCTCGCCGATGGAG
GAAAACGCAGATGCAGAAGGGATAATTCTTCAATCCCAATCTCTGGAAAACCTGATCCTT
TTATGCGTGCTTGAAGATGTTTTGAGTCTAGAGAGAAAAATTGAACTGCGGTGATGCGGC
AGCTTAATATTTTGGTGTGTTGCGGGGCAGAAGCAGCGAGATGTTCCCCGCCACTTCTAC
GGGATTCCGTACGTTTCCAGCAAAAACTCGAACGGAATGGTGGCCTGGTAACTGGCTCTG
ACAGCCCGGGCTGTTCTGCAGCACCCGGCCGCTGCACAGGCAAGTCGCCTCGCCGTTTTT
TTCGAGACGGACCGGGGAACATTCACTTACGGACACGGCCACTGGTATGCTCTTGACAAA
AGCCATT
>comp5_c0_seq1 len=1769 path=[1747:0-1768]
ACATAGGTAGGTACAGAGGTACGTAGTACACTTTAGACGTCTCTAACATGTACACCGTTA
GGTAGGTATGGATGGAGAAATCCAGACTACAAGTCTAGACAACTCCTGCAGACAGCTCGG
CAAGACGGCGGACGGGTTGCTCCGTAGGTATATAGAAGTTTTTGTTTCGACCTCACTGGC
ACGACTATATGTGGATGTCATGGCCACATGGGACGACAACCTGAGTTGCTGTCATGAGAT
GGTCCATAGTCGGGGATTCGCAATGAGCATACATCTAGAAGTAGGTAGGTAGGTAGGTAC
GAGTAGAAGCAGACACCATGCCGAATCGCCGTGAGATCGACCCTCTCAAAGTCCCACAGG
CTCGATCTATCGAGCCACGAAGACCCCTCTCACCCTAAACCACAAGTGAGTCTGTCACGT
GTCGGTCATGTGGCCGTCCGTCCCATGTTGCATCTCCCACCGTCTCAGGAACAAGACCGG
AAGCTCTTGTACGCCGTTCGTACGAGCTGCAAAATGGCAAGCTGCCAAAACTACACTGGT
ACACAACACCTTCCCGCGCCGTGTTCCACTGCAAGCGTGCAGATAAATACGTTATTCCTT
TCATCGCATTTCAGACTTCTTCAATTATTTGATCATTCGCTTATAAATCTGGAGCTCCTC
CTCTCTCCCGATTAATCTCTCCTGCATCCACCACACCAGCACCACTTCCTTGCGGTCCAT
CTTCTTCAACACCTTTGCTCTTCCTTCCTGCCTTCTCCCTCGCTTACGACGGAGTAACCT
TGTCCTTAGGCAGCGGGGTGAAACGGAGGTAGGGCTTGACGATGCGGAAGTCGGGGAACA
TATCCTTGGCCTGCTCGTTCTTGATGCTGGGATGGACAATGACGTCGTCGCCAGGCCTCC
AGTTGATGGGGGTAGTGACCTTGTACTTGTCACCCGTCTGCAGCGAGTCGATGATGCGGA
GGATCTCGTCGGCGTTGCGGCCCGTCGAGGCAGGGTACGAGAGGATGGTGCGGATGGTCT
TCTTTGGGTCGATGACGAAGACGGATCGGATGGTGAAGGCGATGCCCTTCTCGTCAACGT
TGGTGGTGTCCTGGTAATCAATCATGTCGTAGAGGTAGGCCACCTTGCGCTCCTTGTCGG
CGATGATGGGAAACTTGACGCACGATCCCGTCACCTCGTCAATGTCCTTGATCCAACCCT
CATGGCTCTCAAGCGTGTTGGCTGAGAGACCGATGAGCTTGACGCCGCGCTTGGCGAACT
CGGGCTCGAGCTTGGCCATGGCGCCGAGCTCGGTTGTGCAGACGGGCGTGTAGTCCTCGG
GGTGGGAGAAGAGGATGACCCAGTTGTCGCCGATGAACTCGTGGAAGTCGATGGGGCCCG
CCGACGTGTCGGCCTTGAAGTTGGGGGCGATGGAGCCCAGGCGGAGGGGTGCAGAACGCT
GCTCAGCCATTCTTGGAGTCCTGGTGTTGGATGTGGGTGGATTGGTGAGTTGCTCGTTAT
GCAAAGATCGTGGATGGTAAAATCGAGCTGGTGGAAGTTCCCCAAGCAGCTGAGCTGAGT
GCGGGGGAGGGGTAATAAGTTCGGAGGGGACTGAGCAGTGGAGCTTCACGACAATCAGTA
GAGCAGGACCTGCAGAAAAAAGGTGGGCAGGATTGGTGACATAAATAGTTTCGTCGTACA
GATTCTTTCCATGTCGTGTTGTCGAGATTATAAATCCGTCCCCGAGGAAGGCAGACGCCA
GAGCTACGAATTTGCTTCTTACTCCACCA
>comp6_c0_seq1 len=858 path=[1:0-857]
CCTTCCAAGAGAGATTGTAAAGCCGGTAATTGTTATTTTTCACGCCAATCCAGGCCTTTC
TGTCTATTTATCAACCCCTGCCAAGGTTTTCATGCTTTCGTCAAAGAAAACTGCGCCGGC
ACAGATGCACGGGAATTCATGGGCAAGTACAACTAGACAAGCAAGAGCTGCCAGAGCAAA
GCAGAGCAGACACCGGAGATAAGGAACACAATCAAGGCACACAAACAGAGGCTCTTGTAG
ACGCGTGGACAAGTCACTTCTCATTGTTAAAAGTAACAAAATCCGCCCTTTCTGTCCCTG
ATGCACCGGCCTCATTATGCTAGAATTACCGGTGCTTGCGGTCGTGACCCACATAAACAT
CAGCCGAAATCCTTCCCGTCAAGACCCTGAACTTTTCCATCGCTGCCGACTGGTCTCCAC
ACCTCAGCTTCCCGTTTGTCAAGGCAATTATCTGCACAAATGCTGCCTAGACATCCATCC
ATCGACTCCCAACATATCTACTAAACTTCCGAGGCCACAGCCAGAAGCGAATGGGCCGGG
ACTAGGTAGCCTTGTAGAGCCTCATGTCGGATGTCCTTCGTGGATGACGTCAAGGCCAGG
GTTGATTGTGTCGATGCTGCCGAAAATTCCGGTGGCCATTTATCGTGTGGAGAAGCCGGC
CAAGGTCAATTCGAGGAGGCCATTCGTGGTTGTTTACTTGGATCTGGCTCTCATCTTTCT
TCTCTTACGCTTGAGACGACGAACGCGCTTCTTCCTCCACTTAGCTCTCATCTTGACGAC
TAAGGTTCGCTGATGAGAGTGACTTGTTAAGGTTGTTGTTGAGTTTTAGGAGAGATGTGT
GCGATGCAGGGAAGCGGG
>comp7_c0_seq1 len=993 path=[1:0-992]
GTGATCGCGATGCTAGCACGGGCCCTGATTGGCCAGACCGGCATGCTGGTGGTACGATGT
TCACGAATAACCACTGATTTGGACCTGCTGAGCGCTCATGTTGGCAATGGAATCTTGCTG
ATCGGTGCTTTCTCTAGAGAGAACCGTAGATGAGGGCCGGATCGACTCTGCTTGGTGGCC
CGGTCTCGAGACTGAGCTCCGTATAAGAAGTGTACGGGCTGCCCGCATCCTGAGCTATCA
GGTTATACCAGACCAGTCTCAACTCTTTCCATATCCGAACATCTACAAACTCGACTCTTT
GCTGCTTCATTGAAGCCACCGGCATCTCAGCTCCTACTGTTCTTTTCAGGGAATTGTGTT
ACTTCCGACTTTTGTTCCAAGGAACCGAAAGATCTTCCCCCCCAAGAAAAAAGTCATACC
TGGTACGCGACTTAGACGCATAACCACGCCATCGACCCAACATGTCTGCCATCCTGGGCC
GTGCCATTGTTCGGACTGCCAAGCATCCGGCTTCCATCAGGAACTCGTCTATCATGCGGA
CGCTTGCCCGCAACTTCGAGCCCCATCCTTTCGAGCGGCTTCCTATCTCCACCGTCACGG
CTCGTCCAGCCTACAGCAAGATGGCCAAGGACATGGGTCGCCGCCTTGTCTTCTTCGTTC
CCACGGCAGCTGTACTCCTTGGTTGGCCGTATCTTGCATACAAGGTCGTGGACGGCCACG
TGGTATAAGTTTCGAGCCGCTGGATATTGGGGATGACCGGCGGGCCACTTCGAAGTCGGT
ATTGGAAAAGAGTAATTGTTGGATCAAAAAGGGGCAATTGCCAGCGGGCAGATTGATGGA
CAGGCTCTTGTACATACTTGCATGGGACGGCGTTCATGGAATTGGGATATCTTTAGATAT
TTTAGGGAACACAAATTTCTCAAGAACATTGATATTTCATTCATGCAGCATATGCTATGA
TGAAAAGGCGAGATCACACTACAAGTAGGACAA
>comp8_c0_seq1 len=674 path=[652:0-673]
GGGATCGATTTAGTTTCTTTCTTCTGGGCTTGACAGGTCTGCGATTCCAGAAGATTGTTC
TCTACTTTCTGCTACTCAAGAATAACAAATACCAAACGGAGAACGTCGAAAGACACAAAG
CACAAGACACAATGGGTGACTGCGGCTGCTCGTCTTCGGGCTCGTGCCAGTGCGGGTCGT
CGTGTACCTGCGAGGGATGCCCTCATAAATAAAGATACACGCCTACAGATTCACCAGGTG
GAGAGTTGAGGATGAGGTAGAAGGGTTGAATTGGATTGCGGACTCGGATGATTGTTGACG
ATGGATGGACATAGGGATTTTGAGGGTGGGATGGGGGATGGGAGGATGTTGGTACATTCC
TTATTGAGACTGGATACTGGATGGGGACGTAGGCACGGCTGATGCACAGACAATACAGTC
CTGAAGTGCTTGGAGTTGCATTCCTGCTGGGTTGTTGTGTGTTTGAGTGCGATGTGCCTG
ATGTCACTTCATTCTTGGGTGTTTCGTTCTACGTGTCCGAGAGGCGCGAAGGAAAGAATA
GATATCAGCTGTGCCGAATCGCATTCATTTACACCCTAAAGCGTTACAAGCTGCCCTGCG
TGCCTGGTGAAGTTTGGACGCAGAGCGGCCGGGCACTCTCCATGTCCGCTTCCTCCCATC
CAGGCGAGCTTACG
>comp9_c0_seq1 len=964 path=[942:0-963]
TATCACGGCGGGACGAGACAAGAGCTTCGCATTTTGCTTCCCTTTTTGACTTTCTTTGCT
CAACCAATTTTTTTCCTACCCTTCTACTTTGCACAGGATCGTAGTATCTTGGATTGCTCA
GGTGCGAATTGGGTGTTCTTCACAACTTCCATCCGTCTGTTTGTACGATATGGTCAGTGC
ATCTAGAGCTGTGCCGGCTTGGCATCATCGACGTCATCGCACTTCAACATCACAGCATCT
AAACTCACAGCACCACAGAGCAAAAACAGCTGACGGCGCAATGGGATTCTCGATCCCTCT
ATTTCAGTTCCTAGCTTTCTGGACGAGCCAATTTCGATCTATTAATACAGATCAACATCG
TAGTTTTCAACCCCTTGCCCGATCCGTGCTCCCCGGGATGTCCGTGTCGCCAATTGGCCT
CTCTCATCAGTCATAACATCTATCGGGCGTTCATCGAGGAGTATGTGTCGTTCCTCGGTC
CGTTCCGATCCATCATCTCAACCTCCTGCACCGATCCCGACTCGAGAATCTGCCGCACGA
CCTCGTCGTCCTTGTGCGTGCCGAACTCGCTTTCCAGCAGCCCATGCGGGGCGGCATCTA
GCGTTCCCTGTGCGCCTTGCTTATGCGTCGTAAACACCTTGAACGCCGAGACAAAGTGCG
CCATCGGGACGCTCTTGTCCGTCTTCCACTTGTTGTACGTCTCCTTGTCGTCAACGAAGA
CGATGAAGTCGTCCTCCTTGCCCTGGTAGTGGACCTTGATCTTGGTGGCCTCGCCGCGAA
CCATTGTGTCTATGTTTTATATAGGTCTTGTTGCAACGTTTGGCTGGGATTGGTTGTTTC
GTGCTTCGTCTCAAGGACTGTTTTCTCGTCGAGGGTATTCACTTGGTTCTCTTGCCTCAG
ATCTGAACAAGTAATTGAAAGAGCTGGAGCTAGGTATAGATATAAGTAAAGAAAAGGCAG
ATGG
>comp10_c0_seq1 len=1219 path=[1:0-1218]
TTTTCACGAAAAAAAAAAATCACATGTTGTATGACAGATACATGCCAAGAGCGTCACTCT
ATCGCATTGAGTTGAAAGTCCATAGGCAAAAACCGTGCCTCTATTCAGGGGTGCACACCT
CAGGGTATTTGTGCACTTGGTCATCTTGAGCTACCTAATAATGTCGAGTGCCGTTCCGTC
CCGTCCAGTCCAGTCGTGAAAAGCCAGTAACGCCGCGTCATCATCCTCTCCTTCGCACAA
TCAATACACAGGCGTCTCCTTGACACCTCTACTGACCACCACGCAGACGAAGCACCAAGT
GCAGCGTCGACTCCTTCTGAATGTTGTAGTCACTCAAGGTGCGACCATCCTCCAACTGCT
TACCAGCAAAGATCAGACGCTGCTGGTCGGGCGGAATACCCTCCTTATCCTGGATTTTGC
TCTTCACATTGTCAATGGTATCTGACGATTCCACTTCCAATGTGATGGTCTTGCCAGTGA
GGGTCTTGACAAAGATCTGCATTCCACCGCGGAGACGGAGCACCAAGTGCAATGTCGACT
CCTTCTGAATGTTGTAATCCGACAGTGTCCTCCCGTCCTCGAGCTGCTTGCCGGCAAAGA
TCAACCGCTGCTGATCAGGCGGGATTCCTTCCTTGTCCTGAATCTTGCTCTTGACGTTGT
CGATCGTATCCGACGATTCGACTTCCAGTGTGATGGTCTTGCCAGTCAATGTCTTGACGA
AAATCTGCATGCCACCACGGAGGCGGAGGACGAGGTGGAGAGTGGACTCTTTCTGGATGT
TGTAATCCGAGAGGGTGCGCCCATCTTCAAGTTGCTTGCCAGCGAAGATGAGACGCTGCT
GATCGGGGGGAATGCCCTCCTTGTCCTGAATCTTCGACTTCACATTGTCGATAGTATCCG
AGGACTCCACCTCGAGGGTGATGGTCTTGCCCGTCAGAGTCTTGACGAAGATCTGCATGA
TGACGATTTGCCGAGAGATGCTAATACGGTGGATGTTGATGATGATGGTCGTCGAAGTTG
CAAGCTCGTAACTTTGCGAGATGGTTTCGCTCTGGATGCGAAGTCCGGGATGGAAAGGTG
TAGGATTGTTGCAGGAAGATGGAGGAAAGAGAGGGAGAAGGTCCAAGTTGAGCGTTTTGG
CGGGAGTGCTGGCTTTAATAGCAGCGTCACTGCCTTGTTTGGTGTCTGGAAGCCTGAGGA
AAGTGCGGGGCGTTTCGAG
>comp11_c0_seq1 len=1407 path=[1385:0-1406]
GGTAGCCGTATTTCGCAGTTATGGTACGTACTGCCCGGTCTGTCGATGACGCATGTTCGC
TAGTGGGAACAAGGTGACAGCCAAAGCAACCACGGGACGTTCGGGAAACGCCAAAGGTGA
CCAGTGCTTCTCCTCCATCGCTCATCGATTTCCCGGTTGCTGCTCACGCATTTCCTTCCC
ACCAACCCGCCACAGGTATAAAGTCGGACGCTTCGCTGCTTTGGCTCAGACCAAGTGTCT
TGCGACTTTTCATTCTTGCGATACTATAGAAAGCACCATCGATCGAACATAAAGAACGAA
ATCTATACGTACCCGAGAGAAATCGTTACCACAACACAACAATCAACATGCCTTTCACCG
CAAGCGATATCTGCAAGATCATTCTTGCCGTCATCTTGCCGCCCGTTGGTGTCCTGATGG
AGAGGGGTTGCGGCGGCGACTTTTGCATCAACGTCCTCCTCACAATTCTCGGCTACCTCC
CCGGTATCATCCACGCTTTGTACATCATCTTGAAATATTAATACACCAAGCTGGGACGCC
CTCTCTTCTCCCTCTGCCCAATACCGGAGAAACATCCACGATGACCACCTGACAACACCA
AGCAGAAAACGAGACGTGGCGGGCTCGAGGCGTACGCAAGCCAGGTGTCGGGACCACGAA
CACCGCATTGCATGACGGGCCTACGACTGCAACCGAGCAACAACACTGCCTGGTTGGCGG
GGACAATCCCGCCCCACCGTCAGGTCATGGGGGCGCCAGGATGGAAGGGAGAGCAAACGT
TGTCCCAGCTTTTGAATTTCTTCACTGTATGATGGGACGGATATTTTTCCCTGCGGACAA
ATTTCTGCTCTGGTCTTTTTCGGGGGCATGGCTTATGACTCGTTTTACTCATTCCACTGT
TTGCGAATCAATGCATGAGATGATGTACGCAGGCTGGTTTTTTCCCCGTTGCTGTTTTTT
TTCCGTGGGAGGAAGGGATTCTTTCTAATATCGATACCCGACAATACAATCCTTTCAAAA
CGTACAAATCGTGAGATCGCAGCCGTTTAAGACATGTGCAAAAAGTGAAACGATGGACCT
AGAATCACGGCATGGGTTGGGCGGGCACATCCGACCACATGGAGTCGTTTTCCTGTGCAT
GCATGAAGCTGGTAGATGAGAGTTGTTCCACTGATGATGAGGGGCATTTCGCGTCGTTGG
GTGTTGCTCGGCGATGATGTCATTGCCGCCGTCACTTGGCATTGGAGTTCCAGGCTGAAA
GGAAGGAAAACCACAAGGACAATGAATAACACAAAGATACGTGGACTAGTGTTGCGCAAG
TAACTAGTTTCTGCGAATGTGAGGCCCAATGGTTGCCAGTTCCGCATCCGAAGTAAGCGC
ATAGTTCGCTGCCAAAGGCGTTCTGAG
>comp12_c0_seq1 len=1547 path=[1525:0-1546]
AAAAATTTTCTCCTCCGCCAAACACATTTAAATCTGCGGTCGTCGCCCATCTCTGCATCT
TCTACTCCCGATTTCCCTCGCTTCCATCTTCACAGTTCTGACTGCACATCAGCGATACCC
TCTCCACTCATTATTGTGTTTCCTTTTCGACCTGTTACCCTATCAAACCAGACTTCAGAT
ACCATGGCCGACCAGAAGGTACTGGGCATGCCGCCTTTCATGGCAGACTTCTTGATGGGT
GGTGTTTCCGCTGCCGTCTCGAAGACTGCCGCCGCTCCTATCGAGCGAGTCAAGCTTCTC
ATCCAGAACCAGGACGAGATGATCAAGGCCGGTCGTCTTGACCGCAAATACACCGGCATT
GGCGAGTGTTTCAAGCGCACCATTGCCGATGAGGGTGTTATGTCCCTCTGGCGAGGTAAC
ACCGCCAACGTGATCCGATACTTCCCTACACAGGCACTCAACTTCGCCTTCCGTGACAAG
TTCAAGAAGATGTTCGGCTTCAAGAAGGAGCGTGACGGTTACGCCTGGTGGATGGCTGGC
AACCTTGCCTCTGGGGGTGCTGCTGGCGCCACATCCTTGCTATTTGTCTACTCCCTCGAC
TACGCCCGTACCCGTCTCGCGAACGATGCTAAGAATGCCAAGAAGGGCGGCTCTCGTCAA
TTCAATGGCCTGGTCGATGTATATCGGAAGACACTGGCCTCTGACGGTATTGCCGGTCTC
TACCGTGGTTTTATGCCCTCGGTCGCTGGTATTGTTGTCTACCGTGGTCTGTACTTCGGC
ATGTACGACTCGATCAAGCCTGTTGTTCTCACTGGTGCCCTTGCGAACAACTTCCTTGCT
TCGTTCCTTCTTGGCTGGTGCGTTACCACCGGTGCTGGCATTGCCTCGTACCCGCTTGAC
ACCATTCGGCGTCGCATGATGATGACCTCGGGCGAGGCTGTCAAGTACAAGAGCTCGTTC
GATGCCGCCAGCCAGATTATCGCAAAGGAGGGCGTTCGGTCGCTCTTCAAGGGTGCTGGT
GCCAACATTCTCCGTGGTGTTGCCGGTGCTGGTGTCCTGTCCATCTACGACCAGCTTCAG
GTTCTTCTCTTCGGCAAGGCCTTCAAGGGCGCTTAATCAGTTAGAAAACTCCAAAGATCC
TGTTGGAGGACGGGGCATGTTTTTCCCGGGCTGGCGTGGGGTTTGCAGTCAAGGGCATAG
ACGGCATGGTAAGATGGGACATGAGACGGTCGATGCCAAGGCGGGGTGGAAGAAACTGGG
GTGTCCCACGACTGTTTTTCTGGTCGATAGAATGGTCGGCTTTTGTGGTTGTTGAGCCGT
GGCCCGTGGGGTTTATCGATCAAGCCAGGCACGGTTACGACAGCTCTGTAATATATTTTT
AAGGCATTCCCTTGATGTAATTTGCATTCACGCCCTCTCATTGTCGATATGCTCGTTCTC
ATATGCCACACACGGTTATCACAGTAGAATTTTGACGTGATAGAGATTTCTAGTCTGCTA
TCTTCGGTATACGAGCACGTTGTCCTGTCTTGTCATCCAAATATGGA
>comp13_c0_seq1 len=2641 path=[1:0-2640]
GGCCGACGGGGAGGGGAAGAGTCCGGTAAGCAGCCAACCCGAAATGGGCCCGGCACCTTT
TACTGGCCCTGCCCCTGCCGATGCCCCAGCATCGGCCCTGGCCTTAAGGGCGCTACAGCG
TAGCTGTGGACGCACTTGCATCCCTTACGTGTTCTGGCGACCAGGCATCCATCTATGCGG
CTTGTAGGCTTACGTCTCGCTATGGGTGGACATGCCCCGCCAACCTCACTTCCCCAGGTG
CTTCAGTGGCAGCACAGAAGCCTCCCCAGTCCCCCTGCTTCGGCGGGGGAGGTGCTGGGG
CGGCGCTGCCCTGGGCAGCTCGTCCGCGGACTCCCCGGCAGAGGGAGGGGCCGGCGAGCA
GCCTGGGCGATCCCAGCGTCGTGAGAACGGGCTCACGATCGCTGGACGGGCCTTGTGGAT
TCGCTGAGCCTTGTTCGCTACCGCAAGAGTGACGGGGATTAGCCGCGGAGATGGAGCAGT
CGGCTGGGGCTGACGGATGGCTGTATTTTCAGCTTGCTTACCGCCGTGGCGTCCCTCTTA
CGGCCTGCCGTCCCGCACCTCGGTGCGTCGGGCGGCAGGGCACGTCGAGGACCTAAGTTT
GGGGCAATTCAGATGGCCCGGGGACGGGCGCCGTCTGCAGGCTTCGCGGCCCGCGGCGGC
GCCCCCCCGGGGGCTGCAGGTCGGCGTGAGGTCGACCTGCCCTCCATGTAACGCTCGGGT
GCCTTCGGGTGCCTGGCGCCCCCGTGAGGGGGCCCGACGATCGTTACCTGGTTGATTCTG
CCAGTAGTCATATGCTTGTCTCAAAGATTAAGCCATGCATGTCTAAGTATAAGCAATTAT
ACTGCGAAACTGCGAATGGCTCATTAAATAAGTTATCGTTTACTTGATAGCTGATTTCTA
CTTGGATAACCGTGGTAATTCTAGAGCTAATACATGCTGGAAACCCCGACTTCGGAAGGG
GCGTATTTATTAGACTAAAAACCAATGCCCCTTCGGGGGCTTACTGGTGAGTCATAATAA
CTAAACGAATCGCAGGGCCTAGTGCCGGCGATGGTTCATTCAAATTTCTTCCCTATCAAC
TTTCGATGCGAGGGTCTTGGCCTCGCATGGTTACAACGGGTAACGGAGGGTTAGGGCTCG
GCCCCGGAGAAGGAGCCTGAGAAACGGCTACTACATCCAAGGAAGGCAGCAGGCGCGCAA
ATTACCCAATCCCGACACGGGGAGGTAGTGACAATAAATACTGATACAGGGCTCTTTTGG
GTCTTGTAATTGGAATGAGTACAATTTAAATCCCTTAACGAGGAACAATTGGAGGGCAAG
TCTGGTGCCAGCAGCCGCGGTAATTCCAGCTCCAATAGCGTATATTAAAGTTGTTGTGGT
TAAAAAGCTCGTAGTTGAACCTTGGGCCTGGCTGGCCGGTCCCCCTCACCGGGTGCACTG
ATCCAGCCGGGCCTTTCCCTCTACGGAACCCCATGGCCTTCACTGGCCGTGGCGGGGAAG
TAGGACTTTTACTTTGAAAAAATTAGAGTGCTCCAGGCAGGCCTATGCTCGAATACATTA
GCATGGAATAATGAAATAGGACGCGTGGTTCTATTTTGTTGGTTTCTAGGACCGCCGTAA
TGATTAATAGGGACAGTCGGGGGCATCAGTATTCAACTGTCAGAGGTGAAATTCTTGGAT
CAGTTGAAGACTAACTACTGCGAAAGCATTTGCCAAGGATGTTTTCATTGATAAGGAACG
AAAGTTAGGGGATCGAAGACGATCAGATACCGTCGTAGTCTTAACTATAAACTATGCCGA
CTAGGGATCGGACGATGTTATTACTTGACTCGTTCGGCACCTTTCGAGAAATCAAAGTGC
TTGGGCTCCAGGGGGAGTATGGTCGCAAGGCTGAAACTTAAAGAAATTGACGGAAGGGCA
CCACCAGGGGTGGAACCTGCGGCTTAATTTGACTCAACACGGGGAAACTCACCAGGTCCA
GACACAGTGAGGATTGACAGATTGAGAGCTCTTTCTTGATTCTGTGGGTGGTGGTGCATG
GCCGTTCTTAGTTGGTGGGGTGACCTGTCTGCTTCATTGCGATAACGAACGAGACCTTAA
CCTGCTAAATAGCCCGTACTGCCTCGGCAGTTCGCTGGCTTCTTAGAGGGACTATCGGCT
CAAGCCGATGGAAGTTTGAGGCAATAACAGGTCTGTGATGCCCTTAGATGTCCTGGGCCG
CACGCGCGTTACACTGACAGAGCCAGCGAGTTTTTCCTTGGCCGGAAGGCCCGGGTAATC
TTGTGAAACTTTGTCGTGCTGGGGATAGAGCATTGCAATTATTGCTCTTCAACGAGGAAT
CCCTAGTAAGCGCAAGTCATCAGCTTGCGTTGATTACGTCCCTGCCCTTTGTACACACCG
CCCGTCGCTACTACCGATTGAATGGCTCAGTGAGGTCTTCGGACTGGCCCAGGGCGGTGG
GAAACTACCGCCCAGGGCCGGAAAGTTGCCCAAACTCGGTCATTTAGAGGAAGTAAAAGT
CGTAACAAGGTCTCCGTTGGTGAACCAGCGGAGGGATCATTAGCGAGTCTCAGCGCTCCA
AACACTTGCGAACCGCGCCCCGGACGTCGTTGCTTCGGCGGGGGCCGCGGGGGGCCCCGG
G
>comp15_c0_seq1 len=3323 path=[1:0-3322]
GGTACCTACTTAGGTAGGTAGGTACAGGTACCAAGGTAGCAAGCAGTATGGACTTGAGAT
CGATTGTTTTGTCATCTTTTTCTCTGAAGTCTACGCGAGAACGTTAAGGCACAACCAGCC
AAACTCCCCTTGCCCATACGCCAGCCAGTACATGCAACAGCCAAGTTCGAAAAACAAAGC
ACTATCGTACTGTAAAATCTGAACAGCCCTGTCCATCTCATTGCTTCGCCCGACGAGCCC
GCCCTACTCATTTCTTCATAAATCCGATCAATGCATGAATTGGTTAGTTTTGATCTTGCA
CCTAATCCCTCTCCGTATCCTTGGGGCTCGGGTCCCCGATTCCGTCCTCGTTGATGGCAA
ACAGGCAGTCGCTCTCCGGCAAGCAGGGACTATCGTAGATTTTTGCAATCCTCGTCTCTC
CTCGTCCTTTCTTCAAGCTCAATCGAGTTGTGCTGGCATGGGCGATGATATTACCGCCAA
TGGGCTTTTTTGGATCGGGATTGAACATGGCACTGGGGCCGCCATCAACTTGGGCAACGA
CTTGGTTCGTGATAACGACGGCAATACCGAACTCGTCGGCCAGCCGTTGGAGAGTCCGCA
TGAACTTGGCAAGGTGAGTCTGTCGGGATGAAAGCTCGCCTCGTCCACAGAAATCCGTGC
GGTACAGCGATGTCGCGCTGTCCACCACCAAAAGGGAGAATCGCGTCTCGCACATCATTG
ACGATGCTTGGTTGAGAAGCTGGAGCTGGTGATCTGAGTTGTACGCCCTCGCATACGCAA
CGTTGTCCAGCACCTCTTCCCCGTTGAGACCGAATCGGTTCGCAACTGCCAGGAGACGAA
CCGGGCGAAAAGTGCCCTCAGTATCGATGTAGAGGCATTTTCCTTCCCCGCCACCCATAT
CAAAAGGTAGTTGACAGGTCACGGCAAGAGTATGACAGATCTGGCTTTTCCCTGTCCGGA
ATTCCCCAAACAGCTCTGTCACTGATCCAGTCTCGATACCACCAGCCAACAAGGTGTCCA
GGTTCTTCGATCCAGTCGTGATGGAAATCAACTCGCTTCGTCGTTGATGCATTTCGGTGG
CTGTCGTAAACCCCAGCGGGACAAGCTTGGAGGCTTCTGCGAGTATCTTCCCTGCCTTCT
GTTCCGAAATACCTTTAATCTGCTCCAGTACCCGGCGAGGGGTATAGGCCACGGATTCCA
CGGTGTGGAACCCTCCATCGACGATGAGTTGGATGTCGCGTTTGGACAAGCCGGCGACGC
CCTCAAGAGCGGAAAGAGGGGTTGGCGCGCCAGGCCCAGTGTTGGAGGTGTCTTCCCCCA
TCTGGTCGTCATAGTCCTCGGTCTGCGTCATTTTTAGTGAATAATTCTTGGTTTAGGAGG
TTTCGTCAGAAATATGGCTTTGTTGTTGGTTGACGAAAGTTGGGAATCGAGCCTGGTAGT
CTTTCAGTCAGATGGCGACGTTCTCTGCTTTGTTGACGGGATTAGCGCGATGGGGACGCG
ACACGAGGAGTCATTCCCAAGTGCGTGTGCACGTGACACCCCACTTAGCAAGGCTTCCCT
CTCGTCTCAACAGGAACTACGTACTACCACGCGTATCTTAGTTCAATAATGCCATTATTC
GTCAGCGTCAGACATCTATTCTCGATATCAAGTATCAAATAATCAGAATCACGCAACGCA
ACTCCAATACCAAATTCTCTAACGATATTTTCTTTAATTGCCCGGTCGAACTAATTCACA
TACTAGTACCGTGGAATGTCCATGAATGAAAGAACAACCGATCTTCGGATATCAACGCCA
TGTGTCATCCACCCGTTCCGAAAAGTCCATAATGAATGCAGGAGCAAAATCCACAACTCC
GTGTGCTATCTCGATGGTGTGTCGTCGGCGCGTCGTGGTAAGATTAAGGAATGAGCATCG
TGATGTCAAGTTGCGACCGGTCTATGTCTCATGATTCAGGACTTTCGCAGCTCGAGGGTT
TCGCGTTTAGCTGATGGCAATGCGACGCGTCTCGGGCTTCTTGGCCTTGGGCACAATGAT
ACTCAGGATGCCGTCTTTGAACGCGGCCTTGACGCCGTTCTGGTCAATGTTACCGGGGAA
GTTGAAGCTGCGCGAAAACTCGCCGACGCTGCGCTCCGAAACCCAGTACTTGGCTGTGTC
CTTAGGCTTCTGCTTCTCCGACTTGACCACCTCAGTGTCGTCAGTCGAGCCAGGCGTGTC
CTGGGCCGTCGACGCGCTCTCATCCTCCACCGTGGCCTTCTGGGGCTTCTTATGCTGCTC
CTCGCCCTTCTCAGTAATGGCGCCGCTCATGGCAGTGTCTTCAACCAGGCCGGCCGGAGG
GGTGCCCGACTGGTACGAACGCTCAATGCGGCCCTGGATGACCATGGTCTGAGGGTCGGT
GAATTGGATGTCGACATTCTCCTTATTCATGCCGGCCAGCTCGCCATGGAGCTCGTAGGC
CGTCTCGGTCTCGCGGACATCGAACTTGGGGTGGAAGGTCGGGATGTGCCCGCGGTGACG
ATGCTGGGAAGTGCCCTGCTGCTGGCGGCTGTAGTTGTCGAAGTCGTCGAGCAGGCGGAA
GAGAGGGGTGAAACCCTGCTCGTTGCCGTAAAAGGATCGGGGGAAGAAAGCCATTGTGCG
TGCTTGATGGACTGGTTTAAAGGTGACTTGCTTGAGAACTGATCGTGGAAGTCTGGAGAG
GCGTTTGCAGGCTTGCATGAAGATCTTTGCTTCGAATGCTTTGTTTTACTGTTCTACTGG
AGAGATCCGAATCAGAGTGTGCGGAAGTTGAGCTGAGCTTTATAGCCGGAGGGGAGCTCT
GCGGGCTCTTTCACCAAGCTTCTAGAAATCTCCTGATTGTCAGGCAGGGCCTGTGTGTCC
AATTCACACGACGCATCAAGAAGGCGCGCGTCACTTCGTCGTCGGACTGGAATCATCTGA
TGGGAACTGACGAAAGCTGGGGAACACAGTGGAATGTTCCAGCAACTGCTGGCAGCTGCG
GTTGCCCGCTGCACAGCTCGCGCCGTGATACCTCAATTTTCAACGTTATGATACGTTCTG
GAGAGTAAGAATCGGGCTATTCGGGCGGATACATGTCGATTTTGCATTGTAGATGCTGGC
CATATCCTCTCCGTGATACTGAGTTTTGGGGGGAAGTTGAAGCTGATGGAGTCGAGACGT
GTCGATGCGGCTGTAGATGCTGAGGTAATCATTTCTGCAGCCTTGAAGACTTGGCAGCCA
CGGGTGGTGGGCCTTGGCCGCATACTACATACAGTGAGGACTCAGGACACCGTCATAATG
CCAATATCTCACACGATGGCCGG
>comp17_c0_seq1 len=1302 path=[1280:0-1301]
GTTTTTTTTTTTCTGGAAAAAAAAGTCTTTTTGAAAACGGGCCACGTTCAAAAACAGTCC
TTCTTCGTCCCTGATCGCGAAGAAAACCAGGAGCCGTCCACCGCGAGAAGCGGACAAAGC
GAAGACTGCGCCCGAAACACCTTGCTAATAGAGATTAGAGAATTAGGTACAAATGGGAAC
TGCCATCCGTAATGCTATAGTATTGAGGCCCTAGCGGTAAAATAGCATAACAACTCTTTT
TACATGCCCAAAGCCCTCCGGTTATCGTCTTGAAAGTCGTAAAGTACCGTAGCCATCGAG
GCTTTCTCTAAAACTTGTCCTGGCGTGCATGAAAGAAGTTGCTTGGAATTTACGCAAGAG
CGAAGGCAGCAAGACCGGCAGCAGCGGCGAACACAACCGAGCCAACGACCGAGCCGGCAC
CAGCGGTGACGGGGCCGGTAGGCTTGGGGGGAGCAGTGCAGTTGCCGCCATAGCAGCCAC
CGTCATGCGAGGGCTGAGCAGGCTTGGTGGGCTTGGGGCAGTCCTCAGTGTAGGTCTCGT
AGATGACGGTGGGGATGACAGTGGTGTAAGAGGTCGAAATGGTCTTGACCTTGGTGTAGG
GGCACTCGGGAGCCTCGGTGGGCTCGGGACCGGCGGTCGACTCATCATCCGGGCAGTAGG
TCGACGTGGGCTTGTGCGGCTTGTAGGTCATGGTCGAGTTGTAGTGGGGGCCGGTGGGGT
ACACATCGTCGGTGCACGAGGTGGTCTCCTCCGGGGCCTCAGTCTCCTCAACCTCGCAGA
CGGTGGTCGAGACGGCAACGGTCTCGGTCACCACCTTGGTCTGGTCGTAGGGGCACTTGG
TCACCTCATCGGGGCAGTCCGAGACGGTGTACGTCTTGGTCTCGTAGACGGTCGACGTGG
TCGAGTGCTTGGTGTGCGCGGCCGAGGTCGAGGTGGACTCCTCCTCCTTGGAGTGGTGGG
GGATGTTGCCAGCCAGGGCGGTGGCGGCGAAGAGGGCAACGGTGGAGAAGCGCATTTTGA
CTGTTTGGGGGGTTGTTTCGTTAAAAACGAAGAATTATTAAGTTAAGTGAACGAGTGGCT
AAAGCTTGAAGCTTAGGATTAAAGAGTGGACGACCGAAGTCAAGTGAGTCAAAAGCGAGC
TGCTGGTTTGTTTGGCTTTGCTGGCTGGTGAAAGAAGGAAGAGGAGGAGAGTCCGGAGGA
GGACGAGTCGGTGTTAAATAGAGAATTCTCGACATCCCGAGCACGAGAGGGACTCTCAGG
GAGGGAGACACCGGCCGTGGACCGTGGTAGTAACAGCATGGG
>comp19_c0_seq1 len=3742 path=[3720:0-3741]
CAAGGTCTTACATAGCGTATACTACCTGCCCATCGACCGCAATGGGAGGAATTTGAAATA
TTGGAAATGCCGGGTGTTTTTTACGCAAGAGAAAACGATGAAGAAAAAGAACATGATGCC
ATTTGGGCGCCAGGCCGGGCATGCGCGGAGTGCAGAACGAGGCTTGTGCGATGAGTAAGG
CCCGACGATAAAGGCGGTTGGGTCTCCACGGCTATCTATGTCTGATATAAAAGCCTCACA
TCCTCAAGCCCAAACCCCCAAGACCACTGGAACCCCAACATACATAGATCTAGATCCTCA
ATATTCCCTACATCTTCCACAACCTCACACCCTCACAGTCTCGACAACACCGTATCAACC
ACAACCATGCCTCTAACCCCATCCCAAACAGCCCTCGTCAAATCCACCGCCCCTCTCCTC
CAAACCCACGGCCCCGCGATAACATCCCACTTCTATCATACCCTCCTGACCACCCACCCC
GCCCTCAAATCCACCTTCTCGCTCCGCAACCAACAAACCGGCGCCCAGCAAGCCGCCCTC
GCCGCCGCCGTGCTCGCCTACGCAACCCACATCGACGACCTGGGCGCCCTCGGCCCGGCG
GTCGAGCGCATCGCGCACAAGCACGCCAGCCTGTTCGTGGCGCCCGAGCAGTACGCCATC
GTGGGCGAGCACCTGATGGGCGCCATCGGCGCGGTGCTGGGCGACGGGCTGACGCGCGAG
GTGGAGGAGGCGTGGCGGGCGGCGTATGCGCAGCTGGCGGACATCTTCATCGCGCGGGAG
AGGGAGCTATACGACGCGGTGGGCGATCGATCGTGGCGGCGGTTCAGGATTGTGAAGAAG
GAGGACACATCCGATAGTGTCTCAACCTTCTATCTCGAGCCGGTGGATGGAAAGGTGCCG
TTGCCGGGGTATCTCCCCGGGCAATACCTCTCCCTACAAATCCCCGTTCCGAACACGGGA
CTAAAACAATCCCGGCAATTCAGTCTCAGCGAGGCACAGACGGCGGACCGGTCGCACTAC
CGAGTCAGCATCAAGCGCGAGTACACCATCGCGGACGCGCCGCTGGAGGACGTCGCAGCC
GGGAAGGTCCCGGGCATTGTATCCAACATCCTACACGGGTACCAAGTCGGGGACGAGGTG
GAACTCTCCCACCCGCAGGGCGACTTCAAGGTCGATCCCTCCGATGCCTCCAAGGTCGGC
GCTCCGCTGGTGCTGCTCTCGGCCGGCGTGGGCGTGACGCCCCTGCTCGCCATATTGGAA
GCCGTTCTCAGCCCGGAGAGCAAGATGGCGGGCCGGCCAGTGTCGTGGATCCAGGCATCG
CGGAATACGGCCGCGACGTGCTTCCGCGAGGAAGTGAGGCAGATCGCTCGGGAGCACGAG
AATGTGACAGCGCGGCTGTTTCTGGATCAGGTGGGCGAGGGGGATGTGCTGGGCGAGCAC
TACGATTTCGCGAGCCCGCTGAAGATGGAGCTATTGGACCAGGAGAAGGACCTGCACATC
GGCGATGAGACGGCCGAGTATTATGTCTGTGGGCCAGTCGAGTGGATGCTGGCTGTGAGG
AAAGAGCTGGAGGCGCGGGGCGTGTCGAGGGAGAGGATGCATTTGGAGCTATTTGGGACG
GGCGACGTTCCTGCGTGAGCGGACTCAGAATATGAATCCTGAAAGAGGTTTGACGAGCAT
AGAGGGAACAAAACACTCTCCCGTTACTAAATGTATTCATATCGCACGCAAATGGAGTTG
AATATTGGTAGCTGTTGTATCCCAGTTTAGGCAACCCGACATGACAGCCACATCCCGTCT
AAACCTGGGCGAGATGAGCCTCCTTTCATCAAGCGCCACAACTCTTGCCGCCTCATCAAT
GATCATTGTACTCCACAACCTCCTCTGCCTCCCGTCCTGCCTGGACATACGAAACAGTCA
AGTCCGGCTCATCGTCCCTGGCGTGTGATGCTCCGGCGTAAGCGGTCCTGAAAGCGGCGT
TCCAAAGTGCGAACTGGTATGGTCACTCCCACTGACGGACATATGCATCCTCTCGCTGTC
ATATCGGTCGAGAATAACTTGTAAAAGACCGTCGAAGATGTCGTGTATCCAGAGAATCTC
CTTGAGACAGGCAATGATTTGGCCTCGATCCCACGTCGGATCAAGTACCTCCTCCAAAGC
TGGGGTGAGCCACGGCCAATCCGCGTCGATAAAAACAATCATGGCTCCCACCACGAGCAC
CCACAGACGGAAGCGGGTGAGCTCCGGCGTTGTGGCCTCTAACCGCGCGCACGCTGGCCG
GAACTGGTCAAACAGGTGCCTGTACTGCACGCGCATGCCGGGCATCTTCAAGAACACCTG
CGTGGTGAAAACCAGCAGGCTCACCCGTAGACATTCGGACAGAAGGTTGGTGTCCAGAGA
GTACGACAGGTTGAGGAGTCGGTACTGGCTCGAGATCATAAACTCGGAGAAGAGGGCAGG
CTTCAGCTTGCGCTGCATCTGCGGTAGAAAGTTGACGAGCCGGGCGAACTCGTGTAGGTC
CGTGTATACCGTCACGAGACGCTGATCAAGCTGTGAGAAGATGGTCTGGGCCAGGCTGGG
CGCCCGCACCGGTGAAGACGCGTTCCTGCCAAGTCGTGGCATGGTCGCTTCAGACAGTGA
TTCCCAAAAGGGCTCCCAGCATAGTGTCTCGCTGAACAGCTGCGGCTTGTCGCCGGTCGC
AATGGCGCATTGAAGGTCGGCTCTGTCTCAGTGTTAGTCATGATGATGGCAGTCCAGACA
AGACCCTGAGGCTGAGGGAAAGAGGGCATCAATGATGTAACATACCGGCAAACCTTGGCT
TGCAAGTGACGGTTGTGGGACAGTGTTGCCAAGCCGCCTCGGAGTCTAACCATCTGTCGG
AGACCAGCAACATGGGCTCGCGAGGCACTCTTGTCATCCTGGACAAAGTCGGACAGCATA
GAGAGCGCGCACACGGACGCAAAGCTTGAGTCAGTCAGGGCCAGCTTGGAGTCCTTCAAC
CGCTCGTTGAGCAGACTCAGTGTCCGGTTGAGGTGATAGCGCGTGTCCCGGCGAAACATG
TCCAGCATCGGTATCGGAGGCCTCGTGTATCGATTGGACTGGAGATCCCGCATCACGCAT
GAAGCGCAGAGCACCATATGAAGATAGGCGGCATCGAGGCTCGTCCAGTGAAACCAGAAG
TGGACGCTCGCATCGAACTCGACCACACGATGGAGAGGATATTGACTCTCTCGGATCGAG
GTGTAATCTGCGAAAGCAGGACGCCACATGGCGAGTAGGTTAACATGCTGGCGTATAGAG
TCATATCGGCAAGGCTGCCATGGACAGAGGAGACGAGAATCCACGTTGTAAGTCGCGGCA
CAGAAGGGAAGTTGCGGAGAGGAAGTTGCGCTCGCATGTACTAGTCACCATGTACCGACG
TCCACCGAAACTATCGGCCCGAGAGGATCTCCGTGGAGGTGCGGGTTACCGAGTGGGGCG
GGCGGCTAATGACAATCGCCGCGCTTCCTCTCGACACGTCCTACCGCCGACCCGCATCTC
CAACCGCATCGCATGGGGCAAGAGGCTGCACTCTGTGATTGGAGGGAGAAAGGAAAATGC
ACAGCTTACACGAAGAGAGAAGACCCAGCCGGTCTTGGCTCAGAGGTTCGGCAAATTTAT
ACAGATGCAAGTCGCTTGCCATGGACGGCGGCATCGACGGGTCCATCCGCGCCGGCTGGA
GCGTCAGCGGTGGCTCGGCCGG
>comp20_c0_seq1 len=3267 path=[3245:0-3266]
GCCCGACCCTGACAATCCTGACGTCATTGACGTCAGGTCCTTTCAACACCCAACACTCAA
CACCCCACCAAGCTTCCATGGGCGACGTGAACTCTGTAGAGCGAGCTAGAGGAACTTAAA
TAGCTTGAATCTCCCTTGAACTTACCTGCCTTTACTGTTCCACATCCAGATCACACCAAA
AACACCAGGAAGCGTCAATTCCACGAGGATACAACACCACACACCTGAGAACCAAGTTCT
ATCACCCCTCACCACATATACACACACATCCAAAATGTCCAAGCAGGAGAAGATCGACAA
GGCCCAGTCCAACCTCCCTCTCCCCGAGCAGCCGCCCGTGGCCTCGGACTGGCAATCTGC
CGACGCCAGCAAGGTCAATGTCGAGTCGGGACGCGTTGAGGGCCATGTCGGGACAGACCC
GCACGGCACCACGGGCATCAGGGCCCCGGCAACCAAGGGGACTGACACAGAGGACATGAG
CAATGTTGGGCGGCAAGGGAAGGAAGGGCTGGATGCGCCACCAAAGGATGCTCGCACTTG
AGGTTGAGAGTCTGATGGGGAAATGGACGATTAATTATGGGGAGGACTAGGTCATGGCAT
TTATTCGATAAATCGGTCTAAAGAGGTAGCTTTCTAGCTACATATGAACATCTCACAACG
GTGTGGTTTCAGGAGCATGTTGAGCAGGAATTCCAGAGACGAGTCTTTGTTGACTGATGT
GCTTTCCTCTGCCCAGTTGCCTTTGACGATGCCTCCCCTTCTGCGTTTGATAGAGGCCTT
GGGCAAATCTTTCCGGCGTTTGTCCCGGTGCAACTCGTCCCTGCCTCTTCACATATTTAG
CATCTAGAGACATCGAATGCACCTTCCCTTCCTTTCTTTCAAAATATTTCCTCCGGACTT
GCAACCCAACCAACATCTCTTCCCGCAAAGACCTAGGCGCTCTCCATTCCCACCTTTCGC
CTATATTCGAAGCCCAACCATACCCACTATTATCAACGCAGCGCCTGCACATAGATTTAG
CGCCCACAGCTTCATCAAAATGTCTCACAACAAGGAGCTGCAGCGCATGAGGAGCGACCT
CGCCCAGAATTCCGATAACCTTGTCGTGGAAGATCGTCCTCGTCATGGTCCGACCTACAT
GCCTCTCTCCACGGTTCGAGTCAAGCATAATGGTTCTACTGCTGCCGTGGTGAATAAGTA
TCGGGCTGCCGTCGATGGCGGCGCATTTGACGACAGCGATGCGGCCGCCGTGAAGGGCCT
GGATGACCTTGGTGGTCCCCGGCCTTACGACAAGACCGGACAGAAGCCGGCTTCTGTTGC
GCTTCTTGCTCAGACTCGGCCCTCTGTTGGAGCTGTTCCACCTCATGCTCGAGTCCCAGC
TGCCTCGTCTGTCCCAGGGTCTGCGACAATCCGAGCTCCTGCCGCGCAGGTCCATGGTCA
CAAAGCAGGCGGTTCGATTAATGGATCCGGAGCCGTTGAGCAAAAGCCCCTTGGCCCCGA
ATCGACGAAGAAAATCATCTCCACAGAGGTCTGCTGGGATCCGAAGAAAGCGGCTAAAAG
CGTGACCAAGCGAGATGTCTATCTCACCTGCAGCGACAGCAAGGAGGGACAGAAATACAA
TGCCTTCTTCGAACTGAGCAACGACATGGGAAGGCTCACCGTACACAACCTCGACACGTG
CGATTACGCATGTGCAGTACAAGCCACCGCGGTGTTCTCCTTCAAGGACAGGAAGCAAGG
CAAGGTTCCGGATGCCACGTACAGCTTGGAGTTTGACACTCCTAAGCAATGTGTTGACTT
CGTGACGAAGCTGAAGGAGTTGCAGAAGGGAGTTAAGCAGGGGGGGGTGAGCACTGCTCC
CATTGCTCGACAGACAAGCCACAAGGCTGGTCCCGTCTCTCAGAATGGCGCTTCTCTCCC
AAAAAGTGACGCTTCTCTTATCAAGAATGACGGACTAGCCTGCCAAGGTGGCGACCCTCT
TCCCCATAATGGCAGTCTCCAGACTGGCGGTCCTCTTCCCAAGGACGACAGCCTTCTGCT
GTGCAACGACAATACCGAGACAGAGGAGGACGGCCAGAAGATACTGCAAAAGAAGGTCGA
CCGGGTCGTCTCGGTCTTGGGGGACGTTGAAGAAGTCTTGCTGGGCAATGTCCTGCCCAT
TGAGTCAAAAAATCGGATTCTCCATGGCCTCACCAAATGCGCGGCAAAGGTCCAGGCCTC
GCGCTCAGCTGATGAGCCGGTGCTCTTCCGAATGCTGGAGGGTAAGCGTGCCGCCAAGCC
GCAGGAGTCCTTGATGAGCTTTGACAATGTTGGGGAGACATCTGAGAATGTTGGCGGCTT
GGTGAAGAGCGGGGAAAGCTCTGCGCCCTCCAAGCGAATCACATACACGGCTGAAGAAAT
CACCAGCCTGCGTGGCAGGGCGACTCCACGATCTCCAGAGCTCGACAAGGCTACCTTCCT
CCCCAAGAAGATGCCAGATGGCCGCTAGTCGTCTGGAATGCCATACAGAGGATACAGAGC
TGTCTCGCCGCAGACATCCAATGAATTTCTGCCAGCGAGATGGAAGAATTAACTCGATAT
TTTGCATTCGGGGCAGCAGCGTTTGGTGAGCCGTACACCACGGCACCAGCTCTCACGAGG
GACAAAAGGGTAACTCAGCCGAGTGCGTTCAAGGCCGCGATGTTTCGTCGGAAGCGTTTG
GGATGTTGATAGCGCGCAGGCGGGTAGCTAGACAGAATGATACCACGTCATGACACGGCT
TCTTTCACTGTGACCCAGCGTTCGTCCTCTGTACTAATGAGTACCTCATCCACCTTGAGA
CGGTTCTGCACAATCTCCGCCCCGTTGGCGAGATCGTTCTCTCTAGCTCTCCGATCCGCC
GCCTCCTCATCCTCAGCAATGCCCGCCTCAACATGCCTCCTCACCAGCCTCCGCCTCGCC
ACCTCAAAGTCCACTTCAACGAACCACACCTCGTCCATCAGCGCCGCCGCGTCCCGCCAC
ACCGGCTGGTCCAGCGCAAGGTAGTTCCCCTCGAGGATCACGATGCGATGGCACGGCTGC
ACCGCGATGTCGTCGGCGCGCGGGTCCTTGGCCGCGTGGTCGAACGAGGGGGCCCACACC
GTCGGCGTGTCGGGGCCGACCGGCGCGCGGAGGGCCCGCACCAGCGCGAGGTACGCGGCG
GCGTCGAAGGTGAAGGCGGCGCCGCGGCGGGCGTGCGCGTGCGACGGGTCCGGCATGGTG
GAGAGGTGGGCGCGGGTGTAGTGGTAG
>comp21_c0_seq1 len=950 path=[928:0-949]
TGCACACGAGATGCTCTCATGTGTTGTTCAGCTGTGTCTTGGATGCCCTCTATCTCATGA
AGTTGATCGAATGATATTTGCGTACTCGTCTCTGCGTATATAAATCATCGTGACTCTCCC
CAGACGCTGCATGTCCCTACTTTCCAGCCACCAGCAGCACACAACATCGCAAACCATCAA
TCACTCCACATCGATTACGTCGCGCTTACCATCTACGCCTCCTGCAATCAAGACGCCGTC
AACACTCCACAAATCTCCCACAATGAAGACCGCTCTTGCCTTTACCTCGGTCCTCCTCTC
GGCCGCGTCGGCCATGCCCCAGCTCAAGAGCCGAGACACCTGCACCCCCGCCACCTACCA
ATGCCACTTTGACGACTCCATCAACCTCTGGACCTGGCAGGTCTGCAACACCTCGTCGCA
GTGGGTGACGGGCGGGAACTGTCTGCCCTCCGAAAAGTGCGAGTTCAACACCGCAAACGG
GTCGCCCTACTGCGTCCCCGACGATGGCCCCGAGCCCGAGTGCCAGCCCGACCAGTACCA
GTGCGTCAACGAGCCGGGCCAGCTGTCGATCATCAAGGTGTGCGAGGAGGGCAAGTGGGT
GGCCAAGGTTACCTGCGAGGAGGGCAAGATTTGCCGCTATGGCGCCGTGAACGGATATCC
TTGGTGTGTGGATGAGGATTACACTCCGTAAGGCGGCTGGAAGTCGTCGGGATGTCTTTA
ATGATAATGGTCGGATTTGAGGAAAAAAGATAGATAATGAACCGATCCATCGACATTGGG
GGTCTAGGGGGTTCATCTAATACTTGATGGCTGAGGAGACACTATGTTGGGGAGTATATC
AGAGACCGAGGGTCGTACAAGACTGCCGGCGTTCGAGACAGTAGATGTATTTACAACGTC
CATATATGTACCGAATTGGAAAATATATACAATCCAGAATCACTCTCCAG
>comp22_c0_seq1 len=856 path=[834:0-855]
GAATAAAATCTTCATCAAGGGTTACGGACGGTTAACATAACACACACCCACACTAGGGAG
GGCGGATACGAACGAATAGCTGGGTTTGGAAGGACAGACGTGTGGGTATTAAAAGGATGA
TATCGATCTACCTGGTCTGATCCGTGTTGTAAGAGCGATCAACCGATGTCGCGATTGCCA
TTATGTTATAACCACCATTCACCGCACCTCTTTCCATGCTCCCCTCCAGTGGGCGTTTAA
GCCTTAGCGTACTCCTTGTGGGCATCAGCCTTGTTGCTGTGCTTGGACTCGTCCATCTTG
TCGCTGGCGGCATCCTTGGCAGCCGAAGCACGAGTGCCGATGTCGGCGCTGTTGTCCTTG
GCGACGTCCTTGTTGGCCTCCTTGGAGGCAGTGGCACCGGTGCCCTTGACGGACTCGGAG
ACGTAGTTGGCGGCCTGCTTGACGGACTCCATTGTGGATCTGTTGTACTTGTATTTGGTG
GTTTAAAGTTGTGTGTAGAAAGGCTGATGTGTGTGTAGAAAGACTGATGTGTGTGTAGAA
AGACTGGTGTATGTAGAAAGACTGGTGTGTGTGACGATTGCTTGGTGTACTGACGAGGAG
AAGAATCGACTTATGGAATGCTGGCCCACCCCCCATCTTATATAGAAGATTTGTAACCAG
AAAAGCTATGACGTCCTAGGCACATGTCGACAAATCTCACATTCCAGAGACCACTCTCAA
GCTTGCTTTCGCCTCTATGAAAGTCGAGCCGCGCACGCGAAGATTGATCGAGACGTTGAT
TGTTCCGAAGGGAGACGCGCGGTTCGACGTGTGACGTCAGCGGGGTGCTGCGCGGGGCAG
GTCAATTGCCCGCAAT
>comp23_c0_seq1 len=2758 path=[1:0-2757]
GGTTAGGGCGTCAATCACACCTCCGAACGGGCACAGCATATGTTTTACTCTAAAATTTGC
ATTCAGAGCACATCTAACTCATTACCTCATAAAGACCAAACCAACGCAAGGCTCGACTAA
CCATGTCCGCCAAGTACAGAATTATCGGGCGAATGCAAAGGCCATAAACTTCCCTCATGC
AGCACATGTACCGAGAAAGACTAGAAGAGGGCCCCCGAGCCGATCCGAAGAACCGTCCAA
CTCCCAAAGCACTTTTTTCTCTCTGATCGTGGTATCTGATTCCCGTGTCCTATCTTTTTG
CGCGACCAGGGGCCGTTTAGTCAACCTCCTCCATGGCGCTGTCACCGGCGGCGGCGGCGG
CGGGAGCATCTGTCTCAGCAGCCTCCTCAGGCTTGGACTCATCCTCCTCAATGTTGAGGC
CGATCTGGACAAGCTTGTGGATGCGGTCGGCGAAGCCGGCGGGCTCCTCAATAGTGAAGC
CCGAGACGAGCAGCGAAGTCTCGTAGAGGAGCTGGACGATCGACTTGACTGTCCGGTCGT
TCTCACCATCGGTATCCACCTTGGCCTTGAGCTCCCGAATGATGGGCGACTTGGGCGAGA
TCTCAAACGTCTTCTTGGAGGACATGTAGCTCGACATGGATGTGTCACGCAGAGCCTGCG
CCTTCATGATGCGCTCCATGTTGGCCGACCAGCCGAACTGACCGGTGCGGATGGCGCAAG
GCGACTGGCCCAACTTGTGGCTGACAACCACCTTCTCCACCTTGTCGCCCAGCACGTTCT
TGAGCGACTTGGCAAGGTTCTCGTACTCCTTCTCCTCAGCCTCGCGGGCCTTCTTCTCCT
CCTCGGTCTCCTCGAGCTCGAAGTCCTTGGTGATGTCCACCAGCTTCTTGCCCTCGAACT
CCTTGAGCTGCGTCATGGCGTACTCGTCAATGGGGTCAACGAGGAACAGCACCTCGAAGC
CCTTCTCCTTGAGCGAGTCCAGGAAAGGCGACTTGGAGACAGCCTTGATCGACTCGCCAG
TGATGTAATACATGTTCTTCTGGTGCTCCGGCATGCGAGTGACGTAGTCAGCCAGCGAAG
TCTGCTCATCACCAGACTTGGTCGAGTTGAAGCGCAGGAGCTTGGCGAGCTGCTGGCGGT
TCTGCGAGTCCTCGTGGATGCCGAGCTTGATGTTCTTGGAGAAGGCCGAATAGAACTTGT
CGAACTGCTCCTTGTCCTCAGCGATCTCGCTGAAGAGCTCGAGCGACTTCTTGACAATGT
TCTTCTTGATCACCTTCATGATCTTGTTCTGCTGCAGAGTCTCACGAGACAGGTTGAGGG
GGAGATCCTCCGAGTCGACAACACCCTTGACGAAGCCAAGCCACTCGGGAATGAGGTCTG
TGGCATCATCCGTGATGAAGACGCGGCGGACATAGAGCTTGATGTTGTTCTTCGTCTTCT
TGGTCTCGAAGAGGTCGAAGGGAGCGCGCTTGGGAACGAAGAGGATGGCGCGGAACTCGA
GCTGACCCTCGACCGAGAAGTGCTTGACGGCCAAGTGGTCCTCCCAGTCATTCGACAGAG
ACTTGTAGAAGGACGCGTACTCCTCCTGGGAGATGTCCTGAGGGTTGCGCGTCCAGATGG
GCTTCTGCTTGTTGAGCTCTTCCTGCTCAATGCTCGTCTCCTTAATCTTCTTGGTCTTCT
TCTTCTTCTCCTTCTCTTCGTCCTCCTCGTCGACTTCCTCGATCTTGGGCTTCTTGTCAT
CGCCCTCCTCGGCGTCCTTGGCCTCCTCGGCGTCCTCATCGGGAACCTCCTTCTCGGTCT
CCTTCTGGACATGGAGGTAGATGGGGTACGAGATGAACTCCGAGTGCTTCTTGATCACCT
CCTTGATCTTGCTCTCATTGAGGTACTCGGTCTGCTCATCCTTGAGGTGGAGGATGATCT
TGGTACCACGGCTCATCTGCTCACCCTCGGTGTCGGGGGTAATGGAGAAGGTGCCACCGG
CACTCGACTCCCAGATATACTGGTCGTCATCATTGTGCTTGGAGACGACAGTGACGCGGT
CGGCCACCAGGTATGCCGAGTAGAAACCAACACCGAACTGACCAATCATGGAGACATCTG
CACCAGCGGTGAGAGCCTCCATGAACTGCTTTGTGCCCGAGCGGGCAATGGTACCGAGGT
TGTTGACGAGGTCAGCCTTGGTGAGACCAATACCAGTGTCCTTGATGGTCAATGTCTTGC
TCTCCTTGTCCGGGATGATGTCGATCCGGAGGTCCTTGCCACTCTCGAGCTGGCTCGGGT
CCGAGAGCGACTGGTACCGGATCTTGTCAAGAGCGTCCGAGGCATTGGAGATCAGTTCCC
GGAGGAAGATTTCCTTGTTTGAGTAGACGGTGTTGATGATGAGGGAAAGAAGCTGAGAGA
TCTCAGCCTGGAACTCGAACGTCTCAGACATTCTGGCGGATGTGTGGAGAGTCTGTGGGA
GAGAGTATCAACGGGGACGAGATCTCTTCGGATACGAGTCGTTGTGCTCGGTGAGAATAT
CAACAAGCTGTGCTCGTTCGCAGAAGTGTAGAAGCGGTTGGGATCTTTTCCACCGGAGAT
AGAGAAGACGGGGGAGGTCAAGTAGAATGCTTGTGTGTGTTGCGGAAGGGCAGAAAATTG
TGAAGCTGGAGAGAGAGGAAGTTCGGGCAGGGCTATTAAAACACTTTGCGAAGGCAGGTA
CTTTGTAGGCTGGCTGGTGCTGTGCCCGGAGCGTAGGCACCACTGCTCCTGCAACGGG
>comp24_c0_seq1 len=763 path=[741:0-762]
TTTTTTTTTTTTTAGTTGGCAAAAAAATGTATTTCCCTTCGGCCACCAAGGCTAAGATAA
TGTACAATCCCAAGAGCAGAAACAACGTTAAACGCCGAATTACCAGTCCGTCCCGACCAT
TTGCTGTAACCTCATCAGACGTTCCGGGTCAGTATCAACTGTCGCCGGGTGAATTCATTG
TGCACCGCCAAGCTTAGTTACGCTCACCGCGCAGACGGCGGGCAAGCTGAATATCCTTAG
ATTGGATGGTGACACGCTTGGCGTGGATAGCACAGAGGTTGGTATCTTCGAACAACGAGA
CCAGGTACGACTCGACAGACTCCTGAAGAGCACCGATGGCAGAAGACTGGAAGCGAAGGT
CGGACTTGAAATCTTGGGCGATTTCACGGACAAGGCGCTGAAAAGGAAGCTTGCGAATCA
GAAGTTCCGTCGACTTCTGATAACGACGGATCTCACGGAGAGCAACGGTGCCGGGCTTGT
ATCGATGAGGCTTCTTCACACCTCCGGTTGAAGGGGCAGACTTGCGAGCGGCCTTCGAAG
CGAGCTGCTTGCGGGGTGCCTTGCCACCAGTGGACTTACGGGCAGTTTGCTTGGTGCGAG
CCATCGTAAAGAATTTGATGGAAAATGAGTTGTTTTTCGATGATGTGGATTGATGGTGTT
GATGTGTAGGATGGTTGATCGTGGTCTGTGTGATGCAGAAAATTTATCTGCAGAGTGGGA
GTGGATGCGGCAAAGGTATTTGTAGGCCCATTGAGGGTCACGG
>comp25_c0_seq1 len=1720 path=[1698:0-1719]
GGGACGACCCCACCATCACTGCCTTTGGTGGTCCTTGGTGGTCCTTGGTGGTTACAGATG
TCGGAGGCAGGCACCACCGTAATGGCAGAAATGTCCCTCAACAGCTCCAGTTTCGATTTG
CTTGAGCGGACTAGGGGCCGCCCCGTGAAGGCACAAGTGACGAGACGCAGCACCTACAAT
AAACAGCACCTTAATCGTTGCATGGTGCCACAACCCGTCACAACCTTTCGACAATTTTTT
TCCCACCCGCTTCTTTAAAACCTCTGGACCCCCTCCCTTCCTTTCCCATTCCTCGACTTC
CCAGACCAATTCTTCCCCAAACAAACCAATCCCACAGTCACCACTTCTCGTCCTTTGCCA
GCTTCGAGTCACGGAAAGCTAGCAATCCTACCTTCTGTCAGTTGTAGTATTTCCCAAGTT
TTAGAAGAAAGAACCAGACCATCACAATGGCTATCAAGGTCGGCATCAACGGTTTTGGCC
GCATTGGCCGCATCGTCTACCGCAACGCGGTCGAGCACGCCGATGTCGAGGTAGTCGCTG
TCAATGACCCCTTCATCGAGCCCAAGTACGCTGAATACATGCTCAAGTATGACTCGGCCC
ACGGCAGGTTCAAGGGCGACATCAAGGTCGACGGCTCTGATCTTGTCGTCAACGGCAAGC
GCGTCAAGTTCTACATGGAAAAGGACCCGGCCAACATCCCCTGGAAGGACACTGGCGCCG
AGTACATCGTCGAGTCGACCGGTGTCTTCACCACAACCGAGAAGGCCAGCGCCCATCTCA
AGGGCGGCGCCAAGCGCGTCATCATCTCGGCCCCTTCGTCGGATGCCCCCATGTATGTGA
TGGGCGTCAACGAGAAGTCGTATGACGGCAGCGCCCCTGTCATTTCCAACGCTTCCTGCA
CCACCAACTGCCTTGCCCCTCTGGCCAAGGTGATGCACGACAAGTTCACCATTATCGAGG
GTCTTATGACTACGGTGCACTCCTACACTGCCACCCAGAAGACAGTAGACGGCCCCTCGG
CCAAGGACTGGCGTGGTGGCCGCACTGCTGCTCAGAACATCATTCCCAGCAGCACTGGCG
CAGCCAAGGCCGTCGGCAAGGTCATCCCCGACCTCAACGGCAAGCTCACCGGCATGTCGA
TGCGTGTTCCCACCCAGAACGTGTCGGTTGTCGATCTCACATGCCGCATCGAGAAGGGTG
CCTCGTACGATGAGATCAAGGCTGCTATGAAGGCGGCCGCAGAAGGCGAGCTCAAGGGCA
TCCTCGAGTACACCGAGGACGACGTCGTCTCTTCGGACATGTACGGCAACCCGCACTCGT
CCATCTTCGACGCCAAGGCCGGTATCTCGCTCAACAACAACTTTGTCAAGGTCGTCAGCT
GGTACGACAACGAGTGGGGCTACTCGCGCCGTGTCCTTGACCTCCTTGCCTACGTCGCCA
AGGTTGATGCTGGCAAGTAAACAGGCAGGTATGAGCAAGTCTGTGTTATGAGGTAGATGC
ATGTAGTGGCTATTAATGCCGGCGACACCTGTGTCAGGTTTCGCGTGCGCAGTCACGTTT
GTGGGGATGGAATAGGGGGTAAAATACGGAGTGCTTTCTGAAGCAACTCATTGCCATTAC
GCTATATGAGATAGATGTGGAGGGTCTTCTCTGCCAAATAAAGCCGTAAAGATCAAGTCT
CTTGCTGATGCTTTGAATTAACCGTGCAGTCCAAGTGCAT
>comp26_c0_seq1 len=2288 path=[2266:0-2287]
ACTGCTTCTATGACCTACTAAAGTTTACCTGAGTAATGTCTGTCTTTTTGAATTGGACGG
GTATTCTGCGGAGGTCGTTTTCTCCATTGTCTCCCAATCTGTTATCCTTCTACCCGCAAA
TGTAAGACTACTTATTGACTTTACCACCGGTGGGAATGTATCGAACGCCCATTATCAGGC
CAGGCCTTCTGCATTGCAGCAAGCAGCCTTACAGGCCAAAACCCGGGGTCTGTGGGCGAT
CGATGTCGACTATCAGCGAGTCTCCATTATCCCTTTCGTACGAACTTTATCAAGCGCCAG
GTGACAACGCAAGGAATCGCGGACGGCCTGTTCTCTTCCTCCACGGGCTCTTCGGCTCGA
AAAAGAACAATAGGACCATAAGCAAGATGATTGCCCGAGACTTAGAGAGGCCGGTTTTCA
CGCTGGATCTTCGCAATCATGGCGAGTCTCCTCACCATCGCCGACACGACTATCTATCCA
TGGCAAACGATGTATGTCACTTCATACGAGAGCATGGCCTCGAGAAGGCCAGTCTCATTG
GCCATTCCATGGGCGCAAAGGCGGCTATGACCTTAGCTCTGCGAGCGCCAGATTTGGTAT
CCGATGTTGTCTCCGTGGACAACGCTCCGCTGGATGCCGCTCTAGAGTCGAATTTCGCCC
ACTATATTAGAGGCATGAGGAAAATCGAAGAATCTGATATTACTCGGCGTGCCGATGCAG
ATAGGATTCTGAGTCAGTACGAGAGATCTGTCCCAATTAGACAATTCCTCCTCGCAAACC
TCCGTCGCGTTGATGGAAGCGACAGTCACAAATTCCGCATACCACTATCAACTCTTGCCG
GCGCGCTTGATAATCTGGCCGATTTCCCCTTCAAGGATCCTGGCCAGACGAGGTTCGAGA
AACCCGCTCTGTTCATCCGAGGTACAAGGAGCAAGTATGTTCCAGATGATGTTCTGCCCC
TTATCGGACAGTTTTTCCCTAACTTTCGGCTCGTCGATGTCGATGCCGGCCACTGGCTGA
TATCAGAACAACCCGATGCTTTTCGAAAAGCCGTCATAGAATTCCTTCAGCCGTCAGAGT
AGTACCCAACCGGTAGGAAAATAAAAGCTTGTTCGCCATATGTAAAGAACAGGGTGATCA
CGGATTGCTGTTGGATAAGAATCGCCACCTTTTCATAATATGGAAGACTCCAATGGTGCG
CATCTCGCAATGCAATCTTCGCCCTTGGGGCAAGTTTGATTCATCCCCAAGCAAGCATTT
ATTCCCTTCCGATTTCGCCGTTACACATGGGGGGGACCCTAAGCCTCCGAACCAACAGTC
CCAGGCGGTCCATGCCATAGGTCAAACCAGTCTATGAACCCCGAGAGGCAATAGACATTT
GTCTCATACCTCCTCTAGAACCCGCTCCTTGAACTCGCGCTCAACCTTCTGGCCCTGTTC
GTCGGTCGAAGACTCCCCGTGAAGGGCCATCAGAGCGCCGAGATCAAACTTCGGCTGCTT
CAACAATTTGACCTTCCGAATATGGACATTCTGCAGCGGATAGATGCCTTGGGTGGCCTT
CTCGATTTCTCGCCCGATGACCTCAGGGATCAATTTCGATGTAAGTTGTGTAAGAGTGCA
CGACGAAGCTTCCCGGTGGATGATCTCCATCATCTTGGCTCGAATTGCCCGGATCTGGGA
CGATGCAGCGTATGTGGTCTTCTTGACCTGGTTGGGCCGTCGCTTGGTGAAGGCGATGGC
GAACAAACGCAGAAGATAGTCGTCTGTTGTCTTAACTGTAACGTTCGCTTCGATGAGGGT
CTGCCACTTCCGAACGAGTGACCGCAACTTGTCTGAGGTAAAGTCGAGGCCGTGGAAGTT
TGTCAAGCAATTTTTACCCTGAATTTCGTCGACTCGGAGGCGAATTTTGCGGAAAGCGTG
ATCCTCATCCTTCTGGAGATCGGCAAGCGACACCTCGACGATTCGGCCCTTTAAAGCATC
GTTGGCATTCTTCAGGCCGGTCGTCCTGTTGACCAGGGTCTTGCCCACATCTCGGACGTT
GAATGGCGCTGGAGCCTTGATGGAATACCAGTCTTTACGAGAGAAGGGATCCTGAGTCTT
CTTCTTAAGACCTTTCTTGCCCTTGGATAGTCGCTTGTTCTTTCCGACCGCCATCGTGGG
CTATCTTGGTGTGACGATTCGGTGTCTTGGGATGTTGGTGGTGGGATGTTTCCCTTAGGT
GCTGCCTCGAGGTTGCAAGAAATTTGTTACAATGGTAATAATTTGTGTGTCCTTACGTCA
CGTGCGGG
>comp27_c0_seq1 len=625 path=[603:0-624]
GTGCCGGTCTGCCGGGGAGCTAAGATAGGTATATAAAGAGTGAAGTGTCTCGGTTGAGTG
AGAATTCGTTAGGTGGAATGAAAACCATTCGCACATTACAGACATACACCCTCAGTACTA
GCCTTCAGCTTCTACCCAAACCATCTAGATTCATCATGGATATGTTCAGCAACAAGTCCT
CCTCCTCAGAGCAGAAGACTGAGAACAAGGCCCAGGCCGGCCAGGCTGGACAGGAGAAGC
AGGACTACGGTGACAAGGCTTTCGACTTCGTCTCCAAGAAGGCTGGCCACGACTTTGACC
GGAGCACCGACGAGAAGATCACGGATGGTGCCCGCGGCATGTATGAGAAGATGACTGGGA
ACAAGGTTAGCGACAAGGTGTCCAACTAGGCCGGATCGAGGACGGCGGATGGGATGGGTG
GTTCTCGGCTTGGTTTGAGGTAGAAGTTTTAATGAAGTGACTTTTTACGAGCAATCAATT
CAACTTGATAGAAGCCGTGGTTGAAATTCATATGCGCCGTCCTGGTCTTAGAGTGTTGTC
TGACGTGTGGAAGGTGACGCTCACCGAGGTGTCACACGCACGGTGCTATCGAGCCTGACA
CTGTATGGTATCGCGATTGTCAAAG
>comp28_c0_seq1 len=2348 path=[2326:0-2347]
GGCTGCAACATCATATCGTGAATTTTGCCTCTGACTCTTCAACATCCACTTCTGCGACAG
CGACCAAGTAGAAGGTCTAGGATCACATCACTCTTCGATCAAGCCTTATATCATCAAATA
TCCCCCCGCCAAAATGTCCGACGACGAGCAAATCTCCGTCTACGACGAGATCGAAATCGA
AGATATGACCTTCGACCCAGACCTGCAGCTCTACCACTACCCCTGCCCGTGCGGCGACCG
CTTCCAGATCGCGCTCGACGACCTGCGCGACAACGCCGACATCGCCGTGTGTCCCAGCTG
CAGCCTCATGATCCGCGTCATCTTCGATTTGGATGATCTCCCCAAGGTGGAGGAGGCGGA
GAAGGAGGAGACGCCGGCTCAGGTTGTTGTTGCTGCTTAATTGGATACAAGGCTTTATAT
TTCAGCCGGGGGATAGGTGGAATCAGCTGTCTTTGGCTTCGGGGAGAGGATTGCTATGTG
AGGATCTGCTGCTTTGCAGCGTCTGCGCCAGAGTTTGAGCGTCTGGCGAGATGGCGACAG
GGCAGGAGCCTCAGTCACATCGTGGACTACAAAAGTCCATCACGATGCGCACGTGGCATC
AACCTACAACGCCGAGCCAAGGACAAGGCATACACGAAAGAAGGAAGCGAGAAACTATGG
TCGCACATCCCAGAGCCGACAAAACGTCATGTCCTGGCAGTTCGGCTCGCAAGGCGTCAC
AGTATCCAAGATGAACTGCAGGTGGAAGGACGGTACCACTTTGCCGATCCCCTCGGCTTG
GCACAGGCCGGAGCAATATTGCCTAGCGTGTGGGTGACGCAGGAACGCAAAAGCCGGAAC
CACAGCGAAAGGGCGATAATTCCGGATTTTGCATCTCACCCAGCACATCGAACCATCTTT
CATTCAGCACTGCCGTGGGCAAACGTTTACGGATACATAGGGACAGAACATGATCATGAA
TAAAGAATTACGTTGTATTATGTGCATCGAAAATCACACTGAACCCGTGGTGCAGCCGTG
AAAATGCAGTTTGTGATACCAAGTCCATGCCATAGCACCCTCTCGGCTTCAGACACCGCT
CTCTACATCCTCTCATCCAGTTCGTTTTAGGTTGGCCAAAATCATACATGATAGATCATC
TTCGTTCCCTCGTGATTAACTCTCCCTCGGGCAACAACGTGAGGGAGTGAAACGGCTTGC
CGCAGACAAAGTTGCAAAATTGAAGAGTTTTTTAGAGCATGGCGACACCGGCAGCGACAA
AGGCCAGGAGACCGCCAAGGGACTCGACGCCGAGCGAGGCACCGGCGTTGGTGGTGACGA
CCGGGGGAGTCTCACCCGCATCGGTCTCCTCGGGGACGGTGGTGACGGTGGCGAGTGTGG
TGGTAGCATCAGTAGCGGTGACCGTCTCGGTAGCCTCAGCGGTATCAGTCTCGGTCTCGG
TATCGATATCAGTGACGGTCTCTGTGGCAGTGTCGGTCTCGGCCTCGGTGACCGTCTCGG
TCTCCTCCTCAGGAGGCACGATGAGGGTGGCAGTGGCAGTGTCGATGTCCTGCCCGCCAT
CCTCAGCCGTGTTCCACTCGGGGAGGACGAGAGTGGTGGTCATGCCGTCGGTGACAACGA
CCGTGGTGGACTGGGCGGCAACGAGGCCGGCAATGGCGAGAACCGTAGCGCAACGCATTT
TGAAGGTGGTTGAAAAGAGTTGTGGTGGTGTGGCTGGGATGTGTGTTGTAAGTGACGGGT
CGAAGTTGGCGTGGCGAAGGCTAACGACGGTTCCTGAACGATCGTAGATCTGAGACTGCT
GCGGACTGAGAAGCTGATGAGGATGAAACTGGAAAAGAAAGTTCGGGTGTGAGCTGGCAG
GAACAGGAAGCATATATAGACGATCTGGGCTGCATGAGAGGACAGCCAAACAGCCAGGCG
AGCAAAAGACATCACCATACGCAACTAACGAGCTGGTGGTATGTCACAGATCTCGGAACT
GGGAACAGCTCCCCCTACTAGATTGAAGGTTACTACATCATCGGCTCATCGACGGGCTGG
GCCAAAAACAGGGCTAGCGGGAGAAGGGCTGCCCCGACCGCCGTGCTGAGACGCACCAGC
TAGGCCAGGTGCGATAGTGCGGTGGGCTGATTGAGCTCGCGGGAGCTTGATGAGCTGGAC
AGCCGAGCTACCTCATACCTCATCAGCGACCTCCGCGGCTCGGCTCCAGGAACAAAGACT
GGAGGCTGGGCATGATGTGGGCTGCATGGCAGCATGGCAGGCTTCTTTGGGCAATTGCAT
CGAAGCCGACGAAGGTGTGAGAGTGTGCTCTCAGTGACCCACAAGGTGGGAGGGACGGGA
GAGGCTGG
>comp29_c0_seq1 len=1416 path=[1394:0-1415]
CATGTCGACAAAGCACGAGTGCACCTTGTGCTTTCCTCCCGATTTCGTACTTAACCCTCG
GTCGTCCCACCCTTTTTCACAAGCGCATCCGCCTCGATTCCTTAAGATTGTCGTTTTCCA
TCCACAATCACAACGCTCTCTCTTTACGACGTCAGCAGCCGTTTGCAGAACCACCACTCA
TTCACACAAGCCACAACCAAAACCAAAACCAAAACAACACCGCAGCCATGGCTCACATCT
CCAACCCTCACATTCTCAACAAGTACACCGACCTCGACCAGCAGGGCATCATCATCGCTG
AGTACATCTGGATCGACGCCGAGGGCGGCACCCGCTCCAAGTCGCGGACACTCCCTAAGG
AGAGGAACACCCTTGAGAAGCTGCCCGTCTGGAACTTTGATGGTAGCTCCACCGGCCAGG
CTCCCGGCGACAACTCCGACGTTTACCTCCGGCCATGCGCAGTTTTCCCCGACCCCTTCC
GCAAGGGGGATAACATCCTCGTCCTCTGCGAATGCTGGGACCACCAGGGCACACCCAACA
AGTTCAACTACCGCCACGAGTGTGCCAAGTTGATGGAGGCCCATGCCGAGCAGGAGTCTT
GGTGGGGTCTGGAGCAGGAGTACACTCTCCTCGGCGACGATGGCCGTCCGTACGGCTGGC
CCACGAATGGTTTCCCCGCCCCGCAAGGTGAATATTACTGCGGTGTTGGTGCAGGCAAGG
TCGTCATGCGTGACATCGTTGAGGCACACCTGAAGGCATGCCTTTTCGCTGGAATCAAGG
TGTCTGGTACCAACGCCGAGGTGATGCCCGCCCAGTGGGAGTTCCAGGTCGGTCCTTGCG
AGGGCATTGAGATGGGTGACCACCTCTGGGCCGCTCGGTTCATGCTCTCTCGCGTCGCGG
AAGACTTTGGCGTCAAAGTCAGCTTCCACCCTAAGCCCATGCCTGGCGACTGGAACGGTG
CTGGTCTGCACAGCAACTTCTCCACCAAGAACATGCGCGAGGATGGTGGCATGAAATACA
TTGAGGAGGCCATCAAGAAGCTCGAGGGTCGCCATTTGGAGCACATCGCCGTCTACGGTG
AGGACAATGAGAAGCGCCTGACCGGTCGCCATGAGACCGGTGCTATCGACCAGTTCACCT
GGGGCGTCGCCAACCGTGGTGCGTCGATCCGCATCCCCCGCGAGGTTGGTGCTGCAGGGA
AGGGATACTTGGAGGACCGTCGGCCGGCTAGTAATGCCGACCCCTACCGTATCACCGGTA
TCATCATGGAGACTTGCTTCGGACCGGCGGCATGAGAATCTGACGAGGGCTGGAGAATGG
AGTGGCGGCAACTGTAATACAATAGAATTAAGGTAGCTTTAGGCATTCGCTTTATACGTT
ATAATGCAAATGGTTCTGCAACATACTCGACGGAAG
>comp30_c0_seq1 len=1244 path=[1222:0-1243]
GACGACTGACTGCGAGGAGGAGACGACCACCACTGCTACGTCCACCACTACGGAGACGAC
TACTTGCGAGGAGGAGTCGACCACGACAACCTACACCACCGAGACTACTCCTTGCCCTGA
AGAGTCGACTACCACCACCTACACCACCGAAACTACCCCCTGCCCGGAGGAGTCCACCAC
CACTACCTACACGACGGAAACCACACCGTGCCCTGAGGAGTCGACTACTACCACCTACAC
CACCGAGACCACCGAGACCACACCCTGCCCTGAGGAGTCTACCACCACCACTTACACCAC
TGAGACGACTCCCTGCCCGGAAGAGAGCACCACCACCTACACTACGGAGACGACGCCCTG
CCCCGAGGAGTCGACCACCTTCACCACCATCACCAAGACATCGGAGACCACTGAGACAAC
CCCGTGTCCCGAGACCACTGAGACCTACACACCCCCCAAGCCCACCACCCACAAGCCCGA
GCCGAGCCCTGAGCCCGAGCCCGAGCCCGAGCCGACTGAGGAGCCCGAGCCCGAGGAGCC
CGAGCCGACGGCGGTGCCCGCCAGCGCCGCCAAGCTCGGCAGCAGCATTGCCGCCGTCGT
CCTGGCCGCCGCTGTGCTCGTGATGTAAACCGCATACCGCCGGGGCAACCGTTTTCTTCA
CTTCTCGTCCTTCCTTCCGATATAGACTTTTACGGAGAGCCGTCTTTTTGATATGAATTT
CTAATGCACGGGGTTTCACGTGGGGATGCCAGGTGTCATGGGCTTACATGGGATGGGATG
GAACAGGACATGGGTTGGTGAAAAGTCACGCTCCTTTGACGACATCACGCGCAACGGCTT
CCCGGGTTTTTATGGAGGATTTTTTTACGGGGGGTTTTGGTGGAGATGATTTTAATTCTA
ATTTTGAATGTTTAAATATTTAATAGTTATCTAGACTTTTTCTTTCAAATTTGACAGTGA
TCAAGGTGACACGATGGGTGAGATATTTGTGAGATGTCTCAGCGGCGGACGTGGTCTCGT
GCGTAGCATGTCGTTCAGATAGAGCGCCCAGTCTACCTTAGCGGCGCTGCCAAGGACCCT
CGTGCACTCGGTGCCACCATCGCCGTGGCGCCTGCAAGAACAGCCCAGCGCCGTGGGTCG
CGTGGCGTGGTGTTTATCTTTCCGCGTGGTTGGGGAGTTGGCTACGTGCGGGGAACACAG
ACGTCGAGCTTCACTCGATCAACTACGAATCCGGATATCGAGGC
>comp31_c0_seq1 len=2024 path=[2002:0-2023]
TTTTTTTTTTTTCGTCAAATGCAACGGCAGTATCCATGCGCCGTCACCGCCTTGCAAGAC
GAACGCTGTACTGGCCATATTATTAACCTATTACTTCCTACTACATACCGAGGGTAGTGA
TGATAGGCGTCGCTGCCAAACAGTCTCCCTCACGCTACTGCGACTACAACAGGCTCATCA
TATTGTCTTCGGGAATCACTTCTCTTGAGGCTCTATCTTAGTACTGAAGCACATTATGGG
ACGTTTTTGTTTGCAGATGCCCTAACCATTCCCTTTCAATGTGCCCTGAGACAAAAAAGA
CTTGATGAGGTCTCGCAATCAAAAAGCAGATTATCGTGCCGTCGTCGAAGTGAGTACATT
CCAAAGGGCCTCATGCCAACTGCTGCGCCCAGCGGAGGTAGGTAGTCGCGGGGGAGGGTA
TGCAGTTTATTTCTTCGAAGCCTTCTGGGCGGCCTTGGTGACCTTGCCACCAGTGGCAGC
AGCCTTCTCAACAGCCTTGATGACACCGACAGCAACGGTCTGACGCATGTCGCGGACGGC
GAAACGACCGAGAGGAGGGTAGTCGGTGAAGGCCTCGACGCACATCGGCTTGGACGGAAT
CATCTTCACGATGCAAGCATCACCCGACTTGACAAACTTGGGGTTGTTCTCAACCGACTT
GCCGGTACGGCGGTCGATCTTCTCCAGGATCTCCGAGAACTTGCAGGCGATGTGGGCAGT
GTGGCAGTCGAGCACGGGGGCGTAACCGGCACCAATCTGACCAGGGTGGTTGAGGACGAT
AACCTGGGCGGTGAAGTTGGCGGCACCAGCAGGGGGGTCGTTCTTGGAGTCGCCAGCAAC
GTTGCCACGGCGGATATCCTTCACCGAGACGTTCTTCACGTTGAAGCCAACGTTGTCGCC
GGGGACACCCTCGGACAGCTGCTCGTGGTGCATTTCGACGGACTTGACTTCAGTGGTGAC
GTTGGAAGGAGCGAAGGTGACGACCATACCGGGCTTGAGGACACCAGTCTCGATACGGCC
GACAGGCACTGTGCCGATACCGCCAATCTTGTAGACGTCCTGCAGGGGAAGACGAAGAGG
CTTCTCGGTGGGACGCTTGGGGGGCTCAATCGAGTCGATGGCCTCAAGCAGAGTCTTGCC
GGTGACCTTGCCGCCCTTGCCCTCCTTCTCCCAGCCCTTGTACCAGGGGCAGTTGGACGA
CGGCTCAAGCATGTTGTCGCCGTTGAAGCCCGAGATGGGGACAAAGGCGACCGTCTTGGG
GTTGTAGCCAACCTTCTTGATGAAGGACGACGTCTCCTTGATGATTTCCTGGTAACGGGC
CTCAGACCACTTGGTGGTGTCCATCTTGTTGATGGCGACGATGAGCTGCTTGACACCCAG
GGTGTAGGCGAGCAGAGCATGCTCACGGGTCTGGCCATCCTTGGAGATACCAGCCTCGAA
CTCACCAGTGCCGGCAGCGATGATGAGAATAGCACAGTCGGCCTGCGAGGTACCAGTGAT
CATGTTCTTGATGAAGTCACGATGGCCAGGGGCGTCAATGACGGTGACCATGTACTTGGG
GGTCTCGAACTTCCAGAGGGCGATATCGATGGTGATACCACGCTCACGCTCGGCCTTGAG
CTTGTCGAGCACCCAGGCATACTTGAAGGAACCCTTGCCGAGTTCGGCGGCTTCCTTCTC
GAACTTCTCAATTGTACGCTTGTCGATACCACCGCACTTGTAGATCAGGTGGCCGGTCGT
AGTCGACTTGCCGGAGTCGACGTGGCCGATAACGACGACGTTGATGTGAGTCTTCTCTTC
CTTACCCATCTTGTCGGTTGTCGTGTGATCCTTGGGAAACTGTCAAAAAGGTTGATGCAG
GAGAAAGGAAATCTGAAGCGATGGGAATCAGTATCCGCTGTTCAGAGAGAGGACTGGAGA
GAGTTGAGAGAAAGGAGCCAGCGTACGTGGAATGCGTGGTTCGGGGCAGCGCTTATGAAG
GGTTGTGGGAGAGAGAAAAGATCGAGGCGCGGGGTAAGAGTTTG
>comp32_c0_seq1 len=1201 path=[1:0-1200]
AAAATTTCCTTGAGGCAGAGCCCGGCTCAAGTTGCCACCCCGCAGTCTCGCTGAGCAGCA
AAAAACCCTCCACCGCTTTGAGTCGTCTGTTTATATTTCTCCTCCCTCTATTTCTGGTTT
TTCTTCCCGCCGCCTATTTCAACAATCAGCAACCGACTTTGCTCGACTGTGAGGAACAAC
TCCAATTCCGCAATAACCGACCACTCTCGGAACCTAGTATCCACAGCGAAAATTTGACAA
AATGGTTCTCGCGGTTGATCTCCTCAACCCTTCGCCGGCCGCTGAGGCCAAGAAGCACAA
GCTCAAGACCCTCGTACCCGCACCCCGATCGTTCTTCATGGACGTGAAGTGCCCCGGCTG
CTTCACCATCACAACTGTCTTCTCGCACGCCCAGACAGTGGTCATCTGCCAGGGCTGCAC
CACCGTCCTCTGCCAGCCCACAGGCGGCAAGGCGCGGTTGACGGAAGGGTGCTCGTTCAG
GAGAAAGTAAAAAGGAAAACGATAAGGGGAAACGGGAGTTTTTGTTTGGCCTTTCCTTCT
TTTTCTCGTTCTCTTAGAGGGGGAGGGATGGAGATCGGGGCAACAAGGCTCGAAAATGAT
ACGAGGGCACATCATCAATGTCATCGTCACCGGCGTCAAACAACCATCATGGAGGAGCAA
CGGCTGCAGAAAGCAGCAGTGTCACATCGACACGACAAGGGCGTGGGAGGAACGGGGACG
TAGTGGATGAGGCAGCGAAGGAAACTCGTGTTCGATATGTTGGTGCGTCACGATGGGTTT
CGCCCTCCACTAACTAATAGAGCTCTTCGTTTGTCGCGAGAATGTGTGGTCCTGTTGCGA
TGATGTCTTGTGGGGCTCAATATTAGTGGATGGTGATTCTCTTTGTGTCGTGCTGGGTGG
TGTGGTTGCCTCTCTGATTTCCGCCCACAACGACCGCCTTCTCCACCAACATTATCGCCG
CCTTACCCTTCATCACGCTGGCCGCAGAGTAGGGATGGCGGGTTCTACCTTGCATCTTTG
GTTTTAGATATATGGTCTGCGGAGTTGTTTTTCAGGCATCGGTGTCCGGTATTCTCGCGT
CCCACAAAAGCAACTGGGAAACAGACCATTAGATCTCTAGCAATGGGAGGGGACAGTTGA
ATATAGTTTTCTCGATCTACTTGACATCCTCTGAATGTGTATGTGATGGTCACACTTTGG
T
>comp33_c0_seq1 len=1745 path=[1:0-1744]
GATTTTAGCTAATGGTAAATAAGAATGCCACAAGCCTGTCCCCCGGTGTCCACTACCTTT
GCTTCTCTCTTTCAACCTCTTCACCCACACTCTTTTTGAACCGTCCAGAAGCGATTCTCT
CTTTAGCCCTTGCTTTGGTTGCCGAGGGAGTGCTGCTCTCTGTTGCTTTCTTTCATCTTC
ACAGTCTCTCGTTAATTGCTGTCTTTTGTGTGTCTTGACCAATACAATCCAACATGTACT
CTTCTTCCATGAGCAGGGCGCTCGTTGCCCTTGTTTCGATGTCGCTGGTCTCGGCTCAGA
CCTACAGCGAGTGCAATCCCGTCGAGGGCGATGAGTGCGACCCGAACCCGGCTCTTGCCA
AGACGGTGACCATCGACTGGACCAAGAAGAGCGACTTCTTCGAGCTCGCCGCTGGCACTA
AGCTTAGCTACGACAAGGAAAAGGGTGCCGTGTTCACCTGCGCCCGGGAGAGCGATGCCC
CCACCGTCTCCAGTCCTGATTACATCTTCTTCGGTGAGCTCGAGGTAGAGATGATGGCGG
CCCCGGGAGCTGGAATCGTGACCAGTATTGTCCTGCAGTCGGACTGCCTCGATGAGATCG
ACTGGGAGTGGGTTGGCGGTTCGCCCGACACGGTCCAGACCAACTACTTCTCCAAGGGCA
ACACTGAGACGTACGATCGAGGCGGTCACCACGATGCCCCCAACTCCATGACCGAGTTCC
ACACCTATAAGCTTGTCTGGACCCAGGAGACTCTCCACTGGATGATTGACGGGGTAACGA
TCCGAACCCTCACCTACGAGGATGCCAAGGGCGGCAAGGAGTACCCCCAGACGCCCATGC
AGGTCAAGCTCGGCACGTGGGTTGCTGGCAAGAAGGATGCTCCCGAGGGCACCCGGGAGT
GGGCCGGCGGTCTAGCCAACTTCGAGAACGGACCCAGCCACGCCTACTACAAGCGCGTCG
TTGTCACCGACTATGCTGGTGGTGTTGAGGGCGCCAAGTCGTACGTCTACTCGGACGAGT
CTGGCACGTGGGAGAGTATCTTCATCGACACTGAGGGTGGCGACCTGGACCAGAAGGAAA
CCGCGGATGAGGAGGACGAGAAGGATGAGAAGAACGGCGACAAGGATGAGGACAGTGATG
ACGAGTCTCCGTCCAGTTCCAACGGCACTGCCACCCAGTCTGCCCCGTCATCCGCGGCCA
CAACCAATGACAAGGGCGAGCCCACTGAGGTCCCTGGCTCCGGTGCCGTCGCCAATAGCC
TCGCCATGGCTGGCTTCGTCCTTTCCGGCGCGGCTCTCCTCATCAACGCGCTCTGAACGC
TTGGATAAATTGTCTGTATCTGCATATTTTGAGAAACGTAGGGCAGCGAGATATTTAATG
AGGCATCCACTGCGGTTGACATACTTTACCAGCTGTGGTGCCAAATGTTTGCACGTTTCG
CGGCGCAAGATTGATGGGATACCACAAGCTCTGAATATCCCGAGGCATCGTGGTAATGGC
AGTCAAGGGTCACTAGTCCAAGCCAATCAAATTGTCTGATTCTGTGGAGATGCGAAGGCA
GCTGAAGGCGCTGATGAGAAGAATCTAGCTAGTACGCGAGGTTAATCACAAGAGTATATC
TGTTCGCGTTATAACGATGACCCGATAATATCATATGTGGCTTCGCTTAGATGCAAGACT
AACTCGAAACTTGCAAATCACAGCTGGCAGCAGTTTGTTTCAGTTACCTACTAGATTATA
TAGAG
>comp34_c0_seq1 len=3862 path=[1:0-3861]
TTTTTTTTTTAGGAATCGAGGCGAAGTAGGGCTTACCCTCAGCAGATCGTAACAACAAGG
CTACTCTACTGCTTACAGGACCCTTTCGCACACCAAAGTCGTCTGCAAAGGATTCGTTCC
CGCCCGAGTTGAAATTGCAATACGCGAAGTGCCGCCGGACGCTTCCTGCCCGACGGCGCA
CTCGCCTGCTGAGACGCCAGGCCGAAGCCTATTCTTGCCCGTCTACACGTGCGGGGTTTC
GCCGCGTTCTGGTATGGATTCTGACTTAGAGGCGTTCAGCCATTATCCAGCAGATGGTAG
CGTCGCGGCACTGCCCTGTCGGACAGCCGCAAAAACCAATTATCTGAATCAGCGGTTCCT
CTCGTACTAAGCTGAATTACCATTGCGGCGAGTTCATCAGTAGGGTAAAACTAACCTGTC
TCACGACGGTCTAAACCCAGCTCACGTTCCCTATTAGTGGGTGAACAATCCAACGCTTAC
CGAATTCTGCTTCGGTATGATAGGAAGAGCCGACATCGAAGGATCAAAAAGCGACGTCGC
TATGAACGCTTGGCCGCCACAAGCCAGTTATCCCTGTGGTAACTTTTCTGGCACCTCTAG
CCTCACACTCCGAGGGACTAAAGGATCGATAGGCCACACTTTCATGGTTTGTATTCACAC
TGAAAATCAAAATCAAGGGGACTTTTACCCTTTTGTTCTACTGGAGATTTCTGTTCTCCA
TGAGCCCCCCTTAGGACACCTGCGTTATGGTTTAACAGATGTGCCGCCCCAGCCAAACTC
CCCACCTGACAATGTCTTCAACCCGGGTCGGCCCGCGAGGGACCTTAAGACCAGAAGTTG
GGCGCAAGCCCAGCCCCGCTTCACTGAATAAGTAAAAAAACAATAGGAGTAGTGGTATTT
CACCGGCGCCGAAGCTCCCACCTATTCTACACCTCCTATGTCTTTTCACAATGTCAAACT
AGAGTCAAGCTCAACAGGGTCTTCTTTCCCCGCTGATTCTGCCAAGCCCGTTCCCTTGGC
TGTGGTTTCGCTAGATAGTAGATAGGGACAGTGGGAATCTCGTTGATCCATTCATGCGCG
TCACTAATTAGATGACGAGGCATTTGGCTACCTTAAGAGAGTCATAGTTACTCCCGCCGT
TTACCCGCGCTTGGTTGAATTTCTTCACTTTGACATTCAGAGCACTGGGCAGAAATCACA
TTGCGTCAGCACCACTTTCTGGCCATCGCAATGCTATGTTTTAATTAGACAGTCAGATTC
CCCCTGTCCGCACCAGTTCTAAGCTGATTGTTAACTGTGCGCCGGACGGCCGAAGCCTGC
TAGAGGCATCCGAGCCCGGTTGCTCTCGGCCCCCCGCCAGTTGCCCGGCTAGGGGCCGAA
TGCCGCCGGGACGTCCGCCAAAAGCCCAGCGCACCCAATCCTTAGAGCCAATCCTTTTCC
CGAAGTTACGGATCTATTTTGCCGACTTCCCTTATCTACGTTGTTCTATCAACCAGAGGC
TGTTCACCTTGGAGACCTGCTGCGGTTATGAGTACGATCTGGCGTAAGAATTATTCCCTC
CGGCGGATTTTCAAGGAAGGTCAGGGGCGCACCGGACCCAGCAGAGGTGCTGGGCTCTTC
CGGCCGTTGGACCCTATCTCCGGACAAACCGATTCCAGGGTCGCTGGGCCGTTAAGAAGA
AAAGATAACTCTGCCCGGGGCCCCCGCCCTCGTCTCCGCCTTCGTTTGCGTTGCCGCGTA
AAACCTACATCCAGGCGCTGGAATGTTGACCAGCTTCCCTTTCGCCACGGGGGCGCAAGC
GCCCCATTTGAAACGGAACTTCCCTATGGCTCAGGATCGGCTTACCCACATCCAACCGCT
GTTCACATGGAACCTTTCCCCACTTCGGTCCTTCAAGTTCTCATTGAAGTATTTGCTACT
ACCACCAAGATCTGCACTGGGGGCCGTTCGAGCCGGGCTCACGCCCTGGCCTTCGTCACG
GACCCCCACGTCCGCCTACTCTTCAGGGCATCGTTCCTACCCTGAAGGCGAGGTATGGGT
GGGACGCTTGAGCGCCATCCATTTTCAGGGCTATCACATTCGGCAGGTGAGTTGTTACAC
AGTCCTTAGCGGATTCCGACTTCCATGGCCACCGTCCTGCTGTCAAGATGTGATAACACC
TTTTGTGGTGTCTGATGAGCGTCCACTCCGGCACCTTAACCTCGCGATCGGTTCATCCCG
CATCGCCAGTTCTGCTTACCAAAAATGGCCCACTAGTGTTGATACATTCGAATGCCCACG
TTCACTGAAGTAACGAGGGCTTCTTACATATTTAAAGTTTGAGAATGGATGAAGGCTAAA
TAGCGCCCCCGAGTCCCTAATCATTCGCTTTACCTCATAAAACTGAAGCTCAACACTGCT
ATCCTGAGGGAAACTTCGGCGGAAACCAGCTACTAGAAGGTTCGATTAGTCTTTCGCCCC
CATGCTCAGATTTGACGATCGATTTGCACGTCAGAACCGCTGCGAGCCTCCACCAGAGTT
TCCTCTGGCTTTGCCCTATCCAAGCATAGTTCACCTTCTTTCGGGTCCGGCCCAGCATGC
TCTTACTCAAATCCATCCGAGAACATCAGGATCGGTCGGTGGTGCGCCAGAGGCTCCCAC
CTACGTTCACTTTCATTCCGCGTAGGGGCTTTGCACCCGAACACTCGCATGCTAGGACGA
CTCCTTGGTCCGTGTTTCAAGACGGGTCGCTGGTGGCCATTACGCCAGCATCCTTGCGGA
GCGCGAACCTCAGCCCGCGGCGGGGCATGACGGCGGGCTATAACACTCCGAAGAGCCACG
TTCCCACCGCCTTTCTCCCCCGCCACAAGCTGATGCTGGCCCAGGCCCGGCAGAGTGCAC
CGCCCGCGAGGGACGGCTGAGCCACCGGGCCCGAGTCTGGCCACAAGCGCTTCCCTTTCA
ACAATTTCACGTGCTGTTTAACTCTCTTTTCAAAGTGCTTTTCATCTTTCGATCACTCTA
CTTGTGCGCTATCGGTCTCTGGCGGGTATTTAGCTTTAGAAGGGGTGTACCTCCCATTTA
GAGCAGCATTCCCAAACTACTCGACTCGTCGAGGGAGCTTTACACAGGCTCGGCCGCCAA
CCGTAGGGGGCTCTCACCCTCTGCGGCGTCCCGTTCCAGGGCACTCGGAAGGCGCCTTGC
CCAAAGCATCCTCTGCAAACTACAACTCGGACCCCGCAAGGGAGGCCAGATTTCAAATTT
GAGCTGTTGCCGCTTCACTCGCCGTTACTGAGGCAATCCCTGTTGGTTTCTTTTCCTCCG
CTTATTGATATGCTTAAGTTCAGCGGGTAACCCTACCTGATCCGAGGTCGACATCGTTCT
GAGGACCGGGGGGGGCGCGCCAGGCGCATCCCCTCCAGCTGACCGGCAGAGCACCGACAC
GGCACCCGATGCGAGAGTTTACTACTGCGCAGGGGGTTCGCCGGGGGGCCCGCCACTGTA
TTTCGGAGGCCGCAGCGCCGGCGTGCGGCGCTGCGGTGCCTCCAACACCGGGTGCCCGAA
GACGCCCGAGGGGTGGAAACGACGCTCGAACAGGCAGACCCGGCGGAATGCCGCCGGGTG
CAATGTGCGTTCAAAGATTCGATGACTCACTGAAATCTGCAATTCGCATTACTTATCGCA
TTTCGCTGCGTTCTTCATCGATGCCAGAGCCAAGAGATCCGTTGTTGAAAGTTGTTTTTC
AGCTGCTTGCTTGCAGTGCCACTCAGTGAAGCCACTAACATTGCAGAAGAGTTTGCCGCC
GCCGGCGGGCGTTCCCCGGGGGGGCGGGAGGAGAACCCTCCCGCGGCCTCCCGCGGCGCC
CGCCGAAGCAACGACGTCCGGG
>comp35_c0_seq1 len=2267 path=[2245:0-2266]
GACCCCCCTTCCAACAGGCCCGCCATTGTTGGTCCGGGTCGGTATAAGATGGCCTCACAT
CCGCCTGCCTTTGCTTCCCTTTCCTCTCTTTCTCTCTCCAGCAAGCATCAAACAGCCACA
TTCCAGTTTTTGGTTTTTCCTCTCTCGCATTTTTCTCGTTTTTTGTCTTTCCGAGGGCTG
GTCTCTCAATCTAATACTCAAGCAAACTAATCGAAAAAACCCAAAATCGCACAAACAACA
CTCACTCTCGCCATTCAAGTTACTGGCTGACTTGAATTCCCTCGAAAATCCAAAAACTGG
CATTGCTTGTTCGCAGCGAACTTCCCGAGAAAACAACTTTCAGACACGCCTCGTTTTGCA
GCACTTTTTAATTCAACAACCAGCCAAGGTAAAAAGGTCAACATGTCGGCTACTCAGCTT
TCCTTCTCTCTCCGTGTCTCCTCGGGTGTCAAGTCCGTCCACCTCCTCGGTTCGTGGGAC
AACTACTCGGGCCAGCTCCCGCTCTCCAAGGACAAGACCTCGTCCAAGTCTGGCTCGTGG
AAGGGCACATTCCGCTTCTCCAGCTCGACCCTTGAGGCTGGCCAGCGCTACTGGTACTAC
TACATCGTCGACGGCTACCACGTCGCCCACAACCCCTCGGTCGAGTCGACAGTTGAGCCC
ACCACCGGCCGCGCCCTCAACATCCTCGACGTGCCCAAGTCCAAGAGCTCCAAGTCATCT
TCTTCCTCATCGTCCTCGTCCAAGAAGTCGCACCGCTCCAGCCGCTCGTCCTCGTCTGAC
GTGGCCAAGGGCCGCCCCCTCTCGGTGTCCCAGATCAAGGCTCCCAAGCCCATCACTCCC
AACACGGCCCGCAGCATCCTCGATGCCGACTACGAAATTGATGAGCTCGCCGAGCAGTTC
GCCATTGCCGAAATCGAGTCCGACGACGACGACTCCGATCTCAGCTACCGCTCATCACCG
TCGAGCTCCGTCTCGGGCTACAGCACCCCGGCCTCGGACTGCTCCACCTGCTCGTGCGAG
CGCTACGGCATCACCCGCAAGGGCGAGCGCGTCCGCCTCGACTGCGGTGGCTCACGCTGT
GGCTACGACGACTCGTCGTGCTCCGACTCCGATGAGGAGTGCCGCTCGCCCGTCAGCGCC
GGCTCGCGCCGCAACGGTGTTGTCATGCGCCGCTAAATGGCTCGCTCCACGTGCGGTGAC
GATCCTGGGACCCTTGGGCTTTCCACGACCGGCCAACCGACCACTTTGTCAATGTTTGAT
GGACAGACTTGCTCACTCACTCTCTTTGAGACCACTCTTTGACGGTTAGAGTTTTTTCAG
AAAACCGATCAGCCTAATACCGAGCTTTGCGTCCCATTTCCCGCCAGCCGCGACGTTGGT
TTCCTGTCCGTCTTTGCAAGAGACGTTGACGGCCCGCCGGTTTCTCCATTGGCGACCATG
GAATTGGGATTGTAGCTCGCAACTTTTTGTTGTTGAGTTATTCCAACAAGCCAATCATTG
CATCCACTGAGGAACGGAGCTTCTCTCAGATGCGCACTCCCGGCCGAGCTGGTCTTGGTC
GGGGCATCGCGGGAGGATTCCCGAACTCGTCCCAGTGGGTCGGTGCTGCGACCCTCCGCG
GGGAGCCTCGTGCCCGAGGTCGAGACTGTCAAGACTCTTGTCTCGACTCGGACGCAAGTC
CCCCGCGGGAGATTTCCCATGTACGACAAGACATTGGAGCGATTCCGTTCCTGTCTTCTT
TCTCGGACAAGTTTGGGGCGGCGACGAGGACGTTATGAGCCTTGGGCTGCCCTCTGGAGG
AGGCGGGGACGGAATTCCGGGCTTACTCCAATAACTGCTCTGGACAAGATTTGGTGCTTG
GCGGATGAGGGGGCTTCCTTCCTGGGTACGAAGAGAGGGAGGGCTCGTTCGTCTGCTGGG
TCAGGCCTGTGGGTGGGGGTGGGGTTATTGTCAAGCTTGAACCCGTTAGATAGAGGACTT
TATATGAATCTATCTGAGAATATTGACGAGTTCCTGGATTTTGTGAAGTGCTGATGATTG
CTTGCTGGTCGTTTATTCGTAGGGCCCGACTACTGGGGTTTGTAGTGAAGGGAAGTGAGG
TTGAGGGTGGAGAGTGTCTGAGGATCTGCGGATGGGCGGGAGATCCACGATCTTGAGTAC
CGAGTTCCGAAAGTGCATAAACAGGTGAGGTGGACGCTTTTGTACATGTGATAGTCCGTG
ATGCCAATTCAGTTCTTTGGTAGGCCAGGTGGTTCTTAAACTGGGGG
>comp36_c0_seq1 len=835 path=[1:0-834]
CAAACACGAAAAATTCCACGCAGAACAAAATCCCGACCTGCTGATCCACGATCTCTACTA
CAACGACCAACTCATCTTCATCAATTCGTCAAAACCACACATCGTCACCATGGGTAAAGT
TCACGGAAGTCTTGCCCGAGCAGGCAAGGTGCGCTCCCAGACACCAAAGGTCGAAAAGCA
GGAGAAGCCCAAGGTTCCGAAGGGCCGAGCCTACAAGCGCATCCTCTATACGCGCCGGTT
CATTCTCCTCGCCAACACACCCGGCGGCAAGCGCAAGATGAACCCCGCTCCGTCGTCGTA
AGGACGTGCCCTCGACATTGTTTCATATTTTCCTCCTCGATCGATCGTTCTCGCGACATC
GTTGTATCTTTCCGGGATTTTGCGATCGGTTTCGGTTTTTCTAGAGAAGGCGGACCATCT
CGATGAGGTGGATGGCAGGCGAAATCGGTTGCATAAGGTCTATTAGCAGCTCGCGAAGTC
AATAGCAATACCATGGTGGTTCACTGTTGGCACGTCTCGACATGCGCCTCGGTTACCCAA
CCCGTCCGGCTGTGTATGTGACGGTGACAGACAGGTGGTCGTGGACTTCGAACAAAAATG
ATGGAACACGTCGTGTTCTGGACCGGGTTCCTCAACGAAGCACAACACATCCGGATATGC
ACGAAGCAAATATGACAGAGGTCAGAATGGCGAGCATTCGATGTGGCTCATGCTCCCCAT
CTCTGGGATCGTCTCTGGGCATTATTATGTTGGTTCGATTTTATCATCAACATTTCCTTC
CGTGACAGTGCCGCAGAGCTATACATGTGACAGGCCGCCTTCTTCCCTTAAAAGG
>comp37_c0_seq1 len=1195 path=[1173:0-1194]
ACGAAGACCTCGTATTTCAGTTGGGTTCCAACTTCCATGACAAGCTGGGCGGGTGCTGGG
ATGTTGGGTACGAAACGGGCCCTTGCATGCGGGCCCGGGGGGAGGGGATTCATTGGTGCT
TCGAGCTTTGTGGAGCTCTGGAGTGATGGGGACAGGGGAGGAGGAGAGGTATGTATGTTT
GGATGGTGGTATCCGTACATATAAATGAATGGAGTGGTCCGGTTTCTTTCGAACGGTGGT
TTTCTGTCTGTTTAGCATCCGTTACTGTATTTCGAACTATCAACCTAAACAAAAGAGAAA
CAAAGGTCACTCGTTACGAACAAACAAGCAAAAATGAAGACAGCCGCCCTCTTCCTCGCA
ACCGCCGCCCTCGTGGCTGCCCAGCAGGGCGACGACTACTCCGTCTGCAAAGAAGACGGC
CAAGCCTTCTGCGCCGGCGCCTCCCTCGCCACCGACATCATCATCCGCTGCTCGGGCGAG
GGCAAGGGCATCGCGGGGCGATGCTCGAACAACATGGCCGGCAACCCGCCCGTGGGGAGC
TACCCGTCGCTGTGCTACCAGACGAGCGACGAGGCGGGCGATGCGGCGTGTGAGAAGAAC
TGCGTCGTCTACACCGATGAACCCTTCACGCTCCCCGCCGACGTCTGCACGCCCTTTTAC
ACCGCCACCTCCAGCGTAGAGCCGACCTCGACCTCCACCGCGACAGAGACGGAGACAGAG
AGCGAGGAGCCAACCGCCACCGAGACGGGAACCGAGACGGAGGAGCCCACGGAGACAGAC
GAGCCGGAGCCGACGGGCGACGCCACGCAGACTACCGTCATCACCAGCACGGTGGGGCCG
TCGGGCAACGGCACGTGCGGGGCGTGCACGCCCACGCCGTCGGGCGAGCCGACAACGGTG
CCGACCGGGCCGGCGGAGGCGGGGGCTGCGGGGGTGAGGGTTGGGATGGCGGCGATGATG
GGGGTTGTTGCTTGGGTTTTATAATGGGAGGGGTAATATGATGTGGGATGAGGTGAGAAT
GCATATGAGATGTAGATAATGTGTGGGATGAACTTGTATTGAATGGATATGGATATGCCT
TTTAGGGAGACATTTGCAACGCAGCGTTTATTTACGTGTCAGAGGCGGCATGCTCATTTG
AGAATGATTGACCCGTGCTCAGGACTCAAGGCTTCTACTTCAGTGATCTTTGTAG
>comp38_c0_seq1 len=1199 path=[1:0-1198]
GAGCCTCCGTTGATGGAACCGACATCTCATCTCAGTCTTCTTCTGCCTCTCCTCGACACC
TCCGGATTGCTCCGTTCTGTACAACATTTATCGTCGTTTATTATTGTACAGTAGCATATT
TGCCTTCGCAGAAACGCCAGCTTCAAAATGAGACCGACCCTCCGCCTCCTTCGACCCCTC
CTACCCCGCCAAACCTCTCCTTGCTCTTCCGTTTCACCTGCTCTTCGACAATCTGCCTTC
ATCAACAACAACTGTCTGCCTCGCATCGTCCAGTTGCCTTCATCTACTCCTCTTCGAGCC
AGAAACTTCTCCAGCACATCCGCCATCATGTCCAAGGTCTACTTCGATATGGAGTGGGAG
GGCCCGGTCATGAGCAATGGCCGTCCCACGAATGATGTCAAGCCCCAGACTGGTCGTATC
AACTTCAATCTGTACGACGACGTGGTGCCCAAGACGGCCGAGAACTTCCGTGAGCTCTGC
AAGGGCTTCACGACCAATGACGGCAAGGAGCTGAAGTACGCCGGCTCGAGCTTCCACCGA
ATCATCCCCGACTTCATGCTCCAGGGTGGCGACTTTACCCGCGGCAACGGCACAGGTGGC
AGGAGCATCTGGGGCGAGAAGTTTGCCGATGAGAACTTCCAGCTGAAGCACGACAAGCCC
GGTCTTCTTTCCATGGCCAACGCTGGCCCCAACACCAACGGCTCTCAGTTTTTCATCACG
ACGGTTGTCACGTCGTGGCTCAACGGCCGGCACGTCGTGTTCGGCGAGGTTGCCGACCCG
CAGTCGATGGAAGTGGTCAAGGCCATCGAGGCCGTGGGCTCGTCGTCGGGTGCTATCAAG
TACGGCAAGCGCCCCACGATCGTCTCGGCCGGTGTGCTCTAAGCTGCTGTAATGTTGGTG
GCGTGTTCTATGGGGAAAGAAAAGCATGTATCTTACACTCTTTACTTGTTCACTTTGAGC
AAGCGCGGGAAACGAGAAAAAGGATCAGGGCAGCCTATATGAGGTGAGATATTAGACATG
GTGGACGAGTCAGTCACAGATTGTTCTTGTCTCCTGTCGCCAAAGACTTGAGTTGAATTG
AAGAATCAGCCGAAGCTCCTCGTGGTGCGCGAGTACCTGTGTGTCACCTTGATGGTTGAA
GCCGGCCTTGATAGGTAGGACATATATATATGTAGAGATCTATCGCTTTGCTGCGCAAA
>comp39_c0_seq1 len=869 path=[847:0-868]
GTTGGATGACGGGGAAGGGTTGACATTGTTGCATCCCAGACAGTGTGCACAATACTGCAG
ATTACATAGACCTATCGGCATGACTTCTCAACGTCGCATATGACCATCGCCTCCTTTTTC
CTGCCATGGGGCAGCATTGGGGATACGGGGTGCATTGTGTCACTGTATGCTGCGTCTATG
GCTAGCCACTGCAGTGGCATCATTTTTGCATTCATATATTCTCGTAGCTTTTGATCCAGC
CGTCTACCGTATCAACGCCCTCCTAAAACCAGCTGGTACTCAGAGAAGCATTGGTGCGAT
AGTGAGCACCATATCTTCATCGGCTATGGCGATTTTCCGGATACCGATCGGGGAGGCGCT
TAGTCGAAGAGACCGAAGCCCATGTCCTCGTCGGACTCTTCCTTCTCCTCTTCCTTCTCC
TCGGCCTTGGCCTCCTCGGCACCACCAGCAGCAGCGCCGCCAGCAGCAGCACCGGCACCG
CCACCACCGCCGCCAGAGGGCACGGAAGCCAGCTTGGCGGTACCCTCCGAGATCAGCTCG
TTGATGTCCTTGTCCTCCAGCTCCTCGATGAGCTTGTCGAGCCGGTCATCATCGGCCTCA
ATACCGACGGACGAAAGGACCTTCTTGATGTCCTTGGCGCTGGGGCTGGTGTTGCCGCCG
AGGCCGAGCAGGAGGTAGGCCGCAAGGTGCTTCATTTTGTTCGAGTGGTGGGGGTTTAAT
GTAAAAGGGTTGTTGGGTAGAACACGAGAACAATCAATTTAACCGCGGGTTGGGCGGAGA
CTGAATCTTCGAGTTCTGGGTGATGTGGTTGTCGGGAGATGTTCGTGCGCAAGTGCGATG
ATGATGATACCTGTAATTTTTGTACCGGG
>comp40_c0_seq1 len=1179 path=[1157:0-1178]
ATAAGAATAAAGATACGATCCCCTTAATTGTCCACGTAACGCTTCAGTTACTCTGCATTC
CGCCCCAGAGATCAATCAGATAATCCGAAATCTCACAGTCGAGTCACCATGTCCACCCAC
AACGTTCTCCTCCTCGGCGGCCACGGCAAGGTCGCCCAGCTCATGACCCCCATGCTGCTC
AAGCGCTCCTGGACCGTCACGTCTGTGATCCGCACCCAGGACCAGGTCCCCACCATCAAG
AAGCTCGGCGAGGGCCAGGCCGGGAAGCTTAACGTGCACGTGCAGAACCTCGCAGACGTC
AAGAGCGTTGAGCAAGCGAGACGCATTCTCGACGAGACGAAGCCCGATTGCGTGGTCTGG
AGCGCAGGAGCTGGAGGCAAAGGCGGCCCTGAACTTACCTACGCCATTGACCGTGACGCG
GCAACCCACTTCATCCACGCTTCGACCCAACACCCGAGCGTCAAGCGCTTTGTTCTCATC
TCGTACCTCGCCTCGCGCCGCAAGCCTGCGACCTGGTGGGGCGCTGAGTCCATCAAGGCC
TTCCACGCCGCCAATGAGGCGCTGCCGACCTACTACGAGGCCAAGATCGCGGCCGACGAG
GAGCTGTATCGGGCGGCGCGCACTGACGAGGCCAAGAAGAAGGGCTTTGCGGGCATTTCC
CTCCGTCCGGGGACGTTGACGACCGAGGCGTGCAAGGGGATCATGCTGGGCAAGGTGCAG
GCTGGAGGAAGTACGTCGAGGGAGGCCGTGGCGCGAACGACGGTGGATCTGTTGGACGTG
GAGGGCGTGGGGAGTGTTTGGTTGGATTTGCTGGATGGAGAGGCGGATGTTGGGAAGGAA
GTGAAGAGGGTGACGGCGGAGAATGTTGATTGCGCTGAGGGGGAAAGCATTGCTTGATGT
CTGGACCGTAAATGAGAATGAGTAATGTCCAAGAGCCTGATTCCCATGACGCCATGTCCA
GTCGTAAATACGTGGTACGAAAACCGTTGGCAAATGCGTCCCTGGCTTTTAAACCAAAAG
CGGCACGATGACGGTCCAGGTTCAACACGCACACAAGACAATGTCAAGGTGCTTTCAGCG
GATGTAGAATAGCCGCGGCGCTTGCCCCGCCCTTTGCTCGAGCAACTCCCCATCCATAAT
GCCATGACAGTACGCCTCCCCGGCATACGAGTACTGGGT
>comp41_c0_seq1 len=1815 path=[1793:0-1814]
CGTACCTTCGCAAGTACATCTTTGTTCAGAAAAGTTGCAGGCCCTATGCTAGCGGGGTGT
CACGTGCGATAACTCACAAGCCCTAGCTCAGCCCATGCTTTTTCTACCCCACAAGCTTCG
ACGCCTGGAACAGCTGCTGTTTATCTGTCCTTCAATCCCAAAAGGCCGACTAGAAGCCAA
TCCCTTTCGATTTTCTAAACAGCGCGCGACCACCAGATCAAAGAACTCCTGTATTTGATA
CTGGGAGACGGTCAAGATGTCCAAGATCACTGTCGCCCACGTGCGCGCTCAGGTTGGGGA
GCTTCTCGACTACTCGCTCAACGAAAAGAAGCGCAACTTCCTGGAGACTGTTGAGCTTCA
GATCGGCCTAAAGAACTATGACCCCCAGCGAGACAAGCGTTTCTCCGGCACGGTCAAGCT
ACCCTCGATTCCGCGGCCCGGAATGAAGGTGTGCATTCTCGGTGACCAGCACGACATCGA
CCGCGCCAAGCATGGCGGTATCGATTCCATGTCGGCGGACGACCTCAAGAAGCTTAACAA
GAACAAGAAGCTCATCAAGAAGCTGGCCCGCAAGTACGATGCCTTCATTGCCTCGGACGC
TCTTATGAGGCAGATCCCCCGTATCCTGGGTCCTGGTCTCTCCAAGGCCGGAAAGTTCCC
AACGCCCGTTTCGCACGCCGATGATCTCAGCGGCAAGGTCAATGAGGTCAAGTCCACCAT
CAAATTCCAGCTCAAGAAGGTACTTTGCATGGGTGTGGCTGTCGGCAACGTTGGCATGAC
CCAGGAGCAGCTAGTCGCCAACATCATGCTGGCCATCAACTACCTTGTCTCTCTGCTGAA
GAAGGGCTGGCAGAACGTCGGCAGCTTGACAATCAAGGCTAGCATGTCTCCTCCACGCCG
TCTCTACTAAGTTGTCTGCCAGCCATGCGACGGGGTTACTGCGAGGCATCTTGGGAAATC
AGGGATTGAACATGGGCCTCTACAAGTCAAGAAGCAGTATTCATACCTGGACCTTTTGAG
CAGGGTGGGTGGGCAAACCCACCGACGAAGTATACCTTGGCGCGTGCGGACGGAACACCC
ACGTAGACAGCGGCTGAATATCAATACGTACCTCGACAATTCTTCCAGTGTGACCAGGAA
AGGATGGATAAGACGTGGTGGTCTTGATGAATGCGAGGACTTAGCTTACAGGTTCAGCGA
CGGATGTCGAATGTGAGCCGGAGTTTGAACACAGAAAGAAGAGGTACCAAGAACGGCCAA
GCGGAGGCTCCTCGGACTTTCTGGGTGAAGCGAGAAGGCGTCAGATATTTCCAGCGAATT
TCACTGGGGTGCTATGCTCCCTCTTGACCCTGAGGGAAGCTGATTATCCACCTAGCCCAC
AGAAAGAAAGCTGTTGCACGAAGCTTGTAGCGCAATACGGACGCAGTTCTGTATCAGGAG
AAAACGACGTCATGAACCACAAGCAAGAACCTGCCGTCCACCATATTGGCAACGACTCCC
GCCGTAGTGCGTTTCTGGGAAGGGATTCACTTGGTAGACTATGTCACGCCGGCATATCGT
ACATGACCGATGAGCCGTGGATGTTGGCAGTTGAACAAAAGGCTACGTAGGTAGGCTGAG
ACACTATCGAGTCTCAACTGTTGAGGAGGTTGACGAGTTTGAAACCGTACTAAGATCTAT
TCTAGTACGGGAAAAGACCGGTAACTATTCGCGAGATACGACTATACGGTTAGACCGATC
TTACACAATATATAGTGTCGACGGATTCTACATCGTGTAATAGAGATATAGTAAAAAAAA
GCTCTTATATAAGGG
>comp42_c0_seq1 len=652 path=[8:0-325 334:326-651]
TTTTGCGTCATTTGGCGCAGCGGTATAAGCTTCGAATGCTCCCGAGGTCCACCCGTGACA
TTATGCAAGCCACCACCAGGGTCGCCGGTTCGATTACCTGCTTGGGCAGCGGTTTTTCGA
ACCCTCGGCTTACAAGACACCTGTCTTGGGGGCTAGCACATAATATGAAAAAAAAGCTAT
TTCCTGCCTGCCTAGACCGCCTTGCGCGAAAAAGGGACTTTCGCGTAGAAAGAGGGGCCG
TACTGTCACAGTCCAGCTGTCTGATCCTGATCCTGTTAGCTTTATTATGTGCGAGAGCAG
TGCAAGCACCGGCTTGCATCCTAGTCTTTTGCGTCATTTGGCGCAGCGGTATAAGCTTCG
AATGCTCCCGAGGTCCACCCGTGACATTATGCAAGCCACCACCAGGGTCGCCGGTTCGAT
TACCTGCTTGGGCAGCGGTTTTTCGAACCCTCGGCTTACAAGACACCTGTCTTGGGGGCT
AGCACATAATATGAAAAAAAAGCTATTTCCTGCCTGCCTAGACCGCCTTGCGCGAAAAAG
GGACTTTCGCGTAGAAAGAGGGGCCGTACTGTCACAGTCCAGCTGTCTGATCCTGATCCT
GTTAGCTTTATTATGTGCGAGAGCAGTGCAAGCACCGGCTTGCATCCTAGTC
>comp43_c0_seq1 len=1763 path=[1:0-1762]
GGAAAGGCAACATGTGATGGATTTCGCCATTATTATCGAGTCCGGGCGAAGGTAAGCAGC
AAGTGAGACGAATCTAATTACAAATAACATTATGACTATGTAGTACTAGAGTAAGAGCAT
GCTTCATCAGGATGCGAGCCTCCCACCAGCAACCACCACTCCCAGTCCTTCAACATGACC
TCCAAAGCCGTGCCATCCCCCTACTCGTCTACAAACTCCCTCACAACGCTCACCGCCCCA
CAGCTCGGATGCACCGTCTCGTCCGTCCCGCCCTCTATCCATGTCAAGGCATTGTAGTTA
TACCCCCCAAAGTACGTCGAGCACACGAACCAGTCCCTGTTGACCTCCTCGTCCACGTAC
ACAAACAGCTCGTCCTCCTCGTCGAAGCCCAGCGGCGGGGTGTCCTCCTCGGGCGGGCCG
GGAAACAGGGCCAGCATCACCACGTCGGTCTCGTTGCGGAAGAAGCGCAGGCCTGAGCTG
ACGATCAGTTCTCCGCCGTTGGCAGCGAGGTTCCACGTCAGGATGCCAAGCGGCCCGCCC
TCGACCTGCTGGGCGCACTCGGTCGAGTTGAGGAAGTATTCTCGGCTGGTGCTCGAGGGC
CGCTCGGTGCCGGCGGGGGCGAGCTGCTCGATCGCCGCGCCAGAATGATATGAGGCGAGG
TACTGGCTGTCCCAGCGCGGATCGTCGCTTTCGAGGCGGAGGTAGAAGGGGGGTGACTGT
TCGGGGTGGGTTTGGGCGGCTGCGAGGCCGAGGCAGGTAGCCAGCAGGGCGGCAGATGGG
AGATGCATTTTGTGTGTTGGAACTGGCGTGAAGAAGCCGGGTTTGTCGGTGGTATGTAAT
CTTGACAGTTGAGCCTGGTTGGAGGTCAATTGATGCCGTCAATGCTCGCTTCCACAGCTC
CGTCTTTATATCCGGTCCATCACGTTGTTTGCTCGCCTTCTCGCGTTGGGCAGCTGGGGT
TCTTTCGGTTCGGTCGGTAATATGACGCAATGGCTCGTACTGCGGCGAGGAATGCAACGT
TTCTCGGCTCTGCGCAGCCGAGACGATCACAAGGCTCACGTCATTTCGATGGAGCTGCCG
GCATGCAGTGAGCATCGAACACGAGAAAAAGATAGATGAAGCAGCGGACAGGCTGACAGG
CTGGAGCAGGAAAGGAGATGTGACGATGGTGTTTCTCACTCAGCGACGGCGGTAGGATGC
GATACAGAGGGTGGTAATGGCTGCATCGAGGTTGTCCAAGAATTCAAATGCTTGTTTGGG
CCAGTTGAGGCTTGTTTCGCGGCAGGCAACGAATTCCAGGTCGACGCCTTCCGTTCCTTC
CGCAAAGGAGCAGGAGGGGCAAACCGCAAACCGAGTCAGCATCTTGAGAATCGATGCAGC
AAATTGAATCGAGTCCAAATCATTGATCATTGCTGTCTTGGACCTCGGTAAGCAGCAATT
GGCACCTGTTTCTTTTTCTCCCCATCGTGGCTTTTCGTCTCGTCCTTCATGAGCACGAAG
CGCAGTCGATCGACCTGCATACCTTATTACCTTCGTACTTATCACTGTCCCTTTTTTGCG
GTCTGGGCATCATCGCATGATGAGCACCGGACTTTGGCATAACGCCGCAGCCTGTCGTCG
GACAGTCGACTCGTCGCGTTCTTGCCCTGAACAGGAGTTGAACAGTGGACGCCACAACAA
GCTAAGGGACCGGCATGGCAGGGCCGGGGCGAGCGGGTGCTGGAAGATCGCCCCCTGCTA
GGGCTGTGGCCCCACTATCCGGT
>comp44_c0_seq1 len=603 path=[581:0-602]
GGGCAAGACCATCACCCTCGAGGTCGAGTCCTCGGACACGATCGACAATGTGAAGTCCAA
GATTCAGGACAAGGAGGGTATCCCTCCTGACCAGCAGCGCCTTATCTTTGCTGGCAAGCA
GCTTGAGGACGGCAGGACTCTTTCTGACTACAATATCCAGAAGGAGTCGACTCTCCACCT
CGTTCTCCGTCTCCGTGGCGGTATCATTGAGCCCTCGCTCAAGGCCCTGGCCAGCAAGTA
CAACTGCGACAAGATGATATGCCGCAAGTGCTACGCTCGTCTCCCGCCAAGGAGCACCAA
CTGCCGCAAGCGAAGCTGCGGTCACAGCAACCAGTTGCGGCCCAAGAAGAAGCTCAAGTA
AACGATTTCCCTACCGAACGGACTCTGTATCTTTCTCCCCGTTCTCACGGATGTGGCGTC
TGGAATTTCGTTATTCGTTCTGGCATTGCGGGGTGAAGGGAGACGAGGCAGGAAAGGGGT
TGGATCAGTTATTAGTAGCTTGAGACATGGATTAGCTAGAGATTGCTAGTTCGACTCCGA
CATCCAAGAACCTATTCAACCCGTACGCATGGCACCCTTAGTGAGAAATGCATGATATCG
ATG
>comp45_c0_seq1 len=790 path=[768:0-789]
TTTTTTTTTTTTTTCAAAGACCAAACAGTCGTGAGCATTAGAAGAGGAGATGCCGTCCCA
CCCATGACGATCGCGGCGCCATGGACGTAGTCTAGAGTGTCTATTGTACAAAACAAGTCG
CCATTCCTTCCGTCTAATGCAGGTTGAGGCGTACTTTCAGCCCCCTTGTTCTCCCTTCAA
ACACCAACCGCCCAAGAACTCTCCGCTTCAACTAGACAGGGAAAGAAACACGCAACAAGT
GGGTGGTCGTACAGCTCGGTTTTCGGTCTTTACGAGCAGGACTCCTTGAGGTAGGCAATG
AGGTCGTGCCTGTCCTTTGCCTTCTTCAGACCCCCGAAAGCCATCTTGGTGCCGGGGATG
TACTTCTTGGGGTTCTCGAGGTACTCGAACAGGGTGTCGTTGTTCCACTCGATGCCCTTC
TGCTTGTTGGCATCCGTGTACGAGTAACCCTCGACCGAACCCGTCTTGCGCCCGAACAGC
CCGTGCAGGTTGGGGCCGATCTTGTTGGCACCGCCTTCCTCGACCGTATGGCACTGTGCG
CACCTCGTCTTGAAGAGGTTGGCGCCCTTCTTAGCGTCACCACCAGCCATTGCGTCTAGA
AATTAGAGAAATGAGAATATTGAACAACAAAGAATGTCGACTATATGGCTTGCGATCGTG
GATATCGCTGTTGGTTCGCTTGGTTTGTCGTGTAGGTTGTTTGGGGGGAGAGAATGGGCG
AAGGGAAGGAAAACAAGAAAAATTCTCGGCCTGATATAGATGATGAAAAAAAAAATTGAG
GTAGGTCCTG
>comp46_c0_seq1 len=1700 path=[1:0-1699]
TTTTTTTTTTTTTGGCTTTTCAACATGATTACTGTATTAAGAGTCGAAGTATTACATATA
TCTCATGAAACATCATGTCCAAAATCCCAGGCATCCAAACTAAGGGGTATTATTACACAC
CAGACATATCCCGCCATATCCACGCCCAACCCCTACCCACTGATTACCGCCTCCTCATCA
TTATCTCGCGATCAAATAAAGATTCCCTTACGCCTTAGACGCGCGAGTGACGGTACCACC
GCCTCCGAGCATGGTGTCGATCCGCAGCCGCCATCCTCCTCTCGCGCTTCCTCACCCAGA
AAAGCCCAATAAGCGCGCTCGCCAAGAAGCAAATAGCCGCCAGGAACGAGAAGGCCATGT
CGGCCTTGAACTTGCCGCAGAGGTCACCCCGAGGCGAGACATTGTGCCAGTTGAAGACAT
GGCCGCAGCTGTCACCGACTTGGTCCACGATGAGACCAAAGGCGATGAACCAGTTGATCG
ACAGGAATAGGTCAAACGGCCAGTGCACGAAGCTGCTCGAGAAGGGTATCAACCATAATA
GGGCCGCTAGGATGGAGATGGCGGCCACCACCTCGGTGTAGATGAAGCGGCCGAGGTTCC
ATGACGAGGCGCCCGCGTCGGACGACTTGTCGAGGTACCAGCCCGTGATGCCGGCGACGA
TGGAGGCGAAGACAAGCTGCGCGAGGCGCAGAAAGATGTTGGCGATGCGGTCGAGAGCCA
TTTTGGATTTTGATTCTGTGTATGTCTTGGTAGGTAAAGGGTACCTCTTTCGAAAGGGCC
AAGGTATGCGAGCACAGATACCAGTGCTATGTGAGATCTCCCTCGTGCAACGGCGTGATA
CAGACGAAATGTGAATGGATGCAAAGACAATCTCTCACGGGCGTCACCCAATATTTATCC
CCTCCGAATCCATCTCCAGATCTGCCCCAAAATCAAGACAACAAGCACACCACACGGATC
GCACGGCGCCAGCAACAACGTCAGGCAACCCAAGCCCACATCACGACCTTCCCTCACCTT
CTTCACCACACCCTCTCAAAAAAACCTGTCCTGACCCCGAACAGCCGTTCTCGTGACGTC
TCGTCACCACAAAACCAGCCACTCAAGTAAAACAACGACGCCATGTTTTTTTACTCCCCT
CGGCCAGCCACAGCAAGCCGGAAGGATCGGCAGACTGCAAATCACGATTTTGTGTTTGCT
CGAACGGTTCTGCTCCCTCGCGACGGGATTCGTTCGCTCTTGCATTTGTCGCAGTGTTGA
CAGGGGTGGCGTTGGGCGCGGGACCGATGAGGTCATACGTCACCCCCGCAAGGGTGTGTG
TGCCGTGTGCCTGCCCTCGGGCGAATGCCGTGGCCGGCATGCGGGTGCGTTTCTTGAAAC
GAGCTTTCTTGCCGGGGAGGAACATGACGGCTGGCATGTTGGTGATCGACGCGAGGAGGT
TGTGCACGTAGTGGTAGCACTACGTCTCATGTTTTTGCGGGTGCCTTGGCTTGTGGATTC
AACTTGTTGCGTGGACGAGAAGCTTCCACGCGAGCGCGTTGAACTCGACTACTTGGCAAT
GGCGGTCGTGCATCGTCCGCACATGCTTGAAGACGTTGGAACGCTGACAGGCATTCGGTC
TGTGTCCTGATGCAGCCACGCAGGCACAGGCAGTACAATGACGCTGTGGATGCCGCGATG
CTTTCAAACAAGCCCTTACG
>comp47_c0_seq1 len=889 path=[1364:0-72 1437:73-96 1461:97-480 2700:481-504 2702:505-888]
CTCCTCCTCGCAGTCAGTCGTCGTGGTACTGTACGAAGTAGTAGTCGTCTCCTCTTCACA
GTCTGTAGTAGATGTGGGCGGGTACGACGTGGTGGTCGACTCCTCCTCGCAGTCGGTAGT
AGATGTGGGCGGGTACGAAGATGTGGTCGACTCCTCTTCACAGTCCGTAGTGGATGTGGG
CGGATACGAAGTGGTGGTGGTCTCCTCGTCGCAGTCAGTCGTCGTGGAACTGTACGAGGT
AGTAGTTGTCTCCTCTTCGCAATCGGTAGTAGACGTGGGCGGGTACGACGTAGTGGTCGA
CTCCTCCTCACAATCAGTAGTTGTGGGCGGGTACGAGGTCGTAGTCTCCTCTTCGCAGTC
TGTGGTTGTGGTGGTAGTCTCTTCTTCACAATCCGTGGTTGTTGTGGTAGTAGTCTCCTC
CTCGCAGTCCGTGGTGGTAGGAGGGTACGACGTGGTCGTCTCCTCGTCACAGTCCGTCGT
CGTGGGCGGGTACGACGTGGTGGTCGACTCCTCCTCGCAGTCGGTAGTAGATGTGGGCGG
GTACGAAGATGTGGTCGACTCCTCTTCACAGTCCGTAGTGGATGTGGGCGGATACGAAGT
GGTGGTGGTCTCCTCGTCGCAGTCAGTCGTCGTGGAACTGTACGAGGTAGTAGTTGTCTC
CTCTTCGCAATCGGTAGTAGACGTGGGCGGGTACGACGTAGTGGTCGACTCCTCCTCACA
ATCAGTAGTTGTGGGCGGGTACGAGGTCGTAGTCTCCTCTTCGCAGTCTGTGGTTGTGGT
GGTAGTCTCTTCTTCACAATCCGTGGTTGTTGTGGTAGTAGTCTCCTCCTCGCAGTCCGT
GGTGGTAGGAGGGTACGACGTGGTCGTCTCCTCGTCACAGTCCGTCGTC
>comp47_c0_seq2 len=929 path=[1364:0-72 1437:73-96 1868:97-928]
CTCCTCCTCGCAGTCAGTCGTCGTGGTACTGTACGAAGTAGTAGTCGTCTCCTCTTCACA
GTCTGTAGTAGATGTGGGCGGGTACGACGTGGTGGTCTCCTCATCACAGTCGGTCGTCGG
CTGAGGCGGGTGCTGGGGCCAGTGAGGGTGGCCTGGCGGCTTTCCACCGCCGTGGTGCCA
GTCGTCACCCGTTGCAAGACCGGTAGCGATCAGGCCCGACACGGGGACGAGTAGGCGAAG
GAACTTCATCTTGGGAGAACGAACGTCGATATCCTAGCGAAGGTGGGTGAAGTTGGAGAC
GTGCCTGCAGCTGACGACGGCGAGGCTCGGTCAAGCGTTGAACTTTATCCAGAAACGAGA
GGTGGATGAGAGAGCGAAAGGGAAACAAGAGGTCATCATACTCCAGGCAGACGGCCATCT
TATATGTCGGTCAGAGTCGACTTGCCCGTCAAGTCGTCTTTTTGGTGGGTCGGATGCCAG
ACCCGCCTGCGCACTTACACCACCAGTCCACCACACTTACACCCACCTTTTTCCTCGTTG
CTGCAGCCGCAGCGAGGTTGGGGCGCTGCAGATGATGTCTTGGGGAACCACCATCTCGCT
CCTATCCGCATCCCGGCAACTTTTCCCTCCCCCTGGGCGCCCCATGATCGTTATGTTGCT
TTTCTGGTAAAATGTCCAAAACGGGATGCCAGAGCGTGGTGGCTTGGCCTCGTACGGAAC
TCGCGAGTCTCGACGATACTCAGCTCTCGCGTCCCTCCACCCCGCTGTATCGACCAGGTC
CGCCCTCTAACGACGGCGGCGGCCACGGCTGTCTGTCCGGCCCGTAAGCGACGAATACTT
GCCGCAGCCGTATCGCCTGAGACCAGGAACGTGGCACTGTGGGACGAGCCAAAGGTGAGC
CCATGCAAGAGTTCCACAGGAAAACAAAG
>comp48_c0_seq1 len=1067 path=[1045:0-1066]
GTACGTACCAGTCGAAATTTCGCCCACCAAGCCCACATCTCTTTGCCAAACCGACGAGTC
TCCCAGATTGGAACTTGGAAATCCAATCCTCAAAACTTTACCACCAAACCCGATTGCGAC
GAGTCCCATACAACCGACGAAATGGGTCACTCTCACGGTCTTCGTGCAGGCACTCGATAT
GCCTTCAGCAGGGATTTCAAGAAGAAGGGCAACATCCCTCTGTCCACCTACCTGAGGACC
TACAGGGTCGGCGATATCGTTGACATCAAGGTCAATGGCGCCGTGCAGAAGGGTATGCCC
TACAAGGTCTATCACGGCAAGACTGGCGTTGTATACAACGTGACCAAGTCGGCCGTCGGC
GTCATCATGTACAAGAAGGTCAAGCACCGATACATCGAGAAGCGCGTCAACGTCCGAATT
GAGCACATCGCCCCCTCACGGTCTCGGGAAGGGTTCCTTCGCCGTGTCAAGGAGAACGAG
GCCCTCCGGAAGAAGGCTAAGGCCGAGGGCAAGCCCGTCCAGCTGAAGCGCCTGCCTGCG
ATGCCCCGCGATGCCAGGACGATATCGCTAAAGGACAACCCGCCTGAGACCGTTACCCCT
GTCGCATACGAGACCACGATTTAAGATGGAGAGGTGAGGGGCGTTATTCTGCGAAGTGGA
TGAGAGGAGGCACCACCGTGTGAAGGAGAAAGAGAAAGAGGAGCGGCTGGTGGGTTTTGG
CTGGACGGAAACTGTGCCTTTGCTTCTTTGTGTTTACAACTCGGGAGTCGAGGGTCGGAA
AGGGCTCTAGCATTTACGGTAAATGAGGTGAATGCTTAGAAAAGCAATACCATCTGGCAT
TTTGACATATTGGCGTTTGTCTACTTTCATGGACCGCGGATTACTACCTTCTCACCCACT
CTGTAATCATTTTATCGCAATTGACGTGTCCATAACTCTAGCCATGTCGCATCAGCAGAA
TTAAAGAGAGATGCTTCTCTCCCTCAGCTGGGAAAGGTAGGGTTACTAGGACACCTTAAA
ACGGATAAGAATCAATGGTCATGGAAGTATCTTCTTCGTATGCCGCG
>comp49_c0_seq1 len=3349 path=[3327:0-3348]
CTGTCCATTGATTGAAAATGCGATCTGTCGCGTGCCCATCCCAAACCACCTTTTCATATC
CCGTAACTCCTAACATACCGAAGCTATCTCAGAGTCGCCTCTATAGGCGTAATCATGAAT
GCCAGTCTGGCCAGCAAACATCTTATTCTCATACTTCATGTCATCCGTCGTCAGTCGATC
ATCAAGCACACCATGCGCCTGTAATCATGAAGTATTCCCGCCATGTCTCACACTATCCGC
CTTAATCATAAAGCTCCTCCGCCATGTCCGTGTCATCTCCCATGACCTCATCCATGGCCT
CCACCTCCTCGTCAGACATGACATCGTAATCAGGCTCCGGGTTCGGGTCCCTGTGATTCG
GCAGCACCGTGATCTTGCCCTTATCAAGCCGCACCCGCGCTTTCTCGCCGTCCTTGATCG
TGCCCCGCAAGATGAGGATGGCCAACCGGTTCAGCACCTCCTTCTCAATGATGCGGGCCA
GAGGGCGGGCACCGTACGCCGGCGAGTATCCCGCATTGGCGAGGTAGTCCCGCGCAGCGT
CATCGATATCGATGTAGACCTTGCGGTTGTTGTCAAGGAGACGCTTCTGCACCTCGCTGA
TGCGCAGGTCGACAATCCTGCGAATCTCGTCGCGCGTAAGACGGTTAAAGATGACAGTAG
AGTTGATACGGTTGAGGAACTCGGGCAGGAAGTAGTTGCGCAGCGCATTCATGACCAGTT
CGCGTGTCGTGGAATCGATGCGCCGACTGCGGCTGGTTGACCGTGTCAGGAACTCGGCCC
CCAGGTTGGATGTCATGACAATGATGCAGTTCTTGCCGTCCACCACGCGACCTTGTCCGT
CTGTGATGCGGCCATCATCCATGAGCTGGAGAAGAACTGTCAGGATTTCCTTGGCAGCTT
TCTCAACCTCGTCAAACAGCAAGATGGAGAATGGCTTGCGACGCAGCGCCTCCGTCAGCT
GGCCGCCGGCATCATGGCCAACGTAGCCAGGCGGAGCACCGATCATTCGGCTTAGTGCAT
GCCGTTCCTGGTACTCCGACATGTCGAAGCGGATCATGGCCTTCGGATCATCAAACAGAA
ACTCGGCAAGTGCCTTGGTGAGGAGCGTCTTGCCCGTGCCGGAAGGACCGCAGAAGAGGA
AGCTGGGGGGCTGGTTGGGATTGCTGAGACCCGAGCGCTGCAGCCGGATAGCATTGGCCA
CCGACTGGACAGCCTCCTGCTGACCGACCACAACCTTGCCCAGTTCCTTCTCCATGTGGA
CGAGCTTCTCAATCTCCGATGTCTTCAGCCGTGTCACAGGGATGCCTGTCCACCGTGAGA
CAATCTCATTGATGTGCTCGGTCGACACCACGTCCGTCACCATGGACCCGGTGCCATGCT
CGTCTGCTATCGCACTCAAAGAAGCATCCGCAGCCGCCTTCTTCTCTTCGAGCTGCTTGA
TCCTCGCGATCTGCTCGGGGATGGCACCATACTTGAGGTCGGCCGCCTTGCTGTGGTCAC
CCTCATACTCGGCATCTTCCAGGCGTTTCTTGAGCTCATCGAGCTTGACCTTGGCTTGGT
GGATCTCCTCGCCTCGCTTGATTTCGCTCTCGTACTTGGCTCGGAGCGGTGCAAGCTCCT
CTTCGACAGCCGTGGCGTCCTTGCGCGCCTGCACGAGACGTGTCTGCGAAGCCTCGTCCT
TCTCCTTCTCCAACGCTGTGATTTCGATGAGTAGCTGGCGAAGCTTGCGCTCGAGCGAGT
CAATAATTTCGGGCTGCGACTCGCGCGCCACGCGGACAGCCGCTGCAGCTTCGTCGACCA
GGTCAATTGCCGAATCGGGCAGCCGTCGGGATGTCAAGTAGCGGGCCGCCAGGTTCGCTG
CCGACACCAGGGCACTATCCATGATGGTGACGCGGTGATGGCGGTCGTATCGCTCCTTCA
AGCCTCGCAGAATCGAGATTGTCTCGGGAACGGTGGGTTCCTTGACAATGACCTGCTGGA
AACGACGCTCAAAGGCAGCGTCCTTCTCGACGTACTTGCGATACTCTGCAAGCGTGGTGG
CACCAATGCAGTGCAACTGACCCCGGGCCAGCATGGGCTTCAGCAGGTTGGCTGCATCCA
TGCCGCCCTCACCAGACGATCCCGCACCCATGAGCAGGTGGATCTCGTCGACGAACAGGA
CAATCATATCCTTGGAATCCTCAATCTCCTTCAGAACACCCTTCATCCGCTCCTCGAATT
CACCCCGATACTTGCTTCCGGCGACTAGAGCACCCACGTCTAGCGACAGAAGCTTGCAGT
GCTTCAAGTTGTCGGGAACATCGCGGTTTGCGATCCGCTGCGCAAGGCCTTCGACGACTG
TCGTCTTGCCCACACCCGGCTCGCCGATGAGGACAGGGTTGTTCTTGGTTCGTCGTGAGA
GGATCCGAATCACGCGGCGGATCTCTTCTTCCCGGCCAATTACGGGATCGATCTTCTTGT
CGCGAGCCATGGCCGTCATGTCGATGGTAAACTTGGCCAGGTTCTCCGTCTCCTGCTCCG
TGTCGGCTGTCTTGCTGTCGAGCCGCTTTGTGCCTCGGATCTCCCGAACAGCATCCTGAA
TGAGCTTGGCCTTGGGAATGTTGGCCTCTTTCAACGAGGTCTGGATGCTGTAATCTTCGG
CCAGAGCAACGATGAGGTGGTCGACGCCGATGTATGAGTCCTTCTGCAGCTTCTGCAGCT
CTTGCGCCTTCTTGAGGACTGCGTGGAAGGAAGGGGCAAGGCTGACGTTCTCCGGGGGTG
GATCCTGGCTGGGCAACCGGACGAGGGTCTTCTTGAGGGCTCGGTCGAAGGCTTGAGGGT
CGCCGTGGGCCCGCTCAATGACCTGCCGGAACATGGTGGTGATGGTGCCGGGGACGGCAT
TCTGCTGGTCCTTGGACAGGTCGGGCGGGGGTTCGAGGAGCGAGACGGCGAGGTGAACGG
GTAGCAACTGCGAGTGGGCGTACTGCTCGGCCAGAGCCATGGCATCCTCCACGGCCTTCT
GGCCCCTATCGGTAAACTCCATGCGCGCTGTCATCGTGACGGTCTATCGGGAAGGATGTA
TGACGGTTGATGTCTAACGGAAATCGTTGTGGTTGAAACGTGGGGTAGCGTCTCGGAAAC
CTGAAATCGTCTTCTTTCCCAGCTTCTATCTCAGGAAAGACGATAGGAAAACGTAAATGA
GTTGCGAACAGAAAGGAAATGCGCGTCTGGGTATCAAATCGTTCGTTCTAGACAGACAGT
CATTCCAATCGTTGTAGCGCGGAAGACGTTGCAGGTCCCTTGACGGTGGTGACTGGATTT
TATATGTTGGTGAGAAAGCCTGATGGCATCATGAGCTGGCAGGTTCTGG
>comp50_c0_seq1 len=1247 path=[1225:0-1246]
GAGGAACAAGCTGGTGACTCTGTGGAGGAGGTTGCTTGGGGGGTTTGAGGCACGTGGCAA
ACGGCGGGGAGATGGGGCGGTGGCTGCGCCGCGGATGGAAGGGGTCGTTTGGACGAGCAA
AGAGGAAATCCCGGCTTTGCAGCTTCCGCCGCCACTTATTCCGCAGTCAGAGATGGAGAA
AGCTCAGTGGTGGGGATTGGGGTGAGGTAGGCTGGGGTTGATAGATGCGAGAGGATCATG
GAGCAGTGATGAGATCGTTCGGAAGATCGAGGGTAATAGCTCAAGGTTGGAGGAAGCACG
CTGGGTCAATGGCTGCACGACGACAATAATTCTGCGAACATAGGGACTAAAGTTGGGAAG
CTCACACAAGGAGGCACGCCTTGGGGGACTTGTTCCGAGGGAGTCCGGGAAGGAAACGAT
GGACAGAAAACTCAATTACGAACTGCCCATGTACTTGATTGACATTCATTTAGTTGACGG
AGAGTCAACTAGAAAAGACCTTTCGCCAGAACCCTTGATCATGCAATGACACCTCATTTT
GACCAGACGACAAACAACCAACGTGGAAATTCCTGGAATGCCTGCCTCCTTGGTCGACCT
TGCTCCATCCTCAGCCCGCACACTCAGAACACGCACAAGTCATCCTCGCCAATCCTCTCA
CGCTTACTTGAGAGGAATGAAACGCGACGAGTGTGTGGCACCGATACCAGGCCTACCGTG
CTTGACAGGCCGGTATGAAATGGAGAACTCTCCCAGGTAGTGACCAACCATCTCGGGCTT
GATCTCGACCTGATTGAACTCCTTGCCCGAGTAGATGCCGACGACGCTGCCGATCATCTC
AGGCACCACGATCATGTTCCTGAGATGTGTCTTGACGAGCTCAGGCTTCTCGTTGGGCTT
AGCCTCCTGCTTAGCCTTGCGGAGCTTCTTGATGAGGCCCATAGGGCGGCGCTTGAGACC
GCGGTTGATTCGACGCCGGGCGCGGGCGTGGACAATCTCGCGGAGCTCATCCGACGAGAG
ATCGAGGAGGGCCTCGAGATCGACTCCTCGGTAGGAGAACTTGCGGAAGGCTCTTCTCTT
CTTGAGCTCGGCAGCCTCCTCAGCGTTGTATTCCTCGTCAGCCATTGTTGCGATTGTTGG
GTGTTTTGACGCGGCTCGGGTGGGTGTTTTTCGATGTCGAGAGGAATTTGTAGGGAGATC
GTAGAAATGTCGTCGTGGTTAATATGTTCAGATCTGTTTGGAGGGGG
>comp51_c0_seq1 len=2335 path=[1:0-2334]
GGAGGGGTAGGAATTGGAGACTCCCCTAGCACCAGGGTACTACGTAGTACATTATCCGAT
ACAGAAACGGCTCCGCGTAGCAAGTCGCTGGCAGAGAACCTACTTTTCCCTCTTGAGCAG
CAAACATAGGACACACGCATGGCCAAGGCAGTTAAACATGTTTCTGTCAACTTTCGTCTT
AGGTATCTCTAAGTCAGATACAGTACAGGTTATCGGCATGTTGTACATTGAAGGATCAGC
AGCAAAATTCCCCCGGTTCGCCATTTTCCCATGGATTACAGGGCAACACGGGTACAAAGA
CGTGCCGCGTCAAGAGCAGAGAGGTACCTAGGTAGTTGGATCAAGATGCCATGTCCGCCA
TCCGCTCCAGTCCTATGATTAGCAAAAGAAATCCAGTTGCAGTGCCTGTCATTTTACATC
ATGCCGCCCATTCCTCCCATGCCACCCATGCCACCCATCGGGGGGGCTCCTGCACCCTTC
TCCTCGGGCGACTCAACCACGGCGACCTCGGTTGTGCCGAGGAGCGACGCAACGCCAGAT
GCATCCACAAGACCAGTCCTGACAACCTTGAGCGGGTCCAGGATGCCAGCCTGAATCATG
TCGACATACTCGCCCTTAGAGCTGTCGAAGCCCTTGTTGAAGTCGCTGCCAAAGTCGTCC
ATAAGCTTGCCTACCACAACGGCACCCTCCATGCCCGCGTTTGTGACGATCGTTTTGGCA
GGCTGGGTCACTGCGTTCTTGACAATGCTGACACCGAGCTGCTGGTCGAAGTTGCTTGTC
TTGACCCCCTTCAATTGAGCTGCAGCCTTGAGAAGAGCAGTGCCACCACCAGGTAGAATA
CCCTCTTCAACAGCGGCACGGGTAGCATTAAGAGCGTCCACGAACCGGTCTTTCTTCTCT
CCCACCTCCACCTCCGAAGAGCCACCCACCTTGATGACGGCCACACCGCCAGAAAGCTTG
GCCAAGCGCTCCTGAAGCTTCTCCTTCTCATACTCGGATGTGGTGGGGTCAGCCATGACC
CCACGAATTTGCTCACAGCGCTGGGCAATTGCATCCTTGCTACCCTCTCCGTTGAGAATA
ATGGTATCCTCCTTAGTGATGGTGATCGAGCCGGTGGATCCGAGTAAGTCGGGGCTGGCC
TTCTCGAGCTTGATATCAAGCTCATCAGTGAAGACAGTACCGCTGGTGAGGACGCCGATG
TCACCGAGGATGGACTTGCGGTTGTCACCAAAACCGGGCGCTTTGACGGCCGCAACTTGA
AGCTGGCCACGAAGCTTGTTTAGGATGCAAACAGCCAGAGCTTCGCCTTCAATATCCTCG
GCAATGATGACCAGGGGGCGGCGCATTTGTGACGAGGCCTCCAATGCAGGAATGATATCC
TGAACAGCAGAGATCTTTTTCTCCGAGAGAAGGATCAGAGGCTTCTCGAACTCAACCTTC
TGGCTCTTGGTGTCGGTGATGAAATAGGGCGATACGAAGCCGCGGTCGAACCGCATGCCC
TCAGTCACCTCCATCTCGTCCTGCATAGTCTTGCCTTCCTTGACCGTGATGACACCTTCC
TTGCCAACCTTCTCCATGGCACTGGCAATCAGTTTCCCAATTTCCTGGTCACCATTCGCG
CTGATCGTGGCAACCTGGGCGACCTCCTCGCTTGTAGTGATGTCCCTCTTGTTTTTCTGG
AGAAATTCGACCACTTGCTCAACAGCAGCCTGAATACCGCGGCGGAGATCCATGGGGTTG
CAGCCGGCGGCAACATTCTTGACCGTCTCCGAGAAGATTGCGCGTGCTAGAACAGTGGCA
GTGGTAGTTCCGTCGCCGGCCACCTCGTTTGTCTTGCCCGCCACATCTTGTAATAGCTTT
GCGCCAAGATCCTCAAACTTGTCCTTCAAGGTGATGGCCTTTGCAACGGTAACACCGTCC
TTTGTGATCTTGGGGGAGCCATAGCTCGACTCGATCAAGACGTTCCTTCCCTTGGGACCT
AGTGTTGTCGCAACCGCCTTCGCGAGCGTCTCAGCGCCTGCCAGAAGAGCTGCGCGAGCT
TCGACCCCGAACTTAAGCTCCTTGTGTGCGAATCGAACTTGCTGGCCAAAACCCGGACCC
GACCGAAACTTTGAAGCGGCCGAAGACGCGGCGACAGCTGCGCGAGTCGTCCGCGATCCC
AGAGCCCGCTGCATTGTAGAGAGAATTTGATTGATGAGCACGAGGGTAGCTGATTTAGTG
GGAATTGTGGCAGGACCAAGGCTGAAGGGAAGATAGAATTTTGATTAGATAGATGGTGAC
AGTTTCAAGATTTTGAGGTTGGGAGAAAGGGAGAAAATAGAATTAAAAAACAAAA
>comp52_c0_seq1 len=599 path=[577:0-598]
GTCCTCGGACACGATCGACAATGTCAAGTCCAAGATCCAGGACAAGGAGGGCATCCCGCC
CGACCAGCAGCGCCTGATCTTTGCCGGCAAGCAGCTTGAGGATGGCCGCACGCTCTCCGA
CTACAACATCCAGAAGGAGTCGACGCTCCACCTTGTGCTGCGCCTCCGCGGTGGCGCCAA
GAAGAGGAAGAAGAAGGTGTACACCACCCCCAAGAAGATCAAGCACAAGCGGAAGAAGAC
CAAGCTCGCTGTGCTCAAGTACTACAAGGTCGACTCGGACGGCAAGATTGAGCGCCTCCG
ACGCGAGTGCCCCAACGAGACTTGCGGCGCTGGTGTCTTCATGGCTGCCATGAACGACAG
GCAATACTGCGGCTCGTGCCACCTTACCTATGTGTTCGACAAGCAGTAACGTTTTGACGA
ACAGTGGAGGCGAGGCAATAAAGACTGGTCTGGTTTGAGGGACGGTATGGGAAACACTAC
GGCGTTGGGTGTAGCATAGACACGCACAGGGCCACCACGTCTCGAGGAAGACTGGGCTCT
GTGAAGCGAATCTTGCCAGCCATGAATAAAGGCATTTGACAAGACCAAAAAAAAAAAAA
>comp53_c0_seq1 len=839 path=[817:0-838]
CTCCAAGGGCGTAACACAACGAAGAGTATTGAATTAATGGAAGAATCTGATCATTGGGAC
AGTGCCTGCTTCGCGGTAGCTATTTGATCACGGTGTGAAGCCCGAGACGGCTGCAAGCGT
CTTGTTTGCATTGGGCGGTGTACGCGGACCAATGCTTGATCACCATTGCCCCTGGTGCCA
CACCTTTCGAATGCATCCGTTCTAAAATCATAAAGCCTTTTTGTTCGTTTCATGGGCTAC
CTGATGGAATAACGGGACGTCCGCCGCCCATTCTGACTTGGGAGGACAACATTCTGTCGT
CCAACCAGCAACACCAGAGTACATTCCTTCCTCTTGCAGCAATCTTCCGTGGCCAACCCA
CAGCACAGTACACGGGCCTCTTAAGCCACCTTGGGAGCCTGGGTGGGAACAACCTTCTTG
CCATCCTTGTTGTATCGGACACGCGGGGGAGGAGCCCGGTTGCGGCGACCCTCGCGTGAT
CGGACCCGGACAATCTTGCCGTGGATGGCGCAAGAGACGCAGTACTGCAGCTTCAGGTAC
ATCTTGGGTACTGTATACTCCGAAAAGACGGAAGCATCCGAGATATCACGAATGGCAGCA
GACTCGACCATGTTGCGGATGGTGAAGCGCTTAATAGCCTTGTCCTTGGGGGTGCATCGC
GAGCAGTTGGAGCACCGAATCGGCTTGACGTGGCCGCGGCCCTTCTTGTTGCGGCCGTTA
TTCTTTCTCTTCTTGACCATTTTGACGAATTTTTTGCAGTGTCGACTGGATGTTGAGGTA
CAAGAATTGAAGCACGTCGACCAAAATTTCGCCAAAGATTTCTCTGCATCTGGTGGTGG
>comp55_c0_seq1 len=1005 path=[1:0-1004]
GCGAGATCTCGGGCACTCAAGCAGGTAATGTTTAAGAAATTTTATTGTCGCAGGAACCAC
CAGCCTCGTCAATCATAAGAACATGGATAGAAACCCCGCCCCGTCAGCGAACACACTCTC
TCCAACACGGTGAGAGAACATCTAGGAGGTCTCTCCGAGGCGTGCCATATCTTGGGCCTT
GCCCTGCAAGTCGGGCGCCCAAACTCAGTACCTCCGGATATGCTGCGCACGGCGATTGCG
AGTGAGAAAAGGCGAGAAGTTCACATTAGATTGAGGTCCCCGCCCATCGACAAGCTGATT
TCGCCCCAAATCCCTAATAAGGGTGAATTTTCCGCATGGCTACTGCGGTCTCTCTAACCA
TGTATACATAAACCTAACGCCGTCCGGAAGATGCTTTGGTTTATGACGGAGGGGCACCGC
GGCCACGGCCATAGCCACCACGGAATTGAGGAGCAAATTCGCCAGGGGCACCGCCCTCCT
TGCCCTCACCACCCTCACGTCGTCGGTAGCCGCCCTCACGATCACCACGGTCGCCGCCGC
GTCCACGGCCAAATGGTCTCCTCTCGCGCTCACCCTCGCCCATCATGCCGCGGGGAGGAG
CGTGCGACCGCTGCTGCTTGATATGCGTGGCAGGGACGATCTCGGCGGGGAGGTGCAGCC
ATTCTCGGAGGTAGTCGAGACCCTCGGGGGTCAGGGTGTAGTAGAAGTATTGCCACGAAA
ACTGCGTCTTGACATATCCCCGGGAGTCGAGCGACTGGCAGGCCTTTACGACGTAGAGGT
TCTTGGTGTCGATGTCGGGGTGCTTGGGAAGGTTGAAGTCCTTCTTGGCGACGAGCACGC
CCTCTCGGAAGAGGTACTCGTGGATCTTCTTGCGATCAGCCTTCGGGATGAGCATTTTGT
CTGTTTGTTGTCTGCTCAGCGTTGATGATGCTGGAAAGAGGGAGGGGTGGAGATTGAGAT
GTAGAGCAGCAGGCTTAAGGACTTTTTTGTGTGTGGAAAACCCTA
>comp56_c0_seq1 len=1454 path=[1432:0-1453]
CAGCCGGCTCCAGGAACACAGAGTGGGCTGACGAAGAGGAGCCCGATATCGGGTGGATCC
GCCGTGCCTGGGGTGATCAGCACGAGATGGTTACGGAGAGATCCCTATCGAGGCTGCATG
CCATCGAGGTTTCGGATATCAGGTGCCGTCCCTTCCGCGATGTTTAGATTGAGGGAGGAA
ATTTTTTGATTTGCTATGTATGGTGATTATGAATAGGTTCTTTGTTGATGTCATGGAGGA
CTCAATGTGTTGCTGTGGAAAGTATATAAAGTTTGCGTCCCAGCCTTATGTTGAATCCCC
TCTACAACACTCCATCATCACAACTACATACCTAATACCCACCAAAGCAAGAAACTCTCA
CCTAACCTCCAACTCACCTCACCACTTCAACTCTCCCAAAAATCATCCATTTAGATGCTC
TTCCACATCTCCCTCCACCGCACCCCCAAAATGCCCACCCCCCCAACCTCCCGCCCCTCC
TCCACCACCTCCAAACACTCCTCCCCCTTCCACCCCCCCAGCCCCGCCGAAGCCCACAAC
AACTTCCCCGGCACGAACCCGCACCACGCCGGCGACCGGGACGCCGACAACAACTTCTCC
GGCACGGGCGCGCGGGAGCCCAGCTGCGCCAACAACTTCACGGGCGCGAACCCGCAGGGC
CGCGCGCGGAATAACTTCACGGGTGCGGATCGGGGCTTGGGCGGCCGGCGGAATAATTTT
GATGGGGCGAGCCCGGTGAGACAGGGGAACAACTTTTCGGGGACGGGGCCGAGGGAGGAG
GATGCGGAGTAGGAGACAGGGACGCAGGATAAGGGTAGGAGTTCGAAAGGGGGCAAAATG
AACATGGCATGGTAACCAAGGGCATGCACGGCGTCAGGGAATGGGTGTAGACGGTCACAC
GGTATCATGGAGAGTCAACGAAGGGTTCGCGGGGGCGGTTTTCACATCATCTGATAGTCA
TAATGCAGTAATCAATCAATCTCCGTTGAGCAGATATCCAAACGACGACAGTTCTAGCAA
GAGAGGCCTCTAATGGTATGCCTTGTATACATTATATCCCGATATGCGCCGTCATTCGAC
GCCAAGAAACTCCCGTCGCGGACCCAGTGTCCACAAGACCCAACCTAATATATAGAGCAG
CCTTGTCGCTCAAAGAAATCAGGACATCTCAGTATCTTCTGATCCCCCCTTTCCGCGAAA
AGAGAAACAATCGCCAGTTTTGCCTCCCAGTAAACGCCAGACGCAGACAACTAAAAATGA
GGGTATATGGTGATGCTCGCTTCAAATCAATTCAACCCGGGAGATAAACATGCCGTGCGT
CCATGTCGTCATTCACAGGCTTGGGTTCGGATAATCGGCCGATGTCTGCCCCACCGTCTT
GTCAGGCGGGCCGTAGTGTCCGTGGGTCTCGGCCTGTTCCGTCACCACATCCAGCTGTGG
AGTCCCCATTCCGG
>comp57_c0_seq1 len=2167 path=[1:0-2166]
AACGCGGTGTAAAGGGAGCAGAACGGAGAGTTGAACTCGTCAGCCTAGTCCTGTCGTTTT
CCACCTCCCTCATCATTAACCCAAAATCCTACAGGCGACAACACTGAGCTTGAGACAAAA
GGAATCGAGGGCCTATCATTGAGTCTTCTCAGCTCTATTTTACAAATGGCTCGACCTCAG
TATCCCCAGTATGGCATCGTATCCCTCGGCCAGCCCGACCCTCCACCAAGCCCCTCTCGC
CTCTAAACAACGAAAAGATCAAAGTGACAACCCATCCTCTTCGGTATAGACAGTACGTCT
CCCTCGCCAACAATCCGCTTTTACCACACTCTAAGATGCCTTTTGACTACAATTAACCCA
GGAAGCTCTTGGTGAAGGAAGTGATCACGTCCCTCAGCTTGGCCTCGAGGTCCTTGCTGA
GGGCGCCCTCCTTGTCAATCGTTGCCAGGAGCTCCTTCTCGTTCTCCTTAATGTGTGAGA
GGAAGTCGGACTCCCATTGAAGAATCCGGTTGACAGGGACCTGGTCAAGGTGGCCGTTGA
CACCAGCGAAGATAAGGGGAACCATCTCGTTGACAGCCATCGGCGAGTACTGCTTCTGCT
TGAGGAGCTCCGTCAAGCGTTCACCACGGCTGAGGGTCTGCTTGGTAGCAGCATCAAGAT
CGGAACCGAACTGAGCAAAGGCGGCGACTTCACGGTACTGAGCCAAGAAAAGCTTGAGCG
AGCCGGCGACTTGCTTCATGGCCTTGAGCTGGGCAGCGGAACCGACACGGGACACCGAGA
GACCGACGTTGATGGCCGGACGAACACCCTTGTAGAAGAGTTCGGACTCGAGGAAGATCT
GGCCGTCGGTAATGGAAATGACGTTGGTGGGAATGTAGGCAGACACGTCACCACCCTGTG
TCTCAATGACAGGGAGGGCAGTCATGGAGCCACCACCGTGCTTGTCGTTCATCTTGGCAG
CCCGCTCCAGAAGACGAGAGTGGAGGTAGAAGACGTCGCCAGGGTACGCCTCACGGCCGG
GGGGACGTCGAAGAAGCAGCGACATCTGACGGTAGGCCACGGCCTGCTTCGACAGATCGT
CGTAAACGACAAGAGCGTGCTTGCCGTTGTCACGGAAGTACTCGGCAATAGCACAGCCAG
TGAAGGGCGCAATGTACTGCAGAGGAGCAGCTTCTGAGGCAGTGGCGGCGACGACAATCG
AGTACTTCATGGCGTCGTTCTCCTCCAGAGTCTTGACGAGCTGGGCAACGGTCGATCGCT
TCTGACCAACGGCAACGTAGATGCAGTAGAGCTTCTTGGTCTCGTCGTTGCCGTTGTTCC
ATCGCTTCTGGTTCAAGATGGCATCCAGGGCGACGGCCGTCTTGCCAGTCTGACGATCGC
CGATGATAAGCTCACGCTGGCCACGGCCAATAGGCACCATGGCGTCGATCGACTTGAGAC
CTGTCTGCACCGGCTGGTTGACCGAGCGCCGAGGAAGAATGCCAGGGGCCTTGAGCTGAG
CTCGGCGCTTCTCCTTGGTCTTGATGGGACCCTTGCCGTCGATGGGGTTGCCCAGAGCGT
CCACGACACGGCCCAACATCTCAATGCCGACAGGCACGTCCACGATTTCGCCGGTTCGCT
TGACCGTCTCGCCCTCCTTGACCAATCGATCGGAACCGAAAAGCACAACACCGACCTGGC
CGGCCTCGAGGTTCATGCACATGCCCTTGACACCGGAAGCGAACTCGACAAGCTCCTCGG
CCTGGACATTGGCCATGCCATGGACACGAGCGATACCATCACCGACAGAAAGAACGCGGC
CAGTCTCGGCGAGACCAGCTTCTTCCTGGACGCCGCGAATTCTTTGTTCGAGGATAGACG
AGACCTCGGTAGGCGATGCCTTGTCAGCGTAGGTGCGGGCTTGTATCGAGGCAGCGTTGA
AGGCTGCTGGTGCGGCATTTCGTGCTACCGCAGCCCGACCCGAGGCGCCGAGGGCGCTCG
CGGCGCGAGTTGACTGACGGAGAGCCGTCCGAAACATAATTAAAGGTATCGGGAGGAGGT
CTAGAGCGTGAGGGATTCAATTGCAAGGCTCTTGCAATTGAAAGGAGAGGAGATGCTAGG
TGGTGTCACTGCCTTGAAGGATTCCAAGAAGCGGTTTTTTGCGAGAGGACAGTGGTGAGA
AGATGAG
>comp58_c0_seq1 len=2390 path=[2368:0-2389]
AATGTCTGACTAGATAACATTGTCTTGATTTACAACACAAACTAACGGACCAACTTCAAC
CATGTCAGACAACTCAATGTCCAGGATATCACGTCTCACACCCAACACACACATAATAAT
ACAAAGAAAGGTATTGAAGTATGTCTGACAACATCAATTATGACCAAAAGAGTCCGAGAG
TCAACCGAACCCCCATCTATGCACCCTTTCGTCAACACCGGACGTCATCCGCATTACATC
AAATTATCTCTACACATGTATAAACCCATCGCCTCATCCCCTCATCCACCTTAATTGCAC
GTCCCAAAGTCCCCCTGGCAGCCCTGGCCGCAGTACGCGGCAGTGGCACCGCACCACCCA
CTCTGGGAGCAGCAGTTCCCAAACACGGAGCCCTGGCACGTCGTGCCGTACCCGCAGGAC
CCGTCCGTGGAAACCGTGAGATCACCGCCGCCACCGCCGCCGGTGCTGCCGCCGCCGCCG
GCGCAGTTACCGCGGAGGGCAATGCAGCCGGCCCCGCAGTAGGCGTCCGTGGCGCCGCAC
CAGCCGTTCTGGGAGCAGCAGTCGCCGAAGGCACTGCCGATGCAGGTAATCGCGTCAGAG
GCGCACGACCCATCGGTTGAAACAGTCTGGCCCGTGCCGCCGCCAGCGCCACCGTCTCCT
CCATCACCACCATCACCACCATCGCCGCCGTCACCTCCATCGCCACCACCAGTACCACCA
CCCGATGTACATGAACCAAAGTCGTTTTGGCAGCCCTGGCCGCAGTATCCGTCAGTGGCA
CCGCACCATCCGTGTTGGGAGCAGCAATTTCCGAAGGCCGAGCCCTGGCAGGTAATGCCG
TTGCCGCACGTACCGTCGGTGGAGACTGTGAGACCGCCGCCGGAGCCTCCGTCGCCGCCA
TCACCGCCGGAGCCTCCGTCACCACCATCGCCGCCGCCGGTCGGGCCGGTGCGATACCAG
TTAGCCTTGGGATCGTTGAGGCACTTGCCCAGGGGCACAGACGTGTAGCCCGACGCGGAG
AGGGTGGCGAGCATGTAGTCGGTGAAGTTGTAGATGGTCTGGTACTGGAGATCGTGCTCG
ATGTGCAGCCACGAGGTGGTGGCCGGGTTGGTGTTCATGGCGTCAATCCAGATATCCTTT
GCGCCCTGGATGAGGGCGGGCGAGTCGCGGAGGTAGCCCTCAGTGTTTAGGTCGAAGTAG
GTGATGTGGTAGCCGAGCGACGACATGACCTGCTGGCAGAGGGCCGGGCACTTGGAGTAA
GGAGGCCTCATGTATGTGGGGAAGAAGCCCAAGATGTCGTTGATGGCGATCTCATTGTAG
ATCATCTGGTTGCGGATCTGGGCTTCGGTGAGGGTTGAGAGGTCCTGGTGAGACCATGTG
TGACTGGCTATTTGGTGGCCCTCATTATACATGCGGTTGATGATAGCAGGCCACGGCTTG
CTGCCGTCATTGAGCTGGCCCTTGCCAATGTTGTTCCCTGTGACGAAGAACGTAGCGACA
TGGCCGGCCGCGGCAAACTTGTCGAGCAGATCATTCGTGTAGATGTATGGGCCATCGTCG
TAGGTAATGGCCACTTCGCCAGTCGTGTAGCAGTCATAGATGCCAACGCCGCCGTACGGA
ACAGCACCGAGGTGTGGCCTGGGTACACCGGAGGTGTCCGCACCGGTTGGCCGCTGGTTG
GCGTCACAGCCCGGGCCGTAGTTGATCTGGCAGTTGGGGCCGTAGCAGTATTCCGTTCCA
GTACCGCAGAACCCAGCGCCCGAGCAGCATTCGCCTGCCGGGCATACCTGGTTATTGTGG
TCGGGACCGCACCGGACCACCTGCCTCTTGCCCACGAGCTCCTTGCCCGCTGGCTCCTCC
CGCTTGGTCTCGCTGCCCTGGGGACCGACAGCCTCGTAGCCGCGGCGGGTCCTCATCGAG
CCGCCGCCGACGACGTAGGGAAGCGGGACGTGTCCGTCATGGGCGAGAACGGCCTCGCCG
AACAAGGCGGCGAGGAAGACGGGCTCGAACCGCATGGTTCCGTGAATCCGTATATGCTTC
CTTGACTCGATACCGGACGGAACAAATTAGGGATGGGAAGGTTAAAAAGGAAAAGAGAAG
AGAGATGGGAAAGAAGCGAGTGTAAGTAGAACGAGGGACGGGGTTGGTAGATAAGCGAAG
GACTACCAGACGTTCATGAGCAGTGACAGCTTGTCGATCTCCCTGAACGGGTTCAAGAGA
AAAGGCGCAGTGGTTCTGTCGACGCAGTCACGGGCGCCTCGAGTCTTGTACTGCGAGCAT
CTGCATGCACCACGGTGAGGGAAAACCGGGGAATAAAAGGGAAGACGGGAAAAAGAAAAG
AAACAAGATCCCGAAAAGGCTTGGTATAGCGGCGGTCGTTAACGCACCCG
>comp59_c0_seq1 len=476 path=[454:0-475]
GAAGCCCATGTCCTCGTCGGACTCCTCCTTTTCTTCTTCCTTAGGCTCCTCCTTTGCTGC
CTCCTCGGCGGCACCACCAGCAGCGGCACCACCGGCGGCAGGGGCAGCAGCACCGCCACC
AGAGCCAACGTTCATGAGGAGATCCTTGATGTCCTTGCCCTCAAGTGCCTTGGCGAACAA
CTGGGTCCAGATGGGCTCAACTTCCTCAATACCGGCAGCCTTGATGAGGGTCTGGAGCTT
CTCGGAGGTGACATCGACACCATCATCCGCGAGGATGAGGGCGGCATAGGACGAAGCAAG
CTCGGGAGTCGACATTGTGATGAATGCGCGAGGATTTGGCGAACTTGAAAGTGACGGAGA
TTGGACTACACGGGTGTGGTGTATGTGATGGAAGTTTTCTAGACAGTCTTTTGTCAAGCT
GCGAAAAAGGAACAGGAATTTTTGCAGGGCTTGCCCACTTTGGCTGACATTCTGTG
>comp60_c0_seq1 len=1566 path=[1544:0-1565]
AGTCGGGGTATCAAAAAGTTGAACACCGTATTTTGAAAGCGCTTCCCCCACACAACACAT
CGTCACTCTCAAGGACGACGACAATCCCGCCTCCAGAGACTGCATCTGCTGGCGCAGCCT
CTGACCTTTTGCCTGCAATCGATACTCGAACTGAACGTCAGTGAACCGCCGATATGGGCA
GAGTCATCCGCAACCAGCGGAAAGGCCGCGGCAGCATTTTCACCGCGAACACACGCCTTC
GAAAGGGTGCCGCCAAGTTTCGATCCCTCGACTACGCCGAGCGACATGGCTACATTCGAG
GCATCGTGAAGGAAATCCTTCACGACCCTGGACGTGGCGCCCCTCTTGCTAGGGTTGTCT
TCCGCGACCCCTACAAGTTCAAGCAGAACATGGAGACATTCATCGCCAACGAGGGCATGT
ACACTGGCCAGTTCATCTATGCCGGCAAGAAGGCTGCCCTGACGGTAGGAAACGTCCTGC
CCGTCGGCTCCATGCCCGAGGGTACCGTCGTTTCAAACGTGGAGGAGAAGATTGGCGACC
GCGGCTGCCTCGGCCGGACGTCGGGCAACTACGTAACGATTGTTGGCCACAATCCCGATG
AGGGCAAGACCCGCATCAAGCTTCCGTCTGGCGCCAAGAAGATCATCCACAGCTCGTCGC
GAGGCATGATCGGCATTGTTGCTGGCGGTGGTCGTACAGACAAGCCTCTCATGAAGGCCT
CGCGTGCCAAACATAAGTTCGCCGTCAAGCGCAACAGCTGGCCCAAGACTCGTGGTGTTG
CCATGAACCCTGTGGACCATCCTCACGGTGGTGGTAACCACCAACATATCGGCAAGGCCT
CGACCATCTCGAGATACGCTGCCCAGGGTCAGAAGGCAGGTCTCATCGCTGCACGCAGGA
CTGGTCTCCTCCGGGGTACTCAGAAGACGAAGGAATAAGAGCATATTTGGTCTTTCCTTG
TTTTCATCGGGACGGAGTTGGGGGATCATATTTCCGAGTTCTTGCGAGGACAGAAATGCC
AGGGGACTCGAACAGGGCCTGCCACGACGTATTGAGGATTTGGAGGTGGGCCGGGGAATA
GAACTACAAGCCAAACTCTGTCCAGAGTTTCCAGCGTGGTTGACTCGATTTTGCAAGTCG
TGACGCGATGACAACAATGTTGGAGAGCAGTCACATCGTCACTCGGTGGGGAAAATAGCG
GGGACCCATGACGAAATACATATGAATTCCAATTTTCGACTACCTTCGCCTTCCCGCTAA
CTGGGGCTGGATGCGGTGCTCTTATGCAGGGCCATTCGTCGAAATTTGGTGTGATTTCGA
AGGCTTCCTGGGGGTGACGATAGCTACTAGCTGGGTCGTGGTTCAAGCCATGACTGTATC
AAGGGCAGCATCGTATGGTGTAGTGATCTATTCCGTGACGATATCCTCTTTGTCTGGATT
TTTAGTGGTCCTACTATCTGCCTCGAAATACCTAGACTATGTAATCTTCATTTTTGGACC
CCTAACCGTATCTATGAAGAAGAGATCCATGCATATTCCTCAGTAGCATACCATTTTCGC
CCTGAT
>comp61_c0_seq1 len=2603 path=[1:0-2200 2202:2201-2401 2403:2402-2602]
TGTCTTAGAAGTTTGTTGCTTATTTTAAGCTTGAATGAAACATTACCAATACGAAGAGAG
GAGAAACATCCAAGACGAGATGGCATGAAAAAGCGTAGTTGGCATTATGATTACAAGAAT
GGAAAAAACCAGCTCCGTACACACACACGAACAGACAACTGCAGTGCCACACAAGTCCCA
GGCATGAAGTGAAATAAATGTTCCTCTTCTGGCCCAGCTTGAGCGAAACTGGGTCAAAGT
GGTTGCCCAAAAGAAATCAGTTTTCCATTCCCGTAACGAGAGAGAAAAAAATCTACTCCC
AATCTTTCCTAATACCTAGCCTACATAATGAGAAAAGGTCCCTTTCATGCCTTCATAGTT
TCCATCTCTACTGCACCCGGACAAACTGGCCATGGCTGGGAACGCCGTCCGCCACCACGA
ACAGCATATAGTAGCCCGCCGGCGCCACCGCCTTGCTGGGTGGCGGCGTGGCCGTCATGG
TCTGGACGACGTTGCCCGGCTGGAACCCGGCAGTCTCGAGGTAGACCATGCGGTGGCCCA
TGTGCACCGAGTGCGTGACGAAGCCGACGTAGTAGAGCACCACCTTGACGTCCTGCACCG
CGCCGTTGGGTAGCCCAAAGTTGACCGTGAAGGTGTCCTGGCTGCCGGCTGTCATGACGA
GCGTCTCGGTCGCGTTGCCGTTGAGAGTGACGCCCGTGGGGCGGAGGGCCGCGTTGGCGC
CCGAGAGGTAGGGGGGAGTGTAGCGTTCGACACGGAACTCGGTCACGTACGGCGTCTCGT
CGTTGGGCTCCATCATGGGCATCTCGACCGGGTTGGAGCCCGCCACCATGATGGTGCCGT
CCAGCATCATGAGACTGACCGAGTGGTACACGCGCGCGATGGTCGACGAAGCACCAACCT
TGAAGCGCTGGCCCACGGGCGCCTTGGGGTCGTAGATGAGAGCGCTGAGCGTGGCGTCGT
CGGCAACGTTGAAGCCCTGCGCACCGCGGTTGGCGCCGTTGAGCCAAAGGACGGTGCCGT
CAAGGAGAAGGTTGCCCTCCACCATGCAGCGACCCTCGGGCATGGATTCCATCTGCCAAG
CCGCGTTGGCGGCCAGAGGCTGGATGCGACCGCAGCTGGCCTCCGTGGGGGCAGTGATGT
CCTGGTACGGGCCACCACCGCAGACAACCACATCGGGCTCGTAGTTGTTGGCGGGGTCGA
GCGGAAGCATGACGCTGCCACCCGTGTTGGGGTACGTGCGGTAGTCGCCCGCCAGGTCGG
GGAACTGCTTGATTACGGCGTTGGTGTTGACGTCGAACAGCTCGCTGCTCTTGGACACGA
ACACGAAGAGAGAGCCATCGCGGAGCAGATGGACGAAGGGGTACATGTAGTACGGCTGGT
TATCCGCCAGAATCGCCATGGGGATGTTATTGCCCTCGGTAACACCGGCAGCCGAGAGCA
TCTCGTAAGTAGGGTTGTTGTTCTCAGGGACACCGGGGTCGAGACCGTTCAGGCTGCCAG
ACGCGACGAAGATGCGGTTGTCGGGCATGATCTGTGCCGATGCGTACCAGCGGGCCGACG
CAAGCTTGGGGCCGGGCTCCGCCCAGTCCTGGCCATCCTGGGCGCCATCGGGAGAGCGGC
TGAGGTAGCGAATGCCGTCCAGGCCGTCGCCAACCGTGGGGTCGATGAAGTCAAGAGGAG
AGTTGCCGCCCACCGAGATGAATGTGCCGTCGGCGAGCGAGATACCACCGGAGCAGAAGG
CATTGGTCTTGTAGGCCAGGGGAACCCAAGTGTTTGTCTCCGGGTCGTATTCGGACGAGT
ACGCGTACTGGCCGTTAGGAAGCGTCGCCTCCGTGTAGTCCTCCACCTTGTCGAGGAAGA
CGACCTTGCCGTTGGGCATGATACCTGCGTGCATGGCGGGGACACCCGATCGGCCGATGA
CGGCGAAGTTGCCGGGGTTCGGATGAGGGGGGGCGGCCTGCGGACCAGGAGCCGGCGTGA
CGGGGGGACCGACGCAGTCGCCCGACTGGCAGCCAGCGCCGCAGTGACCCTCGGTGTTAC
CGCAGAAGCCGTACATGGAGCAGCAGTTGCCCTGATACCAGTCACCGCAAACGGTACCCC
CGTTGGCAGCGCCGCAAGTGCCGTCAGTAGTCACTTCGCCTGGAGGGTCGGTCTCGGGAT
CGGTCTCCGGATCCGGGTCAGGAGCGTTGTCGCACGGGCCCGACTGGCATCCCTCTCCGC
AGTGACCAGCTGAGTTACCGCACCAGCCATACTGTGAACAGCAACCGCCCTGGGGCCAGT
CACCGCAGATGGTGCCGCCGTTCTGAGCGCCGCACGTTCCGTCTGTTGTCACGGGGCCCT
GAGGCGGGTCGGGGTCGGTCTCCGGATCCGGATCGGGTGCGGGAGCGTTATCGCAAGGAC
CAGACTGGCATCCCTCTCCGCAGTGACCAGCTGAGTTACCGCACCAGCCATACTGTGAAC
AGCAACCGCCCTGGGGCCAGTCACCGCAGATGGTGCCGCCGTTCTGAGCGCCGCACGTTC
CGTCTGTTGTCACGGGGCCCTGAGGCGGGTCGGGGTCGGTCTCCGGATCCGGATCGGGTG
CGGGAGCGTTATCGCAAGGACCA
>comp63_c0_seq1 len=1221 path=[1:0-1220]
GGGGCGGGCATATGGATGAACCCATAGCAGTTGGAGGCTATTCTGGAGAGGTATTCTAGA
GTGGTTAGACTGGGAAGGGCAGGTAGAAATATGGCCTGATGATTGATGGAGAGAAAGAGC
TGAAATCGAGACAACTGATATAGAGTGCAAGTGTCCTTCACTTGAGTAGCCCATCGAGAG
ACAAATAGGCGACATCGTGGCAAAAGACCAAGGGACCATTTGGTCATTCATAACGTCTCT
TTGTCTTGACTTCATTTTCACGTCTATGGCAGTAGCGACTCGCCCGAGGCCAAGCTCCAG
AGCACGTCACGACGGGCCTTTTGTCATGAACTGGCGCAATCATTATACCGGCCTCCCATG
CACGCCTTGCCAGCCATCATAACCCAAGTCGTTACATTCATTCCACGGGCTTAGAGCTTC
TGCATGGCGATAATATCGCTCGACTGCACGTAGTCCTCGAAGCCTTGGATCTCGTCTTGC
AGCTCGTCCAGACTGACCTTCTCGTCCTCGACGACCAGGTTGATCTGGAGCTTCTTGATA
CCGAAGCCTACAGCAACAAGCTTCGAGGCACCCCAGACCAGACCATCCTTGTCGATCCCG
CGAACGGACGATTCGAGGGCAGCCATATCAGTCTCATCATCCCAAGGCTTGACCTCCATG
GTGACGACAGACTTAGCCGCAGGCTTGGTCTTGCCCTCCTTCTTCTTCTTGTATTCTGCT
AGACGCTCGGCCCGCACCCTCTCGGCCTCCTCATCCTCCTCGGATTCGCTGCCGAAGAGA
TCGACATCGTCGTCCTCGTCGGCAGGGGCCTTGGCCGGGTTCAGCGTTACCTCGCTAGCC
TCAGGACCGTACTGTGTGTACGACTTGGAGGCATCGCCAGGGAGGGTAGCAAACTCGGTC
TCGAACGACGCGATGTGCTTGTACCATCGGTTGGCATGGGGATATTTGTCGCCAGGAGCG
GCGCTCAGCGCCTTGAAAGTGACCACATCGGCCTGGCTGGGGGCATATCCGGAGATGTAC
GAGCGGGTCGTCAACCAGCTGTTGAGCATGGAGAGACCAGCGTCGGAAACGAGATCGGTG
AAACCCATTTTGCGAGCGAGGGGGAGGCTTTAAAGGTAAATGCGCGATCTGAAAAGTTAA
GCAAGGGAGGAAAAGAAAGGCAGAGGATTGTGTTGGGAGAGGAGTTTGGCGGGGTTTTGT
GGTTGAAATTTTCTGAAGAGG
>comp64_c0_seq1 len=1079 path=[1:0-1078]
GCCGTGATTAATACAAGAAAAATTGCTCTTCTATAGGATAGCATGTTCGCTATGGCTGGC
TCTCCTATTTTTGTTTTGCACTGTCCTCCGTTTATCGGAGTGAAGCGACAACTAATGCTA
AAGGACATGAGGCTGATAGACACAAGAAAAAATGTTATGGCAATCGTGTCGTCCCCCTCG
ACAGAGGTGGCTCTCCCCAACATCCGACCCATGTACCCAGCCACTGTACCCTTCTGTCCA
GACAAACCCATTCTACGCAACGACCAACTGATACCTGTGGAAAACTGCCGTCGTCCAAGA
AGATATATCAAACGAGACATCTCTTAGACACTCAAGATCGGCGCAAGCGGCAACGAACGA
CAGCCGTTGGATCTTAGAGGCAAAGTTGTCGAAGCAACGTAGGCCACGGGCGCATTTAAC
CCTGGCGAGGAGCTTCCTTGGCTTCCACGGCCCTCTCCTCGCCCATGGCGGTGAGAATGA
CAACGTTGGTGTCCTTCTCCTCCGTCTTGAAAAGACGGTTGATCTTCTCAGCAACATCAC
CGTCGGGCATGCGGACGTCATCCTTGGTGTCGCCGTCGTCGCTCATCAGGGAGAGGAAGC
CATCGTCCGAGATGTCAAGAAGCTGGTACTCGCGACGAGTCACGTTGGGCACGTCCATGT
TGTGGGTGGACGGGCACAGGTCCTCGAGCTTCTTGCCAGTGAAGATATCGATGGCGACAA
GATGCACCTTGGCGTGACCGTGCTTTCCGGTCTTGGAGGTCGACATGTCGACGATCTTGC
AAGGACGGCCCTTGATGACAACGTGCCCGTTCTTCCTCAGCGCAGAGCACTGCATGGGGA
ACGTGGTCGAGGCACCGGCGTCGACCGAGTCGAAGGTGTGCTCATGCTGGGAATCGTCGG
CCATTGTGAAGATTGCGGTGGACTGGCAAGATCAACGGGACGTTCGGCTTCTAGGAGGAG
GGTTGAGAACGGAAATGGATGAGGAAAGGGTAAAGACACTGGCACTGATAGGCGAAGTGC
TCAGTTTTTGAGGGTGACAGAAAGAGGGGAGGTTTTCTCGACTTGCTCGGAGGGGAGGG
>comp65_c0_seq1 len=1121 path=[1099:0-1120]
TGAGGGTGTGCTTGGCGGGATGGGATAATGAGTATATAAGCGGTCCTTCCGTCGATGTTA
GCTGTCCGGTAGAGTGCACGATCTCCAAGGACAAGGCCATTAACAAGCTCGCAAGTCACT
GAAAGCACTGTCTATCCTCTCTCAAGAGTATTCTCAGTCTTAAGTTCCCTCAAACCAACA
TGCGCTCCTTCCTTACCTTCGCCGCCGCCGCGGCCTCCACCTTCTCCACGGCCGCCGCCA
CCGTTGGCCGCGCCTACGTCACCAACAACTGCGACTTCGACGTCTCGGTCTGGTCTGTCG
GCGGGCAGATCTCGGGCCCCTACCGCCTCTGGGCCAACAGCGGCACCTACGGCGAGACAT
ACTCCAAGGACCCCCAGAGCGGCGGCCGCGTTTTCAAGGTCACCATCCCCGAGGACGGGC
TCTGGACAGGCGCGCCTCAGACCAACTTTGCCTACAACCTCGACGGCGAACAGATCTGGT
ACGACATGAGCGACGTGTTTGGCGACCCGTTCGCCGGCCACAAGCTCCTGGTCACGAGCA
ACAATGAGGACTGCGACCCGATTGTGTGGGAGGATGGCGTCCCCCCCGGTGGGAGCCAGG
TGAAGGTTTGCACGAGCGAGGCGGATCTGAAGCTGATTCTGTGTGCGTGAGCGATGTAGG
AGGATGGAGATGGAGCCTAAGGATTGTGAGATGCTGTGGTTGATGGTCAGATGAGGGGGG
TATAAATGCACGCCGGGCTGGTGTTAATACAAACAGCTCAAAGCTGAAGGAAACGAGATG
GTGCAATCAAGGTAGAAGACAACTACACACAGGCGATGGATCTGAATAGAATGAGGCGCT
GCTGACAGTGGTAGCTGTTAATGCGACCCCACGTTTTCCGTACAAGGTTGACATCAGCGA
AGCAGTAGCCAGAATTGTACGTGCCACGCCTTATACCGACCACTCTAGACGACTTCAACC
TCGTTATTGAGTGACTAGATTCACTGGCTGGTGACATACATGATATTTCCTTCAATCCTT
TGTGATCTGGCAACGAGATTGAGAGCGGTCCAAGAGAGAGATCCATCAACCTACTCCATC
GAGCTGCCGCGCTCGCTCCTCCAATATCTGGGAAGAAAAGG
>comp66_c0_seq1 len=1378 path=[1356:0-1377]
GACAATTGGCAAAAAAAAATAATTCAGCCGAATCTACCGATCGCACCACAACTCCTCCTC
CCAGCGACGCCCAGTCGCTGCCAAAGATTAGAGACTCTCCTCTTCAGAAGCGGGTTTCTT
ATATCAACCAATTCGCCGACAACCATCCACACAACAACCCGGAGACAGAGCCCTTCCCGG
CTTTCGTTGATACTCCTTTCCCTGCTACTCAGGTTGTCGAAGCCTCGCAGTCTCAGCAGG
AGCAGCAGCCCCGACAGCCGAGCTCGTCTCCCAAGGTTCCCGCCACCAATCCTGAGGTCG
TCCCCGAGCCTGTGTCGGTTCAACAGCCCGAGTCGAACCAACCCGAGCCGGTTATCAAAG
AGGGCTTCGTCAAGAAGGTCTTGAAGAAGATCAAGAACTCCTGCAACTGCTTCTAGTCAA
AATGTCGTCCGGAAAGGTCAAGGCCGGGACTCTCTGGTCTAAGAGCAAGGATGAACTTAC
CAAGCAGCTGGGTGAGCTGAAGACGGAGCTTGGTCAGCTCCGGATCCAGAAGATCGCATC
CTCCGGAACGAAGCTCAACAAGATTCACGATCTTCGGAAGTCTATCGCGCGTGTTCTTAC
CGTCATTAACGCCAAACAACGAGCTCAGCTACGTCTTTTCTACAAGAATAAGAAGTATTT
ACCATTGGATCTGCGCCCGAAGCAGACACGTGCCATCCGTCGCCGGCTCTCTGATAAGGA
GAAGTCGATGAAGCTGGAAAAGACACGCAAACGCCAAATGCACTTCCCTCAGCGAAAGTT
TGCCGTCAAGGCTGCTTAAGTTTTCCTCGAGCACCTTTCCTTTTCGGTAGATGATCGTCA
ATGAAAAGAATTGAGGGGACATGATTGGAATGGTGGCGTCGTGGTCTTTTTTCGTTCCGG
TACAAAAAGGTCAGGGAAGATGATTTCTCACTAGCATTCGCATCGGTCTCAGAGGCATTC
CGGATATTTGCAGTTTACTCCATATGTACCAAACAGATCAAGAAGACATGGACCAAAGCG
TGTGGAGGGGCCGGGAGATCTTTTGCTTGTGCTGTTCAACTGGCGTGAGGTAGACTAGAC
ATGATTCATCCTGGTGTCTGAAACCTCGAGATGTCGCCGCAGAACTCGACTAGATACCGG
GCGAGCTGAGGGAGAGAAATAAGAGAACATTATGATATCCCAAGTCCGCGGTATGACCAT
GCTCCTCAAGTATGTTATGCCCATCTATGCTTTGTGTTCATGGACGGACACTGTCGTGGA
CACTTCGATAATTTGGACAGGTATGCCTGCGCATGGCCAAGCAGGAAAGACAATATCCAT
GCGCGGCTACCGAATAAGACTCTCTCAAACAATGTAGCTTGTCATGGAAACAGTCATG
>comp67_c0_seq1 len=2184 path=[2162:0-2183]
AGTTCTCGTGAATCGTACGACGACGGGAAAGCCGCAAAGTCGCAACCCCCGGAAACCACC
AACCTGTCCTTCAGTGCCAGCCTGGAATGGTATTTTGTGTTGGGGGATGTGAGGACCCTC
CGGACAGCTTCATAGAGACACACTGCGCTATAGAACAATCAAAAGCGACCAACTTCCCAC
CTATGCCCACCGGATACGGATAGTGTACATGCCCTCCGGACCCTTCCGCTTAAAAATCAT
CCTGCCCATTGTTGGTCCCAACCATCGCCTCTGACGTCTAGACTCTACCAACACCTCCCA
GCAGCCATGACCCTCTACTTGTATATTGCGCAACCTCGACCAGCATAGCTTACCTACTTC
CTACACCACACACGTCTCGCTTGCTCTGCTTAACCACTCCCGCCGAAAATGCTTGCAAGA
ACAGCCCGGCGCGCAACCCCAACCATAGCGCCAGCAACCCTCACTCGACACACCCCCCAC
CACCGCCCACGAACAACCCGCCCACGCACCGAGCAACGACACGCATTCACAGCCTCGTCG
ACAAGGCTCAAAACAATATGCCTCACCCCGCCCAAGCGCGACCTAGGTGGCAACCCCATG
ACTCTCGAAATCACCCCCAAAGCCGGCCAGCGTCTCTCCGAAATCATGCAAGCAACTAAC
AACCCGGCCTTCGCCCTCCGCATCCGAGTTAACGCCGGCGGCTGCCACGGCTTCCAGTAC
CTCACCACGGACGACACCCTGGCTGACCCTGCCAACCTGCCAGAGGACGAATGCGTGTTT
CGCTACATAGACGATAGCGCCGCGGCCCAAGGCGAGGACGCCGGGAGAGACTTTGATGGC
CCAAAGGTTGTCGTGGACGAGGGATCACTCCACGCCGTCCAGGGGAGCAAGGTCGACTTC
GTGCAAGAGCTGATAGGATCCAAATTCGAGATCGTGGACAATCCCGCAGCCACAAATAGT
TGTGGCTGCGGAAGCAGCTTCGGGTTGAAATTATAATACACATATATGTCCGCGAAATAA
TCCAGGCACCTGCTTGATCTGGCGGTGGAACATTAGGGCCGGCCGCATCTATGGGAACTG
TAGCATAGAGCATAGACTTTACGGGATCATCTTGATTGTTTCACACATGTACAATATCAC
GAAGCCTCACGCAATTCAGAAGCGGTTTCATGCATAGCATGTCGGCTTAAATAATGGAAA
AGCAAACCCTCCATCTTTTGACTCGGTAACGCCGTGGCCGTATCCTCATGCTAAGTGAAA
AACCACCAAGTTCATACTACGTCGTTGTGTTTTGACTACTTCTCTAGTTCATCTGGCGGA
TGAGAGCATTGATCTTGTCCTCCCGGTTTCCAAGGTCACCGCCCTCAATGAAGTGCTTGA
ACTTGCGCGGCCTAAAGCCGCCCGTAGGGTTGCTGAGCTTGAAGGGCCAGAGGAAGTTGG
AGGCCTGCTTGAAGTTGGGGCCAACCGTGAAGATCTCGTGAATGAGATCCTCCATGCAGA
CCATGCCATACTTGCCGAGGTTCTCCTCAATGATGGTGTTGTCGGTAAGAGCAATGCGCT
GCTTGTTGACCTTCCCGTAACCCCGCTTGTAGATCAGCTCCTTGACCGACTTGAGGTTAG
GGTAGCCGTAGGCAACCCAAGGCTCAATAACCTTGATCATCTCCATGGTGGCCTTGGTGA
TCTTGACGAAGACACCGTTGTTGATCTGGAGAAGACGCAGAAGCTGAAGGATCTTGCGAG
GCTTGGGAGGCACCTTGCTCACACCCTTGATACGGATGACAAAGATCAACCGAGCCTCAG
CAGGAACGTAGGCAGCACCGCTGTCCTTGGCCACGCGTGCGAGGCGGATCTTCTCACGCT
CGGCATCGCGGTATTCCTTCACATACTTCTCGGCACGCTTGAAAATGGCCTCGCGCTTCT
CCTTGCTGGCCTTCTTCTTCTTCTCGAGCTCGGCGTTGCGCTCGGCGCGCGCCTTCTCCT
GGCTCTTCCTCTTCTTGAGGAGAGTCTCGGGGACCAAGACCTGGTCGGCGGTGGGAACGG
ACGTAGGAGCCATCTTTGCTGGACTTGCGCGTCGGTGTCGGCTGCTGTAAAAGACTGGCT
TCGTGATTTGGAGAGGAGCTCGTGAATAGTTTTTGCTTTCCCTCGACTGCGCAAAGTACG
ATTTGTTGGGTGGCCCGGGTGCTT
>comp68_c0_seq1 len=1071 path=[1:0-1070]
TAGAGAGGCTATCCGGACGATGTTCTATTTGAGCACATGCACTCGCTGAATTATACCTAC
CGCCTAATGGCTCGTTTTGAAGTCTATGACATAGGACAGGGGCAGTCCTGTTTAACAGTC
CTGGTCACATTCAGTGCTATCTTTAGCTGCTGGAGTCATGGAAACGATGGCCGTCCCAGA
TCTTCGCTCGCCACGCTCCTCTCATAGGTGAAGTCGTCCATCATGTGATGTGTTCATAAT
GCCATTTTATTCTCGCCCCGTCACAGACAGCTTACCGGGACTGCAAAAAAGCAGTAGTAT
GACACAAGTCCAATGCCAACTGTAATCTCCCCTCCACCTGTCCGCCGCGGAAGCCCAATG
GCACAACAAGACAAGAAGACGCCTGACCCCTTTGTATGATGCCCTGAAATCATGCCGTCC
TCCTCCCCGTCGCTGTCCTCGTTCCGACCCCTGACGCTTAACCACCCTTCTTCTTGGACA
CACCGACAGTGCGGCCACGACGACCCGTAGTCTTGGTGTGCTGGCCACGCACACGGAGGC
CCCAGTAGTGACGGAGACCGCGGTGTGCGCGGATCTTCTTCAAGCGCTCGAGATCGTCGC
GGAGCTTCGAGTCGACGTTGTTGGCGAGGATCTGCGAGTCCTTGCCGTCGACAATATCCT
TCTGTCGGTTGAGGAACCAGCTGGGGATCTTGTACTGGGTCGGGTTTTGCATGATGGTGA
CGATGCGCTCGAGCTCTTCCGACGTGAGCTCACCGGCGCGCTTGTGAAGGTCGACATCGG
CCTTCTTCAGAACCAAGTTGGAGTAACGTCGGCCCACACCCTTGATCTTGGTGAGGGCGA
ACATAGTCTTCTGCTTGCCGTCAACATTGGTGTTGAGCAGACGCAAGATGAATTGGAAGT
TCGACTTCTCTCCCGTGACGAGAGACATGATGGGCGACTGCTCTCGATGGGAATCGCCTG
ATTGCGTCTTGGTGTTTTGCAGAGATGGTTGCAGTACGAAGGTACCGAGTAGGATTTTTT
TCCACCTCCTCTTTCTAGTGGAATGGAGCGTGGGGAGTGGCAGGCGGAGAG
>comp70_c0_seq1 len=1335 path=[1313:0-1334]
ACTGCTTACAAGAGCTGGTAAGCCCCAGCCAATGCAGCAACGAGCGCAAGAGTCTTGTCG
ATGGCCAGGAAAGCAGCAGCATCCTCGTCGTCATCGCCATCCGATTCGCCACCCTCATTG
GCGTCCAGGACGCGACCATCGCACTCGAAATCGCCCTGGACCTTGTTGCCCAGCTTCTGG
AAGGTGTCGCAGGTGGACGAGATATCCTCCGTGCTCAGAGCTGTGAATGCGCCCTTCACA
TCGTCAAGCTTGGGCAGAGAGGCCTCAGTATAGTTACCCCGGAGTTCAATCGCACCGTTG
ACCTGCGTGAGCTCGGGGAAGCCGTTAATCTCGAGCAGCTCCTGGTTGTTTCGGATCGTG
ATGGCGCCCGCCTCCTCAAGAACGGGGAAGCTGATGTTGCTGAGGATCTCGTTGTTGATG
AAGACGAGGTCACCGCCCGTCTCGGTTAGGTTGGGGGCAATGAAGGACTCCATGCTGTTG
TTGTCGTCAAAGGTCATGGACTCGTTGACGAAGGCGAGCAAGGGAACCTCGAGGCTCGCA
ATGCCACGAACTTCGATGCTGTTGGCCCACTCGAGCTTGGGGAACGAGACCTGGAGATTC
GGGGCGTTCTCCGAAATCTCGACCTTCTCGGTGATGTTGGTCATCTGCGTCTCCCAAGTC
GCCAACCTATTATTGTTGTTGATGTTGAAGGAGCCGACCGAGACCATGTTGAGACCGTCC
AAGCTGGACAGAAAGGTGTCGCTAATGGTGACCGACTTGACCGTGGTGACGCCATCAGTG
CCGAAGTTGAGGGACTCGAGGGCAGGCAGGGTAATCCACTCAATCTCGCCGACTGTCTGG
AGAGCGCTGAAATCGACTGTCGCGAGCTTCTCAAGCTGCTGGAGCTGGAACTTGCCACCA
ATGTTGCCAATTGTTTTGCTCGACAAAGAGACGATGTTCTTGGTGCCATTAACAAGCAAG
TCGCCCTTTATCGACTCGGGACCACTGATGACGATCTCGCCGGTCATGGCATCGTTGTCC
TCAAACAAAATGGAGCCCTGCACCGTCTCGCAGTCGATAGTGGCCTCAGCCGGTGCGGCC
ACGGTAATGGTCGATGCCGAACATTGCGCAGTAACGGCAGTGATACCCGTTGCCGCAAGG
GCAAAAAGGATCTTTGTCGCAGACATTGTCGTGAGCTGCTGGGGAGACCAAAAATGCGTC
AGTAACAGTTGAAACAGGAGGAACTTAATACAACAGTGGCGGCCCCGGGTGATCAAATAA
TAAGAACGAATTCGGTGGAGAGCGAAATGTCGTCGTGTCTCCAATCAGTCGGAGCGCCAG
CTTCCAAGCCTTTCG
>comp71_c0_seq1 len=3614 path=[1:0-3613]
ATTCCATCTGCATCTGCCATCCTCACAGCCTGTTTTTTTGGTCTCTCGCAACCCCCCTTT
ATATTCGAACCGTTCCCATCGCTTCCGTTTGCTCGCTTTTCTTTCTCTTGTGTTCAACCT
AGTCCTTCGTTTTCCGATTGAACTGAGTGCTTAATGTCGTGATAAGTCATTCCAGTTCAT
CTCTTGTGTCTTGTTTCTTGCCCTTCTCGTGTCGTTGCGACTACAACACCCTCGCTTTTT
TCCCTTTTCGGATACAAGGGAACGAGGACTTGGCACACGTAATCACTTCACCCTCACACC
ACGCCCGCTCACCATGTACCGGCTGGCCAACGCCCTGGCCCTCGCGTCGCTTCTGTCGAC
GAGTGCGGCTTTCCAGGGCTTCAACTATGGCAACAAGTTCACCGACGGCCGCTTGAAGGT
CGAGGCTGACTACAAGGCCGAGTTCGAGGCTGCCCAGAACCTTGAGGGCACCAATGGCGC
CTTCAACAGCGCTCGCCTCTACACCATGCTTCAAGAAGGTTCCTCCAACGAGCCCATTCA
GGCCATCCCCGCCGCCATCGACACAAAGACCACTCTCCTCCTCGGCATGTGGGCCTCTGC
CGGCGACGACGCCTTCAACAACGAGCTCGCCGGCCTGCAGAGGGCCATCGACGAGTACGG
CGAGGACCTCGCCAACCTGGTTGCTGGCATCTCCATCGGCAGCGAGGACCTCTACCGCAT
CTCGCCCACCGGCATCGCCAACGACGAGTACGCCGGCGCCGGCCCGGACACCCTCGTCAA
GTACATCAACCAGGTGCGCGAGCTGATCCAGGGCACCGTCCTCTCGGGCGCCAAGCTCGG
CCACGTCGACACGTGGACCGCCTACGTCAACGCCTCCAACCAGGCCGTCATCGACGCCTG
CGACTGGGTCGGCATGGACGCCTACCCCTACTTCGAGTCCACCCACGCCAACGCCATCGA
GAACGGCCGCGACCTCTTCCTCGACGCCCTCGCCGCCACCGAGGCCGCCGCCGCCGGCAA
GGAGGTCTGGATCACCGAGACCGGCTGGCCTGTGAGCGGCAAGACGGTCGGCGATGCCGT
GCCGTCGCCCGACAACGCCGAGACCTTCTGGAAGGAGGTAGGCTGCCCCATGTTTGGCAA
CACCAACGTGTGGTGGTACACGTTCCAGGACGCGAACCCGACCACGCCCAACCCCAGCTT
TGGCGTCATTGGCTCGGACCTGACCACCACGCCTCTGTACGACCTGTCTTGCGATGGCGT
CGATGTTCCTGAAGATGATGAGGAAGACTCGGGAAACGACGGTGAGGAGGGCGAGGATGG
TGAGGATGGTGAGGATGGCGAAGGCGGTGCTGGCAATGGCTCCGGTGACGACGTTGAGGA
CGACAGCGAGGACGGCGACGACTCGACTGATGGTTCCGGATCCGGCTCGGATTCGGGCTC
AGGCTCTGGATCTGGTTCAGGTTCAGGCTCTGGCTCCGGCTCCGGTTCTAACAGCACCGA
CGGCTCTGGTTCCGGCTCCGGCAACGGCTCCGGCTCCGACTCGGAGGACGACGACACCGT
AACCGTGCCCCCCAACGCAGCCGGCCAAGTCTCCGTCGGCGCCACCATCGCCGTTGTCGC
GGTCGCCTTCGCCGCCCTGTTCTAAGGGCCGGGGTTGCGAACACCTGCTCGACTATTCGT
TCATTAAATGGCGCACCAAGAGAGAGAAAAAAAATTGGACACCGGCAGCATGGATCGGAT
GGGGAATAGAATTCATGGATGGTTCCCGGATAGACTGAGGCATTCATTTGGTAAAGCATG
GAGGGAAATTTGGGAGAAACTGTACAACCACCATATGTGCATTAGTTTCCTTGTTTACAG
ACATGTTGACAGGGAAGACAATTTTCAAATTGGAGATATTACCACCCATCAATGTCCGGT
TCAAAGCTGTGAGTTGTTCAAAGAATATGACGTCCAAGCTCCCAACGCCCAGCCTTGAAC
TAGGCGCGCTCTAAGATTCGCTAGTCTAGATAAGTCGTGCTAGATCTAAAGCCCTACCTG
GGACCATGTCACTCGATAGCCCCGGATCTATCATAGCTCCAACCGAACAACGTCCGCTAT
CTCCTCACATATAGTCTCTTGCCCAATCACAAGAGTCGAGAACACACTCAGTCGTGCCAA
GAGATGTACAGCATCGTCCCGGCCCCGACCGCAATGGCCGCAAACTGACCCAGCGTCTTC
TTGAGCTCGGCCGCCTTGTTGGGGCCCGTCTCAAGCAGCTCAGGGATGACGGCCACAGTG
CCGACGTAGAGAAAGGTGCCGGCGGTGAAGGGCAGGAGCATGTCGCCCCAGGTCAAACTA
GTCCCCCAGAGTCCACCCCTGATGGGCGTCTGCTCCTCCCCGCCGTCGCTGAACTCCTGG
ATGGCGATGCCGATCAGGGTGCCCAGGAAGGCCCCCACGGCGGTGACGAACTGGGCGCCC
ATGGCTTTCCGCTTGGAGAAGCCCGACTGGACGAGCAGTGCAAAGTCGCCGACCTCGTGG
GGGATCTCATGCAGGAAGACGGCCAGGGTGGTGCTGGCGCCAACGGTGGGCGAGGCATAG
AAACTGGCCGACATGGCCAGGCCGTCGGTGATGTTGTGGGTGAAGTCAGCGATGAGGTTG
AGGTAGCCGCCCAGCTTGACACTGGGATTCACCTCCTTGCCGGCGCTCTGCTCCTTATCC
TCGACAAGGGCACCGTTCTGCTTGCCCTTCTTCTTGCGCGACTTGGCGCCCCCGCCAGCG
GCATCCACCGCCGTAGATGACGCAGCGGCCGTCTCCTCGTGCGCATGTCCATGGCCGTGC
GAATGGTCATGCCCAGCCCCGCCGGTCACAATCCTCAGCCCCTTGTCCATAGCCACAAAG
GTCATGAAGCCCACCAGAATGGCCAGGCCCAGCAGCAGGTTGCGGTTCGGCTCCACCATG
ACGAACTTGACGCGGCCGTGCTCCTCCTCGCCCAGGAAGATCTCGGGCAGCAGGTGGAAG
AGGGTGTCGCCCATGAGGCCGCCGACGGCAAAGGCCACCATGACGCTCAGGCTCGACGGG
TCGATGTCGGTGGGGCACAGGGCGAGGAGGAAGTTGGGGGGGCCCGAGATGTAGGCGGTC
GCAAGGAGGGCGTTGACGGCCGGGCCGTAGGGGAAGAGGATGTCGAAGAGGCGGGCGACG
AGGCCCGACTGGTGCGCCTCGTGCGCGGCCTTTTCGGCGTTGAGGTCCTGGACGACGGGG
CATGACTGTAGACGTTCGTCCAGGTCGTCCAGACTTAGCTCCCCGAGGACCGCCGGCGTG
GCTGTCCCATTATCGGCTGCTCCACCAAGCACCAGCACCACCTGGACGAGCAGGACGATA
AGCACCGAAGTGCGGACCGCCGACAACACGAACGACGCTGCCATTGATTCCAGTTTTCGC
AACCCGTTTGATCCAAAACCAAGTCCGGTCGCGACGAAAGAGGCCAACGGCGAAATAAAG
GAGACAGAGAGAACGGACGAAGATTGGACTTCCCTTCCAGCCGTGTGTCGCGCCGAGGGT
AGAAAGGGGAGTCGAGGTGTGCAAAACCTAGTGAAACATTGGCAGCCCGGAGTCTCAGCC
ACAGCTCAGCTCCG
>comp72_c0_seq1 len=1044 path=[1022:0-1043]
GACTTTTCCAAGACTTCCAAGACATCTTGGTTTCCCTTTCTGTAACCACTACCGCTCACT
TTCCAAGAAAACTCGCTCGTTTTGAAACAAAACCATACCAATAATACACAAACCTATCCA
AAATGAAGCTCACCACCGCCATCATCCTCTCCTTCCTCGGCCTCGCCATGGCCCAGGACG
GCGACAACGACCAGGACATCCCCCTGCCCACCGCCATCACCGACGTGCTCCCCAGCGAGA
CCTCGGACATCGCCTCCGAGATCACCGACGCCATCTCGTCCATTGAAACCAACATCTCCG
ACCTCGAGTCCTCGATCGAGACCGCCACGGGCGACGAGAGCGAGAGCCTCTCGACCGCGC
TCGAGTCGGCGTCTGACCTCCTGAGCTCGGCCACCGAGACGGCGGACCCGACCGAGACGG
ACAATGCGGGGCCCTACCAGACTGCTGCCATGGGCATGGGGGCGCTGTTTGGCGGTGCGG
CGGTGCTGGCCAACTTGTAGGGTGAGGGCGCTGGTTGTAAGGAATAGGGTGGACTAGCAT
TGTGTTTGTTGAGTAATGGTTGGGACTGGAGTTGAACAATGTAAAAGATCTTGAATTATG
CTGCCATCATCAAGGCACTTTGTCACAGTGCTCACCTGTATATAATATAGTGACCTCGAT
ATCTCGTGCTCGTCACCCATCCTCGTAAGTGCTAACCACAATAACGAAGACCAAAAGTCG
AGTCTATGAATTTCAACCAAACTCCATGCCATGCAATAATGGCGGACCGCTCAGTCTTTC
CGCCGGGTATCATTCCATAACGTATCCGCAACCTGAAAGACCATCGTAACCATCCTGATA
ACCTCAGGGTCCACCTCCCCGCCCAGCTGCCGCTGGAACTTGTCCGGATGCCACCGCACC
CGCTCCTCCTTCATCTTCTTCGAAAACTCCTCCCTCCCAATCTCCGCCCGATCAAATGCC
ATCTCGAAAAACTCCCGCACCGCACCCTCACCCACATCCTCTTTCCTCCTCGACCCAACC
GGCCACGGGATCTCAGCAACCGAC
>comp73_c0_seq1 len=14248 path=[1:0-14247]
GTAGTAATCACACGTGGTGCACCAGATACATATGTACCCCAGTTCTAGCATTTCGAGCAC
AATTTCGCAGCCAGCATCAAAACACTTGAACCACCAAAATCTGTCAAGATGAAGTTGAAC
ATATCATTCCCTGCCAATGGCAGCCAGAAGCTCATCGAGGTCGAAGATGAGCGCAAGCTC
CGGGTCTTCATGGAGAAGCGAATGGGCCAGGAAGTCCCTGGTGACTCGCTTGGTGACGAG
TGGAGAGGCTACATATTCCGCATCACAGGTGGCAATGACAAGCAGGGCTTCCCCATGAAG
CAGGGCGTCATGCATCCGACCCGTGTCCGCCTCCTGCTTTCGGACGGTCATTCGTGCTAC
CGGGCTCGGCGTGACGGCGAGCGCAAGCGGAAGTCTGTTCGTGGCTGCATTGTTGGCATG
GATCTTTCCGTTCTCGCACTCGCCATTGTCAAGCAGGGCGACCAGGATATTCCGGGTCTG
ACGGACGTGGTGCATCCCAAGCGACTCGGTCCCAAGCGGGCGACCAAGATACGCAAGTTC
TTCGGCCTCAGCAAGGATGATGATGTCCGCAAGTATGTCATTCGCCGTGAGGTTCAACCC
AAGGGAGAGGGCAAGAAGTCGTACACCAAGGCGCCCAAAATCCAGCGTCTTGTCACTCCT
AGGCGTCTTCAGCACAAGCGTCACCGAATTGCACTCAAGCGTCGCCAGTCGGAGAAGGTT
AAAGATGAGGCTAACGAGTATGCGCAAATTCTCGCGAAGCGTGTGGCTGAAGCGCGTGCC
CAGAAGGCTGATGCGCGTAAGAGGCGTGCTTCGTCCATGCGCAAGTGAAAGCTTGGTGGG
TGGCATACGTAGCCTGCTTGTTAGATGAGATGGCAGGTACGGAGCATGGATCAGTCTTGT
CATGGATGGGTGTTTTTAAATGACCGACGGCATAGCTGATGACTCGATGTCTGGCTTGCA
CGAAACGGAGTAAAGGCGATTTACAAAGAATACCTGAACGTGCCCTCAGCCAATTCCTGC
CTTGGTGACGATGGGATGCCAAGAACAAACTAGTGCCCCTGGCATTTACTGTATTTACTA
TCGATTGGTGAAAATTGGTCTAGTGTCTTAAAGAACGGTCTTGGTCTGTCACCATCAATA
CAAGTGACAAGACGACGCCCTGCGATAGCGGCTGATCACAGGCATAGTATTCATATAGCA
GTCTTCTCTTGCGGCGTAAGAACATGAAATTAGTCTGCCGAAACACCCCGGCCGTGGTTT
TCCCCTTTTGGCAACCTTGTTTATTCCTTCTCCGCCCTCTGCTCCCTAACCGTAGTCCTG
GGGTCTACTTCAACTTGCGCACCAAGAACCCCAAACCCGCGCTACTCTCTCCACTGCTTG
AATAATAGCAACCGTTGAAATTTTCATGCCCCCGAAAGTATTCCTATTCGGCCTGCACTC
CGTCTAGGTCTATAAGGGGGTCGTCTCAAACCTCGACTCGTGTCAGTGACAACGGTTAGG
CAAATCCGAAGTAGTCGCTGCCGGCGGTAATGGCCTTCAGGACCTGCTTTCGAAGAATAT
CATAACTGTCATACTCGGGAAGATCGAGCTGATTGAAGCAAGTATGGGAGCTTGGCAGGC
GCTCCTTGTTGCCGTAATCGCGGTGGATGTTGAACCGATTGATGCCATTCATGCCCTCAA
GCTCTTTGAATCCATTCAGGGGCACTTTGCTTGTACCTGTGACGAACTGTAGAAGCTTGG
CGCGTTCTTCCTTGTCGAACGACCTGACGGCTCGCCAAAACCACTGGATCTGTGGAGACG
AGGCACTGTAGTTATGGTACTCAGTATTACCCTTCCAATCATCCACGTCTATATCAGGCA
GGCCCGAGATGAGGAGTTCAAGCTCTTGCTCGTTGAAGATGGAGATGAGTTCCGAGGGAA
TGATGTCGTGAAAGCCGGTTAGGAAATGCTCCATTTGTTCCTTGACTGACGAGAGAAGCT
TGTGCTCCACCACGAGACGAACGTACTCATTCTTGTTCTCCTCTGTCACGGTTACGTTGC
GGCCGTTTTCGATGAGATCGACCACCTTGGTGACGCCAAACTCATCATCCTCCACCGAAA
AGGTTTCGGTAATAATGTCGGTGATGTCATTGTCGAGCATCCAGACGAGAGACTTGTAAT
AGTCCGGGTCGAAAGACTCCATGTCCTTGACCGAGACCGACTTGCCCAGGATGCGCTTGT
AGACGGCACGGCTGAAGTAGCACTCGAGCACACGACCCTCGTACAAGGCCTTTCCGATGA
TCCGCCCGATGAACTTGAAGAAAGCAAGGTGTTCGTCGTTGATGCCACTCAGCTTGTTTG
GGTGGAAGGTGGTGCGATCTGACGAGACAGGAATGAAAAGGGCGTAGTTGGGATTGAACA
TCTGGCGCGACAGCACCTGGAACCACTCGCGTGTCACGCCGCCCGCGTCGACACCCTCCT
CGCCGTGGAATCGAATGTTCAGCTTTCCATACTTCATTTCGTCTCCAGTCTTGAAGTACA
ATGATCGGAACGAGTCATGGAACACCAAGTCGCGGCGCACTGACAACTGCAGAGTTGGGA
AGGGTGTCCGGGCCGCATTCGGGTTGTTCGACCGCGAGTGCACACTGCGGTTGAAGTAAT
TGCGTTTGTTGTCAAACTCGAGAACCTTGGGATTTTTCACGAGGAGTTTGAACGGGCCTT
GCATCAACTTCGGGCTGCTTCTCACCAGTTCGTTGAGAATCCTGCGATGATCCTGGGTAA
ACGTGAAGAACATTCCCGCCATGGGCGACTCAGGCGGCGGGCTCGACAGCACCATGTCTT
TACCCGCCTGCCTCTGCGTCACCGCTGCATCAACCGTAGCCGTGTTTTTGCAGACGGCCA
TGAGCGACTCGATCAGGGGCAATAGTATCGTCGCGACGCTGAGCATGTTTTCGCGTTGTC
GGATCGCTGCCAGGCAAGCACTAAGCTTCTCCCACATGATAGTGAAGGTTGGATGGTGGT
ACAGAGATGCAATGAGGTCCTGCTTTTCCGTGTCCTTCTGGGCTACATTCTCGTCCTCGC
CTTCCGTTTTCCTGGATTCGAAGAGATGATCGAGAGCCGTGAGCACACGGAGCAATTTGT
TCTGCTCTGACGCCCCAGGCGAAAATTTGTCGAGAGCGACACCTTGAATCTCGGTGCCAG
AAGATGCCCCGCAGATCTGAGGCAGCAACTCGTCCAGATCTGACACGATGTTCTTGCTAA
GGTGCTGTGCCTGCTTGACCAGCTCCTGTCCAAATGTGGCCTTGGCGCCCGGGATGAGCG
AGAGATTCTTGATCGCACTGATGGTATTCTGAAACGTCTTGGAACTGCATTCACGCGCCA
CAAATATCTTGATGACAAGATTGAGGCTATGGGGCGAGATCACGGGCATTTCTAGTTGCC
TAGCCTTTGCCTTCTCGGTTGCGTCTGGTGCGGGGCCGCCGTCCTCCATCTTGTCCTCTC
CACGTTGTTGCCCATGCTGCTGCTCCGAGGAGCTTGCTGCCTTGGCCGCACCAGGCTGAG
GTTCCGTGGGCGGCGCCCCATCAGCTGCCGCCTTCACCTCTGCTTCGTTCCGCTGTGCCT
TATCCTCAGCTTCGCTTTCGGTCTCTTTGCGCCGCCGATCAATTGTTTGGATGGGAAGAG
TAATGCGATTGAGTAGGTCGGCCAGAAGGCCCATGATGTTGGTGCTCTCCATGACGAGAT
CACGGTCCAGAAGGCTGAGAAGGGAATTCACAGCATATCGATTGACCTTGGACTCTCTTG
GCTTTGACTTGCGACTGACTGTGCGCTTTAATGACGAGCCGCCAATGTCGTGCTCTGTAA
GGAACAGCCACGAAACAGAGGGGTTGCGAGTGATTAGGTCCACCAGCAGATCGAGACACT
GCTGCACGATCAGCAGAGGAGATACCTCCGAGTTGGACTGGGGACTAGTCGCTGGGCCGA
ATGTGGTCAGCGTCCGCTTAAGGCTCTGGGGCGTTCGCGGATCAGTGTCCTTGTCTTTGG
GCTTCTTGGCCTTGAGCGACAGCTGGCTGAAGCTTCGCTCAATTGCATCCATATCCGTGC
TTCCATCTTGTAAGATTTGAAGAATGGTACTGATGACCTCGAGCCTGTTCTGCCGGTTCT
CACAAACGTCCGAGAAGATGTTGAATAGATATGTCCGTGTGAGACCCTGCTGCATGATGA
ACATGAGCCGCAGGAGTGTTGCCACGCCTGACTTGTCCAACATTTGTACCACGGTGCGTC
GCGGTACCTTGATATTATTGGGTGCACCCGACCCAGTGCCCGAGCCAATTACTAGTCGTG
GTCCGCCGGGGTGAGCGTGGCCGTGCACGCGAACTGCATCGTCCGCACGACGTCTCTCAT
GAACTCGCCGGAACTCGGCCATCAGCTCCGGTGGTAGCTGGTCAGCCAGTTCTTCGCCTT
GTTCGAGAAGGACCTGCTCCCGAAGCTCTGGCGGAAACGTGAGCAGAATGCTGGCTGTGT
CCATATCGGCTGCTTCTTGTGCTGTGCCTGTCGACTGCGCCTGGCGTCGTTGAGCCTCGT
CCGCACGCCGCCGTTCCTCCTGGCGTTCCTGCTGAATAATTTCGCTGCGGAGGTCGGCTG
GGAGAGCGTTGAGGAACTCTTGGAATACCTCCGTCTGTTGGCCATCGGCTGACGTATTTT
GCTCCCGGGCACGGGATCGTCGGTCACTTACCGCCTGCGCTATTACCTCCTCGCGGAATT
CTTCAGGGAGCGCAGAGAGGTATTCCGGATCGATGCCGAGCTCTGTAACATCGACCTCTT
CGCCTCCACGAATCGTCGTTACCACGCGGTTTCCTGGTTCTGCGCCCGCAGATTCAACTC
CTTGGACTTCCTGTGGCTGTGGGTCTTGTTGCTGCATCGAAGACTCGGTTTCGACGCCCT
CCATGGGTTCGACGCCACCGACAGTCGACCGTGCTTCATCCTCTGTATCTGCATGAGGAC
GCCGTGAATACTGACCACCATCCTGAGTAGTTTCTTGCGCGGCCTGGGCTTCAGCAGCGA
CAGCATTTGCTCGTGTTAGCTCCTCAGCGGCGACACGAAGCGCTTCTTCTTCGACAGCGC
GCTTCGCCTCAGCCTCCTCCTCCTCTCGCTTGGCCTTTTCCTTCCTCTCCTCTTCCTCGC
GCTTGGCTCTCTCCTCTTTCCGCTTTGCTCGTTCGGCATCTTCATTCTTTTTCTCAGCAA
TCGCTGGAGGCGTGAGGCGGAAGAGAATCTCAGGGCCCAGCAAGGTGCTCTTGTCAGAGT
ATCTGCTGCCAAAGATGCCAAATACCATGGCTGCCTCCTCAGCGTAGCGGTCACGAGTCG
ATGCCGCAGAGAAGGCTGCGGCCTGTTGTGGATCCACGCTATCGCGACGACTCTCTCTTA
GCTCACGTCCGTGGGCTCCTGGGGAATATGGCGAGGGTACGAGGTGCATACGCCCGGAAC
GAGTATCCGCGCTGACCGTTACCTGCGCAATGCCGGGGATGCCTGAAAGCTGCGGGATCT
GGGAAATCATATTCTGGATCTCCTGCAGCATGTGCGTATGACGGGGATCATGAGCCCCAT
CGGGATCGCGAAACAAGTCGTGAACCTCGGGAATGCGTAGTCCGCTACTGAGTGGGTTAT
GAGTACGAGGTAGCACGTCATGACCTGGTCCTGTATTCGGTCGTCGGAGGAGCGGATTCT
GTCCGTCGTCCACGTTGGGACTGGCACCTCCAGCTCGTCGTGCAGCACTCCTATGTAAAT
AACCACGATATTCTGATTCTCGGTTCGCAGGGAATGTCCAAGCCGGCCCAGAGAACACTC
CTCTCCTCGGTCTGTGCCCCGGTGGATTTGGCGGGAACCCTGGCTCGATGATGTTATCCC
AGCTAAGTGGTGGCAGTATAGTTGGGGGGAAGTGGTGATAATCGTCTTCGTACGGTAACT
CATCGTCATCATCGACGCCTTCCTCCTCTTCATCTTCGTCATCATCTCTGCCTTCGTCCA
TGTAGGCTTCCTGCAGCCCCTCCACACCTTCTGGATCAAACCCGTCTCTTTCCATAATGG
CACGATCCATAACGGCTCGAATAGTGTCCAGCTCTTCTTCAGAGTCATGACCAATGGGGT
GTCCGTGTCCTGGACCTTCGTACTCCATATCATTTCCTCCTCCATCGTCTTCAGACTGTT
CCACACTCTCCCAATCGCCGTCACCGCCCTCTGGGTCGTCGCCTTGCCCAGCAATCTCAG
GCCGATCTTCCTGTGCCGCCATAATCCCCGAACCAACCTCGCCATCCTCACTGTCTTCGT
CTTCTTCGTCCTCGTCTTCTTCGTCATCCTCCTCCATTTCATCATCATCCACAATGACGT
CGATATGATGGACAGGGTCGCCATGAAGACCTTCAATCTCTCCCATTTCACCCAATTCCT
CCTCCTCGTCACTAACATTGTCCTCTTCGTTGCCAGAAGGTACCTCCTCCTCGTAATCCA
TCTCGTCGCCATAGTCATCGCCGTACTCATCGCCATATTCATCGTCATCGTACATTTCCT
CGTCATCTTCCTCTTCATCCTCGGATAAGTCGTCATCATCTCGCGGCTCGAGCATGCCAA
GAGCTGAGTGACGGTACAGATCGGGTGTATCTTCTCGGTCATCCTCTAGGTCTGAGAGGG
ACGAGTCCGATAGGAATTCATCCTCTAGGTTTTCAGGGAGAGATGACATTGGAATGACAT
TCGAGTAACTGAGTTCCTTGGCAGTAGAGGTTAAAATGCGGAGAACTCGCAAGATATACT
TGATGACCCGCTTGACGCCAGAATACTTCAGATCAATCTCCGCAATGGACGACGTGAGCT
TGTCAAGATAGCCCTTTTCGTACATCATGCGTCGAAGCTGGGCGTGGGATCTTGTCGGCG
TATCCGGACTGCGACTTGAAGCTTGATCTCGATCTTTGTCGCCGACAATGTGGCACATAA
GTTCGGCAAGACATTGCATGCGTGAGTAGCGAGTCTCCAGCGATTCCTCCGGGAGGGTTA
CCTTCTCATAGGCCCTCAGGATGGTGTCGAGAACGAATTTGCGCACTAACAGCAGGTCCG
GTTCATCGTCATATTCAAACCGCTCGCGCACTCGGCTGGGAAATTTCTCGCCGGTCTTCG
CCACAAGAGCCACCAGGACATTCTGAGCCCGCGTCGACGTGACTTGCCTCTTCTTTGCGC
CGACGGAGTCTGCGGGGCCATTGAAACAATCGATGCAGAGCAAGTCATTGATGAGGTAGT
TGAGAATGCTAGAGCGCGGTCGCACAGGAGTATTGGCGGTAGTAGGCGGAACGCTCCGTT
TGAAGTTCAAGAACTCCACCTTGGCCCGCGTATAGCTTTGCAAGAGCTCAGCCAAGCAGC
TCAGTAGGAAGCACCTGTAGACAAAGATAGGATGGTCTTCGGCTCTGAAGACAGGCTTTG
ATGATTTCTTGTCTCTGGCATCCAACCCAGAGGACTGGTCCCCCCCACTGGAGGGACGGG
CTTGAGCGGCCTCGGTACTCGCCGACGGCGCCGTCCCTTGAGACTCGTTGGGCTCCTTCA
ACTCCTTAGAGCTCTGACTGGAATCCTTGTCGTCTACATCTCGGTAATTGAGAAGTTCAC
ACAGAAGGAAATGAATCACACCATCCGGGTTTTCCACCACTGGCCACTTATTGTCCCGCG
GGGCGTCCGACATTTCCTTGTCAGTCGCCGCCTCAGTTGATTGCTTGACATCAGCCGGTT
CAGGACCAGAGAACTTCTTCGAAACAGCCTCAGTGTCTTTGTTGTCCGTGTCCTTGGCGG
TTGGCTTCAGCACAATCAGATCCAGTCGCTGGACCCGTTCGTTAGGAGGCGACCATCTCG
GTAACTTGATCATGTCGGCAGCGACATTGACGAAGGTCTCAGGGGCGCGGAGAGCCGTCG
GTGCAGCGTCCGAGAGGAACGTAGCCAACCTTATTTCCGGATGAGCGCGCGAGCGCTGTG
GGGGCTCGAGTAGCGACTGGATGTCAGACATCATGATCTGCTTCGTCGTCTCCTCATCCT
CCACAATGTGCCGCAAAATGACCATCATCCATGAACTAGCCCGGGCCTCCTGTAGCCTCT
CACCCCCTGAGGCTGCAAGCTGCTTGATCATGACAAACAATCGCTGCAGATTCTTTCGGT
CGGCCATCTTCCTTGCTATTGGCCGCTGCCGCGTTAGGATAACCAACACGCGGAGTATCG
AAGTTGCCAAAGTATCGTCCTTGCCAGTGCGAGGAAGAACATTCAGCACAGCATCCAGCA
GAGCATAGCGCTGTTCCTCGCTGACCATGATTTCTCGTGACTGTGTGACCGGCGCGGTGA
CGACATCATCTTCCGTCGCCGGAGGCTTCCATTTTGCTTCCAGGGGCTGCTCGTCATATT
GCAACAGCGTCTCAATGACAAGTAGGATGTAAGGTATCCAGGGCGGTAGGTCATCTGTTG
CTTGTCCCGCCGGCAGCTTCACGAAGCCCAAGTATTCATCCACTTTGTCCTTGAGTGTGT
CGATGTTGCACTTGAAGAACGACTTTTCCTGGAGAAGCAAGGCTAGGAGATGAGCGTATG
ACGCAATACTCCTACAATTGGCAGCTTTCTCGTCACCGTCCAATGTCAGCGAGGACAATG
CGTTTGCCAGTGTGCCGCCAACCTCTTCACGGATTTCGTCATTCTTCTGCTTGAAGACCA
TATTCTTGATCAGCTCTGACAACTCGATGGCTGAGTTGGGATGTGTCCGGAGAACGTCGA
GAGACTTATCGATCAAGCCGTCCTGCATCTTGGCTCGTAGCTTGTCGAGTTCTTCCCTTG
TCGACACGAACTCCTCGTGAGACTTGTCGGAGGCATCTACTTGTGCACTGATGGAAGTGC
GCGGTCCACCTGCCATGTCGCCATTATCTTCCGTCGATTGAGACGAGCCCTCATCTCCAT
CCTCATCCTCATGCCTGTCGGCTTCAGTCTCGGCCGCTCGGTCGACAGGCATCGATTCCA
GGGCAGACTCATTCGCAGATGGTGCCGCGGGCGCCGAGCTTACGGATGGCTCCGGAGGCG
GTACAAAAGCGTCCTCGGTGGGAATTGGGTGCCTGGTAGAATCTAAGCCGTGCCTGCGCG
CTCTGCAGTACTCTCGAGCAAAACTGTTGTTGCCATTAGCTCTGTAAACTGCCTCAGCAG
CCAGATCAGCATCGAAGCCATCCTCTTGCAAAGCTGCCACCTGAAGTCGATGCAGGTCCC
AGTTGAAGGGATCCCGAGACTGGCCAAACATCCGGAGCAAAGATTTCTCTACATGCTGCC
CAGGTAGCATTTCGTGCTCAGTCGTTGAGATGATGTTGAGGATGTCCACTACCAAAACCA
AGGTATCTGCTGGCACTTTCTCGATGATATTGGATTGCCACAGCTCATTGATTACTGGGA
GAACAGCCATGCGAAGCTCAACAACCAATAATGGTGACAGGTCGCGGGATCGATCTGAGC
GGCCTTGCAGGTTGAAAAGGTTGGCAGAGTCTGAAACATACTTTCCGTTCACCACAAGAA
CGTACAGATCCAATGCCTTCTTTAAGCCGAACCACGCTAGTCTTGCTTGAGGGGAGTCGC
CGGGGGTATCGGGCTCGTTATGACCTAGTATTTGCTGCATGAACGTCTTGATCATCAAGT
TCAGCACGTCAAAGCCCCCATGCTCTTTGAAGGCCAGAAGCACGGGCATTATAAGCTGCG
AGGGTCGTTCAGGACGTGAAGAATCGACTAGAATTTGCTGGATTGTATGGATCATGACGA
TCCAGTAGTTATACTCCCTGCTGTCTTGCTTCTCGACGGATTCCATGAGGCCATTGAGCA
TTGACAGGGCCAATGCTTCTGCAATATCCAGATGCCGGGGGCGAGAGAAGCCGCCGTCCC
TGTCTCTTCTAGGCAAGAGAGCTTTCCCTAGTGATTGGAAGAATGGATAGACATTGGGCA
TCATGGAGTGGAGCAGATAGCGGAGAGGTTCGTAGTTCTTGTAACGGACCTGGCTCCTCT
CGGATTCAGATGGCTCTGAGGGTTGGCCATCCAATGTTCCGCTGCCTGTTGTGCTCAAGC
CGCGCTCTGTATGCCCAGTCTCAACTTCTTGAGCATTGGGGGACGCCGCCTGCTGGACAA
GAGCCCCGACGTCCGGGTTAGAAGGCAAGATATTCTTTCCTAGCCCCGAAGTCCAGTGTC
GTGGAACTAGACTCCGAAGAGCCTCCTCCTCCATCAAGCATGCACGGAGAAGGGGCCCAA
GGGACTTGACCAGTCTGACATAGTAATCGAAGACGTTGACAGGGTATAAGGCATGATGCG
AATGGCTTCGCTGTGGTGCAGGGAAGCAATCGCTCACGGTCCGTATCAGCCACTGGGCCT
TCATCAATGCACGCACCATGCTCGTGCTCTGTCCCATCTTCTCTCTTGACAGGCCATTCC
AGGCTGCTGCTGCTTCGCGTGTGACCTTAACATCAGTAGAAACGAAAGGGGCGAAATATG
GTCCCTCAGCATCTGTGTTAGCAAGTGGAGCAAGAGCGTCAATGGCCGCCTCGGTCCTCC
GAAGCACCGACGGTAAACCTAGAATGGGTGAGTGCTCGACGAGGTTCGAGACAACCCCCT
GCAAATACCGGGCAGAGTTATGATCGATGAAGGTATAGGGCAGGGTTGGTGACTCGGCAA
TGTCGAGCAAGAGCTCGATGCCACCTTTCTCAACAAAGCTCGTCTTGAGACTCATGTTGG
TGAGATAGTCAAACAGAAAGGCCGAGAGCGGATTTAGAAGCACTTCCAATGGAAGTATGG
TCTGGTCTGACATTGCCGGGCTCTTGTTGACAGGAGACGCAGGTTCCATATGATCAGACA
TTTCCACGTCTGAGTCATTTGAGGTTTGATTCGCATCCTCTACCAACTGCATGGTGGATT
CTTCTTCGACAATGAAGGCTTTTCCGTTCTCGTCAACAAGCTGCAGACTGATACCGCGCT
CTTTGGCCTTGGTCTTGTCCATGCTTAGATATCGGATCCTGGCCACCATATCCACGACGG
CATCCGAGATTGGCCCCCTGAGCGACGGGTGGTGTCTGGCTAGTTCATCGAAATGACGAC
CGAGCCCAGTAATCCAGTTCCCATCTGCTCCTTCCAGACAACGCATGTGATCAGGGCTTT
CAAAAATTTCGAAAAAGCTCTCGAGTGCTCTAGAAGAAACAACCATGTCCAGGCCCGCAT
TGTTGAGGGATATAGAATTTAAAGCCTGCGGGATAGATACCATGGCTTCGTGATGTGCAG
GTATCCCCTCCGCCGGAAGATGACTTCGCCGAGCCGCCAGCATGTCCTCCGTTGGCGGGT
GAGGCCTGCTGTCACCTTCCAAAGCAATAGTCGAAGCAGATGCGTGAGGGCGGTCATGGC
GATGGGCACTGCCACCCTGGCTGGACTCATCATTGCGCTGGGTCTGCTCCAGCTGTACCG
CAAGGGGGCGACAGGTTACGGCCTCCAGAAAACTTCTGATCATCCCCGATTCGCATATGG
CGGCAAAACTCGTAGGATCGTTGTTAATGAAGTCACTCATGATCGTGACCGCGAGATACC
ATGTGTTTGCCCCGAAAGTCTTGGACTGCTCAATAATAGTCTTCAAGCTGGCGAGCAAGT
CTGGCTTATCGGCCAGATTCCGCAGCAGACGATCAACATTGCCTCCATGGTTGTACCAGT
TGCCCATGATGTGGTGCAACAACTTCACGGCACCTCTGAGCGTCTGGTGGTGGATAAAAG
GGATCTTGTAGTCGACTGTGTTGGTCTGAAATTCTGGCCCCGTGCCGAGACCTTCCTGCA
CCAGTTTGAGTGAATCGTCGACCAGGTTGACCATCAACATCGACATGGCATCAAGTCCGT
CCAAATTCAGGAACTGTTCGAGCCCTTGGGTACTATTCCAAAGAAGGCTGTCCAGGAGAC
CAATGGCTGATCCTTGAAAGCGTAGTGCAGGATTTGTCCTGAGATTCAGAATCTCCACCA
ACGTATCCAGGAGACCAGCGGACATCATCTCCACGCCCACTTTCATGTGCGGATTTGTTG
CAAGCTGGGATGTTAGGGTGAACAGATTCTTTATCCACTCATCCATACCCTTGGTTTCAT
TGCCTCCTGATGTGTTCTCCTTCATGGCCGCCACGGCAGTTCGGACCACATATAGAAGGA
TGCCGTGGTTCACAGTGACATTGAGAGCCGAGTAGACATCTTGTGAGCGAGCCGGAAGAG
TGGCAAGCGATTCCAGCAACGACATGGAGATGGTCTGGATGTGCCTGGGCACAGAAGCCG
ATCCCGGAGCTGTGGGCCGAATCAAGTGAGCCAACTGGTATACTAGCTGGTATCTTCTCG
TCTCGTCTATGTCTTGTCGGAGAACCTTTTCCACGAAGATCGTCTCGGGATGAATCTTGG
CCAAATTGAGGATAGCCAGCAGCCGCGCCGCCAGTGCTTGGTGACGTGCCTCCATGGTCC
CCATCAAGGCCTTGGCAATTCTCAATCGATGAAGAAGCTCGTACTTGGATGCCTTGGGCA
TATCGGGCGGACAACGTGCCAAAAGTGCGTGTATGGACGACGAAACTACCACAGATTGGG
TGAGCTCGAATGTCTTCTTATAGGGTGTTGAAACTTCATCGCCAGTGAAAGGTTGGCCGC
GTGTCCAAACTTGGGGTGTATCGTCTCCACCAGGAGTTACAGTTCCTCGCGAGGAATGCG
TGTTCATGGTGGAGCTGCGCCTCAAAGGCGTAGGAGTAGCTGGAGCTGTACCGCTGTCTC
CGTAGCTGCGGGAAATCCCATGTGTCTCAACACCGACCGTTTGGGAATGATAGAAGATCC
TGATATCACACCAGCCCTTCCAATGCTTAGAGTCTGAGGTGGCCACAGTCACCAAATCGT
TGGCGTATATAGAGCCTGTATTCCTTGGCGTCGTAGGCACGGCACGCTCTTTGCCTTTTG
ACACAGACCCATGACCTGAGGCAGACCCTGAGTCGGACAGACTCAAGACAGGCGTCTTGA
TGAATGGCATAGCTACCTGGTGCACCGAGTCGAGATCGATATTGTAGTGGTTCGCAAGCA
AGGCGGACGTGACGCTTGGCTGGGGCTGATTCCGGGCACGCTTCAACGAGGCCTGATATC
GTTTGGCCAACTCAGCGCCGACATACAGTGTTGCGATGAGTAGGGACATGGACGTGGTGT
TGAGAATGTGGCCGAGATGCGCACTGCTTGAATAGATGCTGCGGTTCCCGCAATTGTCCA
GCAGAAAACGCGTAAAACCGAGTATGGCCTCCAAAAGCTGCCGGTCACCGTCTGGTCCGA
AACCTTTGGCAGAAAGGTCGCTCACATCGCAAGGGGTCTCCTGCCCGTAATCAAGACCTT
CGACCTTGCCGAGAAGCAGTTCGCGTCCGATTTCCTGCATCTGGGGACCTTGATCTAACT
TGTACGTGGTGACAAAAACCTCGAGGATATTATCGAACCGGTTGAGAAGTGGTATCCAGT
GGAACAGGTCGCCACGTGGAAACGGCCATCTTGATGGGAACGTGGCCAGCTGCTCGGGGA
GAAGCGGCAAGGGAGCTGTGGAAACTGAAGCAACATAGGACTCGATCCACCGGGGCATCG
TGTCCTTGTGCTTTTTTTGAATATGTTTCGTTATCTTACCCATCTTGCAGGCTGGCGGCA
AAGCCGCTACAGGTAAGCTTCCCCCCCACCAGTACTGTCCAAGTTCTGGCGTCGGCTATA
CCAACTGCAGTTTGGGCCAGGAGCGTCCACAAGAGGAACAACTCCCGGAGAGAGAGACTG
GTGTCGCCGATGAGAGATGGCGATGTGTGGCTGTAGGTCTCGTTGTGCAATGTGGATGGG
AAGCCCGGCCTCCGGACGTAGTCTTGTTGTCGATGAGTTGGGACGGAGGAAGCTTTAGCC
TAGTTACGCAAGAAGTCGTCGACTTTGGCGACTGCAGCAGCCAAAAGAGGAGTCGAAGAA
GGCGGTGTTTTGACGGGGTGCAGGTGGATGCTAAAGTGACGATCGTTTGTCCCGGGCCAA
GTGCAGGTAGACCCAACAGATGTCACAGAATACCAGCCGCACCTGGGAGGTTCTAGTACG
ACTAAGGACGCCTGTGATATGGATCGTTGCAGGCAAAAGAATACGGTGGGAAATGGATAA
TGTTGACAGGAAGAGAAGGGGCAGATGCTAAGGTCGGTACTCGTAGGTATAAGGTATCAC
CGTGCAGAAAAGTCCAACTTGAGGTAGG
>comp74_c0_seq1 len=1195 path=[1173:0-1194]
GCTGTCGCCCGATCTGTCCGCACGTGATGAATTTACCCAACCCTACTGAAATTTCACCAC
AATCCAAAATCGACCCGCATCACGACCTGGAGGTATACATTCCCAACCTACAACGATAAC
ACCACGCCACCTCCCCATACCGAGCTTTACGAGTTCACGGAGGAATAATCTTGCCAAGAT
GCCGTCAGAATCTGGTCACCGCCTATATGTCAAGGCGAGGCACTTGAGCTACCAGCGTAA
CAAGCACACCACGCACCCTAAGACGAGTCTCGTCAAGATCGAGGGCGTGGACGACATCGA
CGCTGCCAACTTTTACCTCGGCAAGAAGGTTGCCTATATCTACGCTGGTAAGAAGGAGAA
GAGGGGGACCAAGATCCGGGTCATTTGGGGCAAGGTCACCCGGCCTCACGGAAACTCTGG
TGTTGTCCGCGCTCAGTTCACCCACCCTCTGCCGACCCGGTCGTTCGGCGCCTCGCTTCG
CGTCATGCTTTACCCCTCGTCGATATAAAACATGGTTTCTTTCCGGACGGAGTTGGCTGT
GAGGATGGTTCATGATTTTCCATGCATAGGGCCGGGGCAGGAACATACGGGCTAGAGACC
AGACCTGCCACGAAGCATAGGCACTTCAATCAAAAAGACGTCAAATACCAGCTGTCATTG
TTGCCAACTGCGGGCTTCAGTGAAGGCGTATGGGACAGGGTCGCTCGCAGAGCAGGAGCT
AATCTTAGTTAGCCACTCGGGCGACCAGACACCGACGGTTGTCATGGCGGGCTCAGTGAC
GGGGAGATGGTTTTAGATGGCACAGGAAACACGGCTACCAGTGGCTGACCTAGAATACTA
GCATCATTTGGTAGGCCGAAAGCCGTGCACCCCACCATTCGTGGTCTGTGGCCGCATCTT
CTCTGGTGTGACGCAAACCATCCTGGCTCGACACACTAAACCCATCCGGAAATAGGAGAT
GTGCGTTCAGCGGGCAGGCATCCTCATGATCTTGGGTAAAGTGCTCAGATGGCACAGCAG
CTGTTTGCATGACGCGGCAGATCCGAAATCCACAGTCGCGTCATCTTGATAGAATATGCA
TACCCAGCACAAGCGTGGGGATATGTCCCGAGGCGTCCCCTTTCGGTGTCTATCGGGACG
GTCGATTTCCACTCAAGATCCTCAGACGAGTATGCCTCGCTCTAGGTCCCTCGTG
>comp75_c0_seq1 len=1373 path=[1351:0-1372]
GAAGGTCACTTGCGTACTTGGTATGCAGGGCAAAATCTGAGTCGTTATTCGCATCAACCG
AGCTGACTCTTCCGCCTGCCGTAGGGGGCGTCATGCGTCACGTGTTCAAGAACATTCGTT
GTGTGGAGCTCGGTTCCCCTTGCGTCTATGGGTCGTCTATGGCGGTCTATGTCTAAGCAG
CAGGCCCCGATTATAGAAGTACATGATGTGTCAAGCCTAGGAATATAGGCAGTATTCCTC
GTTTCATCCCCGTCCACCACTCACATTCCCAAACATAGGAGATGGCGCAACTATTCGGCG
TTCCAACATCTCCGCCTCGGCCGCCAATTCGGTTCCTGTAGGAAATAGCGTTGCTTAGGT
AAACTTGGCCATGAGGGCAATCATGAGATCGAAGAGACCAATGGCCTCGACGAAGGCGAA
GCCGAGAATGGCGTATGAGAAGAGCTGGCCACGGAGGGCGGGGTTACGGGCAACACCGCT
GATGAGGGCGGCGAAGACCATACCGATACCGATACCAGCACCGGTCAAGCCAATGGCGGC
GGAACCCATGCCCAAGTTCTTGGATACCTCAACCATGGCCTGGGCAACCTCTGACGAGTA
GGCCCGCTTGGAGGCGCGGGCGAAGCCCTGGCGGGCAGCGGCATTCATCACCGACGGGGC
CTGCTGGCGCTTCAATGCCTGGAGGGGCGAGTTGGACAAGCCAGTGATTGTCCTCTTGGA
AGCGACAGAAGCCATCTGGGCTCTCGCAGCAGGGCGAGCAACCTTGGGGGCGGCCGAGGC
CATTGAGGTGGCGAGCCTGGAAGCAAAGATCCTGCCTGACATTTTGACTGACGGGGAGAA
TTATAAGGCGACGAGTTGTCGGGAGTGTGTCTGTGGTGAAGGCGGAGGATGTGATTGGGA
AGGCAGCAAAGAGAGGCGAGCACCAACTGGCGAGGATAAGAATGTGGAATGGAAGGGAGG
TGAGAGAGGAAAGGAAGGGGAAGGAAGAGCAGGAAAAGCAGATTCCGGGAAAGATTGGTC
AGAGTTGAGAGACGCAACAATGGATGGCCAGGACGGAAGAGAAAATTTTTCCCTGGAGAC
AGCTAGACGTTGGGGGTTGTGCCTCAGGAATCCATCACGAAAACCTCACAGGGAGTGAAG
GGAGCCAAGCAACGATGGGACGAATCCACAATGTCGAGTTTCCACTACGAGATCCACCGG
ACCACCGCGCATTCATACCCGTAGGCTGTCGGCCGTGGACCGTGATGTTGCTGGAAATTG
TCTGAGATGACGGGCGGGTCAGCCCCCCTTGTGATGAGCAGCGAGCCTCATGATAGGGTG
ATTGGAGCTGACACCATCGGAGCTTCTCGGGATGGAATTGGGATGTGTGTGAG
>comp76_c0_seq1 len=924 path=[1:0-923]
GTTCTACCCTCCTTCCTGCTTTTTTCCCCTTCGTCCTCTCTTCTCCTTTCTCCCCAACTG
CTCGTTCAAACATCAGTTGCGCGTCTCGTGGCAGATTCCACTCCTTCGCAGATACCCTCG
TTCAACTCACATCTGGCTTGTCCCTCTTTTATACAAGCCCCCCGTAATACTTTAATCATA
TAATATTACTTGCCTGTCAAGATGCGCTTCACCAATATCGTCGCTGCCAGCATTCTGGCC
ATTGCCGCCCGTGCCCAGGATGAAGAGCAATCAGGCCTGACCCCTGAGCAGAAGGCATGC
ATCGCCGAGTGCGCCCCCAGCGATGTGACCTGTCTGGCTCACTGCACACCTGTTCCCAGT
CCGGGCGAGGAAGATATTGCCAAACTGCACGAGTGCAGTGCAGCCTGTGATCAGGGCGAC
GGTAGTGAGGCAGCTACCCAGGCCTATGCCGACTGCCAGAGTGACTGCGTGCTCCAGTAC
TACTACGACCCGGAGATTGGTACTCCGGGACAGGGTCAGAGTGGTGGCTCGGGCTCCGAG
GGCGAAAGTGGAGATGGCGAGAGCGACGACGCTGAGGGAGGTTCTGACGGCGACGTCGAT
TCGGAAGAGGGCAACAATGCTGATGGCGAATCGGTGGGTAGCGATGAGGAGGAATCAGGC
AACGACGGAGAGGATGGTGATGACCAGGAAGAGGGTGGTGATGGCGGCAGCGGAGCCACT
TCTCTCGTCGCCTCAACCTTCGTGGCCCTCGTTGCCGCTGCTCTTGCCCTCTAAGGCTCG
CGGACTGTTGAGGCAGTCCTTCAAACTGGTGGTGCAGTAGTGTTAAGGGTGTAGGGCCAG
TCGGTGCGCCCTGTAGGCTGCAGCATTCCAATATCCGTAGCTGTAGCTGGTAATGACTCG
GGCAGTTCTCTCCAAAAAAAAAAA
>comp77_c0_seq1 len=1979 path=[1:0-1978]
GGCCGCCCTATCCGAGTCTATCACGTCTTCGATCTATCCTCCTATCGAGTGCTTTTACTT
ACGGGAGCTGGATAGGCGAAGGACGCCGGGAACACTCGTAGAGGGCTCAACAACCACATC
CAACACATGAATTAACGGGCTTGTACTAAGAGAAATCTTGATTGGTACACATCTCACAAA
AGAGATCTGGGCTGAGCTAGAAAATCCGCACCGCACGCGCCCGGGAGGTCTCCTGTCTTG
TCGTCTTCCTCCATCTATACACAAAGCCCTTTTTTACCCCACTTCCCGCCTCCCCGAATG
CACGCAGCACACAGCATCCCTCCTTCGATGCCCGTTTAGCTCTTCTCCAGTTCTGCCAAG
ATCTTCTCGCCCTTTGCCTTGGCCGACGCGAAATCGCCAACCATGTAGAAGGCACCCTCG
GGAAGCTGATCGCCCTCGCCGTTCAGGATGGCCTTGAACGACGCAATCGTATCCTTGAGG
TCGACGAGCTTGCCCTCGATACCAGTGAAGACCTGTGCCACTGTAAAGGGCTGGCTCAGG
AAACGCTGGATCTTACGGGCGCGCTCGACAGTAAGCTTGTCGGCTTCCGACAGTTCGTCC
ATACCCAGAATGGCGATAATGTCCTGCAGCGACTTGTACTCCTGGAGGATCTGCTGCACA
CGTGTGGCGGTCTCGTAGTGCTCCTGACCAACGATACGGGGGTCCAGCATACGCGACTTG
GAGTCGAGAGGGTCCACGGCAGGGTAGATACCCAGTTCCGAAATACCACGAGACAACACA
GTGGTGGCATCCAGATGGGCGAAGGTGGTGGCAGGAGCAGGATCCGTCAGATCGTCAGCG
GGCACGTACACGGCCTGCACCGACGTAATCGAGCCCTTCTTGGTCGTGGTAATACGTTCC
TGCATACCACCCATGTCGACGGCGAGGGTGGGCTGGTAACCGACGGCAGAGGGAATACGG
CCAAGCAGGGCAGACACTTCCGAACCGGCCTGGGTGAAGCGGAAAATGTTGTCGATAAAG
AGAAGCACATCCTGGCCTTCCTCATCACGGAAGTACTCGGCGACGGTCAGACCAGTAAGG
GCGACACGGGCACGGGCACCTGGGGGCTCGTTCATCTGACCGAACACCAGCGCCACCTTG
GACTCGCCATCAAGCTGAATGACGGATGTCTCCTGCATTTCGTGGTACAGATCGTTACCC
TCACGGGTCCGCTCGCCGACACCAGTGAAGACAGAGTAACCACCGTGAGCCTTGGCGATG
TTGTTGATGAGCTCCTGAATGAACACAGTCTTGCCGACACCAGCACCGCCGAAGAGACCA
ATCTTTCCACCACGGGCGTAAGGAGCGAGGAGATCGACGACCTTGATGCCAGTGACAAGA
ATTTCGGCAGTGGTCGACTGGTCGACGAACTCGGGCGCTTCCTGGTGAATCGGGAGACGC
TTGTCGGTCTTGATGGGGCCACGCTCATCGATCGGGTCACCAGTGACGTTCATGATGCGA
CCGAGTGTGGCAGGGCCGACAGGGATACTGATGGGAGCGCCAGTGTCTTGGGCCTTGCGG
CCTCGGACGAGACCCTCAGTACCGTCCATGGCAATGCAGCGGACGACATTCTCGCCGAGA
TGTTGCGCGACCTCGAGAACCAGCTTCTGGCCGTTGTTGTCGGTCTCGAGAGCGTTCAAA
ATGGGCGGGAGCTTGGCGGTGTCGAACTTGACATCGACGACGGCACCAATGACCTGGTGA
ATCTTGCCATCGCCAACGCCAGCAGCCGCGCTGCTGGCCCACCTGCTGGTAGCGGGATAT
CGTAGAGCCGACGGCCTCAGGACATGGCGAGGAGCCGCCCTGTAGGCTGGCCGAGCTGCT
CGGGCGAAGGAGGAAATGCCGCTCTTGAACATCTTTCCAGATGACCGAGAGCGATGACGG
ATGAGAGCGGAGTGGTGAGGATTGGGATGCTGACGGAAGTCTTTTGCAGGATTGAGCAG
>comp79_c0_seq1 len=1423 path=[1:0-1422]
GCCCAACCCACCCGCCGATGGAACCGTCTTGAGCGGGAGGGCGGCCGGCGATAAAAGGGA
AGGCGATCCAGGGTCTCTGGACGAAGATGTTGATTGACGTGGCCTAAAGAGCGACTGCAT
TACGAAGCTATTGCGTAGGGATTCTCGAAGAGCTTAATTAAACGTCACAGACACGACTAC
GACCGCGACACCTGGAGCAATCCGTCCCAGACAACTAAACTCACCGAAAACACACCCAAA
AGACACACCAAAATGGGAGAATCAAACCTCCAGATCGTGCTCGCCGAGCGCCCCACGGGC
GAGATCGTCCCGGGCAAGACCTTCAACCAGAAAACCCAGCCAATCCCTCAGGAGTCCGAT
CTGAAGGATGGCGAGATCCTCGTCCAGAACCTGTACCTGTCGCTCGACCCCGCTATGCGG
GGCTGGCTGAGCGACCGGAGATCCTACGTCCCGCCCGTCCAAATCGGCGAGGTCATGCGC
GGCGCCACCGTCAGCAAGGTGCTCGCGTCCAAGAGTTCCCGCGCCAAGCCCGGCGACTTT
GTCTCGTGCTTCGGCGGCTGGCAGGAGTACTCGGTCGTGGGCGAGGACAAATTCGAGCCG
CCCGCCAGCCCGAAGCACCTGACGGACCTGCTCGCGGTTCTAGGCATGACGGGCTTGACG
GCCTACTTTGGCCTGCTCAAGATCGGCGACCCGAAGCCGGGCGAGCTGGTGGTTGTCAGC
GGTGCGGCAGGTGCGACGGGCATGGTGGTAGGCCAGATTGCCAAGATCAAGGGCGCAAGG
GTGGTGGGTCTTGCGGGCACCGACGAGAAGGTCAAGTTCTTGACGGAGGAGCTGGGATTC
GATGTTGGGTTGAACTACAAGGATAAGGACTTTGCGAAGCAGTTCAAGGAGGCGACCAAG
GATCACATTGATGTCTACTTTGACAACGTTGGCGGCGAGATCCTCGACATGGCGCTTGCG
CAGGCGAAGCCTTTCTCGAGGTTTGTCATGTGCGGTGGCATCAGCCAGTATAACGCTACG
GACGTGCAGGGCCCCAAGAACATTATGAACGTCGTCACCATGCGCATCAAGATGCAGGGC
TTCATCGTCTTCGACTTCATCAAGGAGTACGCCTCGGCCAGGAAGGAGCTCGCTCAGTGG
CTCGAGGAGGGCAAGATCAAGCGGAAGGAGACCATCGTCAAGGGTGGGTTGAAGGTTGCC
GAACAGACGCTGGTCGACCTTTACAAGGGCATCAACACAGGCAAGCTCATTGTCGAGATC
AGGAACCCGCAGGATGCGTCAAAGTTGTAAAGTAGGTGCTTGTATATAGATTAGATAAAC
GTCAATGGGCTAGATGAGATCATGTCATCGCGTCCCAGTGTACGAGATCCATGTAACTGG
CTGTGTGCTGCCATACCGAAAAGCAGCTGGGTACCGAATTGGG
>comp80_c0_seq1 len=775 path=[753:0-774]
ATAACATTGCACGTCCACAGCCATCGCATATTGATCTTCATCCCCTCCATCGTCCCGTAC
ATCGCATCTACACAAACATTGAACCTTCACCACCAAAAATGCGCCTCCATTCCCTTCTCC
CCCTCGTCCCCCTCTCCCTCGCCGCCCCCGCCCCGGCAGCAGGCAGCGAATCCATCGCCA
TCACCGACTTCACCGTCATCCGCTCCTACGCCGGCGAAGTGCAGAGCGTCTACTTCCACC
TCACCGGCGACAACGCGACGGACCTGACATGCCAGACCGACGAGCTCGAGTTCCCCTCGG
CGGTGTACACGTGTGGGGAGTCCAAGTACCGGTTTGCGCTGTATCCGGGGGAGGAGACGG
AGTATGCTTTGAGGATCTATCATGAGTTGGGGATTGGGTTTGGGTACTATGGCGTGGGGG
ATGTGTTCGCGTATTGTCATGCGGGTGGGCTGGAGAGGCTGTTTTGTACGCAGCAGACGC
CAGTTTCGATTGTTATTGATGCGGAGCCGGATGTCGAGGCGTGAGGGGTGGATGGGAGAT
ACAATGTTCTCTATTTGTGTCATCGTGTGATGAGGGTCCGCTTGCTAAAGATACTAGTCG
TCTGGGTTAGTGGGACTAACCGACTTCAATATCTAGCGAAGCTTAACTAAATACGGTTTA
ATCAACTGCTATAAACTTAATACGAATAACTAGCTCTAGTTACCGAATTTAACTTCAAAG
TTAGGCCGTCCAAGCTAGTATTGATATATCGAGCTTCGTTATTATCATAATAGAG
>comp81_c0_seq1 len=729 path=[1:0-728]
AAAAAAGGCCCCCCCCCCCCCCCGTTACAAGCTTACTCCACAACGATGTTTGTCTTCTCA
GACACGTACAGACCGTCCAAGAACTTCCGAATATCCTTGTTTCGGACCCTGCAGATCTGC
TGGATATCTGCCGCACTCTGGGAAACGTCTTCGAGGGAGTTGCCGGATAGGATGAGTTCG
TCCTTCTGCGCCTTGGAGATCTCGACGTCAACGCCGGGGCGCATCACCACCCGGCGGACG
ATCTTCTCTCCAATGAAGTTCCGAATCTCAACCTCGTAGCAGTCGGTAGCGTCGTTCTTC
TCGATGTTGACGTTGATGGGAAAATGGGCATACACGTATCGCATCTTGTACTTGAAGCCC
TTGGTGACGCCAACAATGAGGTTGTTGATTATGGAGCGGACGGTCCGGAGAGCGGCGACA
TTTTTTCGGGAGCCGTGGTGGATCTCGATAGCGATCACGTTGGGCTTGGGCTTCGAGAAC
GAAACGGCGATATGGCTGAGGTCCTTGACGAGCTTCCCTCGAGGTCCTTCGCAGGTGATG
ATTCTGGACTTGATAAAAAGCTTGACCCCGTCAGGGATTTCAAGCGTTTCTTGGGAGTGA
ATGTACTTCATCGTGGCGACAGGATTCCAATTGTCGTGATGAAGCGTGTGATTCGGGCGT
TGCGGTCTCGAAAAGTCGTTTTTAGTCGGCCACCCGAGAAATTGTGCATGGGGATTTCAG
CGGGGGGGG
>comp82_c0_seq1 len=490 path=[468:0-489]
ACCGTTTCCTCTTCCCCCCTGCTTCACACCCCCGCCATGACTAGACCCGACTTCTCCGCG
TCCGCGCCCGCGTCGACGCCCCGCGCTTTCGCCCGCAGTACCCGCACGTCAGGAACGAGA
TGATGATGTTGACGAAGCTGACAATGCCGTTGATGATGGTGTGCAGGATGTTACCGATGG
AGCGGACGATGGAGGTCAGGCATGCGCCGAGGGTGTGGAAGGCGGATTTGATGCAGGAGA
CGACACCGCCCATTTTGAGTTTGGGTTTGGAAGTTAGGGGTTTTTCTTGGGTATATAGGA
TGGGTTATTGTTTGTTTGTAGTGTTGCTGTGGCTGAGGTATGATTGATTGTCCTGGCCAA
GAGGAGGATGTTGTAGAGGATCTTATATCCACCTTCTCCTACACACCCAAGTCCCAAAGC
AAGGAATCTAGCAAACTCATCCCATGGCATCATTCTCTGCACACGATATGTAGATCCCCC
CTTTCCCCCA
>comp83_c0_seq1 len=1269 path=[1:0-1268]
GCATGGTTGAAAAGTTGCCCACAGAAATTTCCCTGGTGGTTTCACTTACATCTCCAACAC
CACAAACATCACTCCAATTTTGAGCCAAGTTTTGCTGAGCCATTGCCAGCGAAATCAGTC
ACAATGGCTTTCCACAAGTTGGTGAAGAACAGCGCCTATTACAGTCGCTACCAGACCAAG
TACAAGCGCAGACGCCAGGGGAAGACGGATTACTACGCCCGGAAGCGACTCATCGCCCAG
GCGAAGAACAAGTACAATGCGCCCAAGTACCGACTGGTGGTCCGCTTCACCAACCGCGAC
ATCATCATGCAGATTGTGACGGCCGAGATCAACGGCGACAAGATCTTCTGCTCGGCCTAC
TCGCACGAGCTCCGTGCTTATGGCATCAACCACGGTCTCACCAACTGGGCTGCTGCCTAC
TGCACCGGTCTCCTGATTGCCCGCCGTGTTCTCAAGAAGCTCGGCCTCGACGAGGACTTC
GAGGGCGTTGAGGAGCCCGATGGCGAGTTCACTCTCACCGAGGCTGCCGAGACAGACGAG
GGCGAGCGCCGCCCCTTCAAGTGCTTCCTCGATGTCGGTCTGCACCGAACATCAACGGGT
GCCCGCGTCTTCGGCGCGATGAAGGGAGCTTCGGACGGTGGCATCCTGGTGCCCCACAAC
GACAAGCGATTCCCCGGCTACGACGTCGAGTCCAAGGAGCTCGATTCCGACACGCTCCGC
AAATACATCTATGGTGGCCACGTGGCAGAGTACATGGAGACTCTGGCTGACGACGATGAG
GAGCGCTACAAGGGCCAGTTCTGCAAGTACATCGATGATGATATTGAGGCGGATGGTCTT
GAGGACATGTACACGGAGGCTCACAAGGCTATTCGGGAGGATCCTTTCAAGAAGTACGTC
AGCGATGCTCCCAAGAAGAGCAAGGAGGAGTGGAAGGCCGAGTCCAAGAAGTACAGGCAG
ACCAAGCTATCCAAGGAAGAGCGGGAGGCTCGCGTGCAGACCAGGATTGCCGAGCTCCGC
GATGAGTAAATCTAACGTCACGGTTGATGAATTGGTGGTGGTTTGGCCGGTCGGAAAGGG
TGCTCGGAGACCCTGCATCGGAGTTCAGGAACTAGCATAGGGCTGAATTTGGCGGGATGA
AAAATATAATCCGGGATCAAGAACATTGTCCGAGCGTGTATTCCGTGGCACGTGCTACAT
AGCCAAACGTCCAAGTAATCACTGAGGCGTCTTGCCAGTCCTTGCTCAGATGTCCGATGC
CGAATGCCG
>comp84_c0_seq1 len=3564 path=[3542:0-3563]
ATGTTAGAAGCTTCGAGCGCTCACAGCTGGGCAAGTGACAAAACCTGATTAAGGTTCCGC
TCTTGTTGCCGCTCACGCCGCTGTGTGTCGGGCACTTCCACACGGCTCACACCCACACCG
CAGTGCGCGGTGGGCCGGCAGCAGCGAGTGGAAGGTACGGTTTGACAGAGCTTCCAAAGT
TCCGTTGCCCTTGCCTTCTCGTAATCCTAGGTAGGTACTTGCCTGTAGTGGAGGCACGAG
GGTTCAAGTGCCCTCGATGCACTGCTGCATGGTATAAATTCCCCTTCATGCCTCTCCTCT
GCTGCGGGTTACTCTCTCCTCCCCTTCTCCTCCTCCCCCATCACCCACGAAGGATTTCAG
TTCACGCGTATCGCATAGACTGACCGTCAACTTCCCGTGCGGTGGTGACTACCTCTTCCT
CTACATAGACGCTCTCCTCTCTCTCTCTCCTTTTGTTCTTCTCTCACCTACAACCGACGA
ATCCAGCTTCGCGCTCAATTCACGAGTACAAGCTAGCACAACACAGCAGCTTGCGAATTC
GACTTCAACAGCGGCGAACGCAGTCGAAAGCCTACGTCACCAGCCTGGTCTGAGGCCGAT
CCAATCGCGCCTCCAGTACCTGCGCTTGGCCTCCTGCCACCTGCCCCGCTCACCCCGCGC
GCAAAGCTTCCACAATTCGCCATGGCCGATGCAACCACATCGGGCCAGGCCCAATACGAC
GAGAAGGACCCGAAGCCGGCTGGCACTGACGCCGAGAAGGACCCCAAGGTTCCGCCGAAA
GCCGAGGGCGATGAGGAAGAGGATGCCGACCTGGACGCCTTGATCGACGAGCTCGAAAGC
CAAGACGGCCATGATGTCGACGAGGAGGAGGACGAGACCCCGGGCCAAGGCCGCCCCGTT
CCCGAAGAGCTCTTGCAGACCTCCACAATCACCGGTTTGCCGGCCGACGAGGTTCTGTCG
CGCCGCAAGAGATACGGCCTCAACCAGATGAAGGAAGAACGTGAAAACCTCGTCATCAAG
TTCTTCAGCTACTTCGTTGGCCCCATCCAGTTCGTCATGGAGGCTGCCGCCGTTCTTGCT
GCTGGTCTGGAAGACTGGGTTGACTTCGGTGTCATTTGCGCCCTTCTCCTGCTCAACGCC
GTCGTTGGTTTTGTCCAGGAGTTTCAGGCTGGCTCAATTGTCGAGGAACTCAAGAAGACG
CTTGCCCTCAAGGCTGTCGTCCTGCGTGATGGCACCCTTAAGGAAGTCGAAGCGAATGAG
GTTGTCCCTGGTGACATTCTTCAAGTCGAAGAGGGCACCATCATTCCTGCCGATGGCCGA
ATTGTCACGGACGACGCCTTCCTCCAGGTCGACCAGTCGGCCATCACTGGCGAGTCGCTC
GCTGTGGACAAGCACAAGGGCGACCACTGTTATGCTTCTTCGGCTGTCAAGCGTGGCGAG
GCCTTCATCGTCGTGACCTCCACTGGCGACAATACCTTCGTCGGTCGTGCTGCGGCCCTT
GTCAACCAAGCCTCTTCGGGTACCGGTCATTTCACTGAGGTACTGAATGGCATTGGCACG
GTGTTGCTGATTCTCGTCATCTTCACCAACTTGGTTGTTTGGGTCTCCTCCTTCTACCGA
AGCGTCGGAATCGTCCACATCCTCGAGTTCACCCTGGCCATCACCATCATCGGTGTCCCG
GTCGGTTTGCCTGCTGTCGTCACCACCACCATGGCTGTCGGCGCTGCCTACCTTGCCAAG
AAGAAGGCCATTGTTCAGAAGCTGTCGGCCATCGAGTCCCTGGCTGGCGTGGAAATTCTG
TGCTCGGACAAGACTGGCACTCTGACCAAGAACAAGCTGTCGCTTGCGGAGCCTTTCACG
GTGCAGGGTGTCGATCCTGACGACCTCATGCTCACGGCTTGTCTGGCTGCCTCGAGGAAG
AAGAAGGGAATCGATGCCATTGATAAGGCTTTCCTGAAGTCGCTCCGATACTACCCTCGT
GCCAAGAGCGTCCTCAGCAAGTACAAGACGGTTGAGTTCCACCCTTTTGATCCGGTCTCG
AAGAAGGTCGTCGCTGTGGTTGAGTCTCCTCAGGGAGAGCGCATCACCTGCGTCAAGGGT
GCGCCTCTCTTCGTCCTGCAGACGGTGGAGCAGGACCATACCATCCCCGAGGAAATTGAC
CTTGCGTACAAGAACAAGGTGGCCGAGTTCGCTTCTCGCGGCTTCCGATCTCTTGGCGTC
GCGCGCAAGCGGGGAGAGGGCTCGTGGGAGATTCTCGGCATCATGCCTTGCAGCGACCCG
CCGCGCCACGACACGGCTCGCACCATCAACGAGGCCAAGCGCCTGGGTCTCTCTATCAAG
ATGTTGACTGGCGACGCTGTTGGTATTGCCAGGGAGACCTCGCGACAGCTTGGCCTCGGT
ACAAACGTGTACAATGCGGAGCGTCTCGGTCTTGGCGGCGGTGGTGACATGCCTGGTTCC
GAGGTGTACGACTTCGTCGAGGCGGCCGACGGCTTCGCTGAGGTTTTCCCCCAGCACAAG
TACAACGTGGTCGAGATTCTCCAGCAGCGTGGCTACCTCGTTGCCATGACTGGTGATGGT
GTCAACGATGCGCCGTCGCTCAAGAGAGCCGACACGGGTATTGCTGTCGAGGGTGCTTCG
GATGCCGCCCGATCAGCGGCCGACATTGTGTTCCTCGCGCCTGGTCTCGGTGCCATCATC
GACGCTCTCAAGACGTCGCGGCAGATCTTCCACCGCATGTACGCCTACGTTGTGTACCGT
ATCGCCCTGTCCATCCATCTTGAGATCTTCCTCGGTCTCTGGATTGCCATCCTCAACAGG
TCGTTGAACATTGAGTTGGTTGTCTTCATTGCCATTTTCGCCGATATCGCCACTCTGGCC
ATCGCTTACGATAACGCGCCGTACTCATCGACCCCGGTCAAGTGGAACCTTCCTAAGTTG
TGGGGTATGTCGGTGCTCCTGGGTGTCGTCCTCGCAGTCGGTACATGGATTACCCTCACG
ACCATGTACGCGGCTGGCACGTCCAATGGCGGTATCGTGCAGAACTTTGGCAACCTGGAT
GAGGTGCTGTTCCTGGAGATCTCGTTGACGGAGAACTGGCTAATCTTCATCACCCGTGCC
AACGGTCCTTTCTGGTCGTCGCTTCCGTCGTGGCAGCTGGCAGGTGCCATTCTGGTTGTG
GACATTGTTGCGACCTGCTTTACCATCTGGGGTTGGTTCGAGGGTCATGCCGACCAGGTG
GAGACCTCTATCGTGGCTGTCGTCCGTATTTGGATCTTCTCCTTCGGCGTCTTCTGCGTG
ATGGGTGGCGTCTACTACCTCCTCCAGGGTAGCCAGGGCTTCGACAACATCATGCACGGC
AAGTCGCCCAAGGGCAGCCAGAAGCAGAGGTCTCTGGAAGATTTCGTCGTGTCTCTCCAG
CGGGTGTCTACGCAGCACGAGAAGTCCCAGTAAAGGGACGTGAATAAGGAAGACGGGCTT
GCGGCGAACGAGAGGGTCGAAAAAGGAATGAGGTTGATGAAAGTGTGGATGATGTGGCTT
TTGTGTGTAATGGGCGACGATGAA
>comp85_c0_seq1 len=850 path=[828:0-849]
GAGCCACGGGGGGCGGGGGAAAAGATGGGTAGTTATTCGTTCCTCAACTTCACGCAGAAT
CCGATTTGTGAGAGGAGATCTTTCACATATTCTTTCCCTCCATGTGCCCAGCTGTTCGAG
AAAACCAACACGTCGAAAAATGGCGAGAATTCTCAAACAGCTGCCATCACCCATAGGATT
ACATCCTCCCTCCCCTACACCGGTCTATAACATTTCTTTCCTCTCCCTTCCATTTGCCTC
GCGCCATTCAAAGCTCTGCTGTATATGCCCCGTCTTTCAAAGCCCAGCGACCGGAGAGCC
GAGTTTGCCATGCGCCGTGATATACATATGGTACACGTTTGATTTTGATTTGTCGTCAGT
CATTGCTGCGCTGTCCCTGCCGGGCCGTCATCGTCCTTTCACTGCTGCTCGCTGATCTTG
GCCAGAATCTCGCTGTCCCGGAACAGGTGGTACTCCTCCTCGCCGACTTTGATGGGCGAG
CCACCAAACTGGGGAATCAACACCTTGTCGCCCTTGGCCACGTTCATCGGCATTCGCTTG
CCGTCCCTGTCGAATCCGCCGGGTCCAACAGCAAGCACCTTGGCCTCATTGAGCTCCTTG
ACGCTCGACTCGGGGAGGAAGATGCCGCTGGCTGTCTTGGTCTCGGCCTTGACGCGCTGG
ACAAGCACGCGGTCCATGAGGGGGACGAGGCCGCGGATGGATCGGAGAGTGGTGGCCATT
GTGAAGTCGGAGCTACGAGTGCTTGGAAGCTGTTAGATTGTCGTAGATAACGAGTTAAAG
GTGCAATTGAACCAAGGTGCAAGTTTAAGAAGAGCTGGGGTTGCGAAGTCAAATATGCCC
GGACCAACGC
>comp86_c0_seq1 len=1614 path=[1:0-1613]
CAGCCGTAGAGCGTCGAAAGCAGATGCTCTTTGTCGTCATCAAGCGGTCCTACGAGTCTA
AAGGCTGATACAGGCTCGGGAAGAAATGGGGAATGGCTGAAGAAGCCGTTGCAGTTTTCG
TTGAGCCATTCGTGCACTAGCCCCCGCTCACCTAATCCACCTTGTCCACCTTACCGACAT
GGCGTGGACGATCTCGGCGATCTGGAAGAAGAGCCACGCGCATGGAACATTCTTGTTTAC
CTTCCACTACCTTCGCACATGTAGATTTAGTATCATCGACGATTCACCAGTCTGACATCA
TCCCAACGGATGCCTCTGATTTCCAAGCTGCTGCAGATGTTCGAGATGCGACATATTGGC
CAGTCAGCGCCTCTCCGAGGCTCGCTCTTATTCAGCGTAAAGAGTTGCGACGGCAGTGTT
GCAACTACGTACTCGAGAAGCTAGCGGAGCTCTCGTACGAGATATTACATCGCCGCCGTA
AACAATCAGGTATAGAGCTATGCCAGCCAGCTAACCTCGGAATCAAAGGGAATAGGATAC
GACCCAACTCGGCTATTCCACAATAACACACCCGACACATGTGGTGTGCGCCAAGCTCGA
CCGTCCCCAAGCAGAGATTGTGATTTCGAATGTCTGTCACAAGCACGTCCCGGTTGTTGT
CGTGTACAGTTATGCCATTTTAATCCCTGAAGTGGCCCGGGCCAGAAACTGCCTGGTATG
TAGACACATGCCCGTTACGCTGACGCCAAACCGACCGTTTCCCCTCACGACTTCCTTCCT
GCACTCTAAGCCTCGAAAGCCTCCGGGAACTCCTTCATATTGTGCTCCAAGCTGCCGTGG
TTTGTGAGGAACTTGACATAAGCACCATCCACCTTGACGTGACCAGCGTTCTTCTTCTCC
AAGTACTCCTCGCGGCGGAGAGGGGTGAAGCCCCAGTTCTTGGAGATGATGATCTTTTGT
CGGCCAGGGAACTTGTACTGCGAGCGGCGGAGAGCCTCGAGGGCGACGGCGCGGTTGGAA
TCGCGAGTCCGCACGCTCATGATGATCTGGCCAATATTGACACGAGCAACTGTGCCGTTG
GGCTTGCCAAAGGCACCGCGCATCCCTGTCTGCAGTCTATCGGCACCAGCGCACGACAAC
ATCTTGTTGATGCGGACGACGTGATAGGGGTGGGCGCGGACGCGGAGATGGAAGCCTTCC
TTGCCAGTCATCTTGACCAGGTACTTGTTGGCGCAAATCCGGGCGGCTTCGAGAGCCTCG
GAGCTCAGCTGTTCATACTCGTTGGAGACGAGGTGGATGCAAAGAGGGAAGTCGTCAACC
TTGGCACGCTTCCGGCCGAGATCGAAGATGCGGATCTTGGGGTCGGGCACACCACGGTTG
AACCGCGACTTGGGATACGGCTTGTTCTTGCAGTACCGGTAGCACCGGGCGGGTCGTCGT
GCCATTTTGTCGGTAATTCAGTCGATACCAGATAAACGGGTTTGGTGATGTTGCAAGTCC
AGAATCAACGACGGAGAGGCGTTTTGATATGGAGGCACTGGAGGCGATGAGGTAGTCGAT
TGATTTCAAAGCAGCACCGAAATATGCGGCTTGGCAGAACATTCTCAGTGGGTG
>comp87_c0_seq1 len=1655 path=[1:0-1654]
ATACAATATCCCTACCTCCGTCCTCAGAAACAAATCCAAACCCATCATGTCCACCCGCAT
CCCCCACCGCCTAGAACCCTACCTCGCCCTCCCACCCCCCCACTCCCTCACCCTCCTCAC
CGGCGTCCTCGGCGCCACCACAAACTGGCTGCTCCTGCGACATATCTACGCGGCGCTCGG
CCTGCGCGAGGATGTGCGCGTCGTGCTGGTGAGTTTCATGCGCGACTATGCTTTCTGGCA
GGAGGGGTTGATGAAGCTGGGCGTTGATCTAGAGGGGAACGAGAAATTCATCTTCATAGA
TGGCCTCACCGGCCTTTTCCTCCCACCTGAGACACAGGATACAAGCCGTATCCTCACCTC
CACAAAACTGGCGGATATACAGCAGACCATACAATGCGCCATAGCCGAGCTACAAGGCGA
GGGCGTGAAAATCGTCCTCGCGCTGGACCAGGTTGATGCCTTCCTCGCGGCTACGAGCGG
GGAGACGACCGCATTTGGACTGGGGGACATGATTTTGGATCTACGAGAGGGAGTGCACTC
CACCATCATGACGCTCATGGCGGACGAGCCGCTGATGGAGGCCCAGAATACGACGTTGGA
AAAGATGCATGCAGCGTTTACGCTCTCGATGGCGCACGAGGCCGAGTTGGTGATGGGGGT
GAGGATGTTGGATACCGGCAAGGCCAAGGATGTCAGCGGGGTGGTGAGGATTACGAGGGG
AGGGGCGCCGTCGGAGAGGGAGATTGAGGCGCATGAGTACTTGTATTTCGTGGGGACTGA
TGGGGGCGTCAGGGTGTTTGAGAGGGGGCAATAGACTACGATGCCATATACTCGTTCTAT
TGCACATGAAAAGTTCATGACACCCTTCATGCCTCCCTACTGTCTGCAAAGTCTTGAGAC
TCCAGACGTGGCCAGGTGCTCTTCCGGGAACCACAACTGCCATTCGGAATATATTTCACA
GCAGGGATACACATAGCTTGAATGCAATGTCCTCTTTCGTTACCGCATCTCCGGCCCTAA
AGCAATAAAAAACGTGGATGATGAGCAAGGACCAGTTGTAACTCCGTCCCTTTGCTTGTT
ATCATTCGGCCTTTACCCTCCGACAGTCAGCCGGAAAAGTTCATAAAGACTCGGTCTATC
CTCCCAGCACGCATCCGCCTGCCACCTGCCCGAGCTCCCAGACCTGGCGATCTCAAGCTT
CCGTCCGACGATTATTCCTTCCTTGTCCCAATTCGCTTTAGGAAGCCGTCAGGATACCCC
TTGAGCCGGTGGGATGGCCCTTCTGGAAGCCGTTCTTGAATCGCCGCGGGACGTTCTTGA
GATACCGCATGCGGCCGGTGCCGGTGGTCTTTCTCCGCTTAGCCTTCTCGGACCAGTTGT
ACTTTCGGATCTTAGCAGAAGGATAACCGCACGAAGCGCAGGTGTGCTTCTGGACGTGGA
GCGAGCGGCGACCGCATCGTCGGCACAGAGTGTGCGTCTTGTTGTGACGCTTGCCAAAGC
TGGACGTTCCCTTCGTCATTTTGGCGGTGTTGTCGAGTGGTGGGCGATGGTAAAAAGTTG
ATAAATTGAGCGGGTTGACGACGATGGAATTGAGCCCACCTCGAGTTGGTTCGGGGGGGT
GGTGTTGCGTTTGCTGTGTGGGGAGCCCCCCCCCA
>comp88_c0_seq1 len=1659 path=[1637:0-1658]
AATGAGCACAGGCAAGTGAAATTTCCACACATTTTCAGACGCCGCTTTTCCTTGCAACAT
CTCCGTGCACCACCAAAACCTCGCGACCAACAACCCAAAAGCTAATCCAACATTCCATCT
CTTCGAGGACGTCTCTCACCTTGAGTACCCGTATTTCAAGATGTCTGACGTAGAAGAGAA
GAACGCCCCCGATGCCTCCGAGGAGGTTGAGGTGTCGGCCGATACCGCCGCCAAGGGACA
GATGTCCGTCCTCGATGCCCTCAAGGGTGTCCTCCGCCTTTCCCTCATGCACGATGGCCT
CGCCCGCGGCCTCCGCGAAGCCTCGAAGGCTCTCGACCGCCGACAAGCGCACATGTGCGT
CCTGAACGAGTCGTGCGAGGAGGATGCCTACAAGAAGCTTGTCGTTGCCCTCTGCAACGA
GCACAAGATCCCCCTGATCAAGGTGCCTGATGGCAAGCAGCTTGGCGAGTGGGCCGGTCT
CTGCGTTGTTGACCGCGAGGGTAATGCTCGCAAGGTCGTCAACTGCTCCTGCGTCGTGGT
CAAGGACTGGGGCGAGGAGTCGCAGGAGCGGTCGATCCTTCTCAACTACTTCCAGACTGA
GCAGTAAAGGGCTAGACAGTCAGTCGGCTTGGGAGGGGTGAGGCATTAGGGTCTTGACAC
GAGTTTTCCGGCGTCTACGAGTCTTACGGTTATAGAGCGGGATCATTCTTGGGGGGGGAG
CCCTGCAAAAATATCCAAATGTGGCGGGCACATGTTCATGACCAGCTGATACCGAGGTTT
GTGTCTCAGCTGTCGTGAGGATGAGGTTATAGATGGTAGCTGCTGGGGAAGCTTCTCAAG
CACGCCATTTTTGCATCACGGAGGCAAAGGGAAATAAAAAAAACATCATGGCATCTAGTT
GAGTTTGGCCTGAATGTCGTGATATGTACAGCAGACCATCATCCCCAAGGCTTTGACTAC
ATGTGACTATAGTTGGCCATCTAGCCAACGTGTCCTAGACTGCCATGGATACATACAGAA
GTAAATCTCACTTTCACACACGCCCCGCGCACGTGTGGCTTCCGTGTCATTTCCTTCCCT
CGACCATTATAATATGGTAGCCGAACTCGGTCTTGACCTCGGCGTACTTTGGACTTGCCG
TCGTGCTCGTATCAAGAGCAAACGCCGCGTCCGCAAAGGCGGGGACGAGGTCCTCTCGCT
TCTTCCAGCCCAGACACCCGCCCTGCCTGGCCTTGTCCTCAGAGAACTCCCTCGCCACCT
CGTCGAACTTTGCCCCGTCGCGAAGCTTGGTGAGGGCTTCCTCTTTCTTGGCGTGCTTCT
CGCAGAGGATGTGTCGGACGTTGATACTTTGGGCCCCCTTCACCTTCCCGGTGTCTGCGG
CGCCTTTGCCCTTGGCTGCGCTGCCCTTGGCGCCCTTATCCTTCTCGTTGCCTTTCTTTG
CCATTGCTAGTGTGACCTAGTGTGAGATGTGAATATGAGGGAGCGGTGGTGTTTTGTGAG
GTGGTTAGAGCGCTTGGGAAGGGAGGTAGGTGGGTTGTTCAGATAGCGGGAGTCTACGGC
GGGGCACTTTGATGGTGGGGTAGTGATGATGTGTGTTCGGGGAAGAGATTGTGGGAGGTG
GAATCATGTGCACTCGTCGTTATTTTAGAGAGACTTAAT
>comp89_c0_seq1 len=1234 path=[1:0-1233]
GGGAGAATGCGGGGTCGGTCGGGGGAGGATTGCCGTTGAAGAAGCCGCCTCCGCCGCCGC
CGCCGAAGAGGGTTGGGGCAGCAGCTGGTGGTGGCGTCCCGCCGCCGGTGCCTTCGAGCA
CGAAGCCGCAGTTCTGAGCATGGGGCGTGGAGATTGTTTTGCATCCGACGGACATGGTTC
CATTCATAGCATTCAGGGGCAAGGTATTGAGTAGCCTTTCCGTTCGGCGAACTGGTGCAT
TGCAGGAACATACCTTTATACAGCATAGCTACATGTAGCATTAGGCGAACAAAACCCGTA
TCAGGTTTCACCGACACCATACTTTCACAGAGCCATTCGGGAGAGGGAAAGAGACATGGA
CGTTGCCTTGATCAGCCCCACTCAGCTCTCTTCGGATTGCAGTCTACGGGATATCAAAGG
GTTACATGGCTGTGCGAGTGTCTCAATTGCTTGTAGAACACCATCGAAGGCATCTATATG
CGCTCCAAACCTCTTCCGCTTCTAGCACCACCAAGAAGGACGAGGGGCATCTTGATTGCT
TTTTTGTTACTTCTTCGACGGATGGGGTCTCCTTCTCCCTTAAACCTTCATCTCCGTGAG
GCCGTGCTTCCAGACGACGATGTAGGGCGTGGTACCATCCTCGCGGTAGTTGAGAAGAGC
GACCATTCCATCAGGGTTCATCGACTCGCCCGTGTAGAACTCCCAGTCCTTGAAGTTGGG
GATCAACTTCTCCTTGACGTACTTCTGGGCCCCCGTCTCAAACTTCTTGACCTCCTCCTC
CGAGGCGCCCGACTCTTGCAGCGAGGCCTTGACGGCCTTCATGTACCCCTTGAGATACGT
CAGGAACGACTTCTTGTCGAAGTTCGTCGACTGCAGACGGAACGAGTGGACGATGTTGTT
CACCTGCACGGCGCCGTCCTCGAGCGCCTCCTCCTGCTCCTCGGCCGAGGCGTTGGCGCC
GATGTCGACATTGACGCCGCCCTCGGTAATCATGGCGCAATCGGCCTCGTAGACAATCCC
ATCCACCTCCTTGAGATCGTACGAGTCCGAGATCATCTCGTCGCCCGTGATGCGGTCCTT
GTAGATAATCATTTTGACTGAGAAATCCGAACGAAATCACAAAGAAATGATTTTTTTTCT
GTATGGCAAAAAGCAAAAAGAATGGAAGGTACAGAGTGGAATTGGGCTGCAAGGTTTTTG
GTTATGTGGATGGAGGGGGAGCGAGGGGCCGGGA
>comp90_c0_seq1 len=3722 path=[3700:0-3721]
TAAAAAAAGAAGTTAAACTACCTTCTACCCGTAACGCCACGCTAATCAACCTCAACTTTG
CTAAGGTGGATGAATCCTTGTGGGTAAGACCCTAATAGTTATAACTCGTCTCGGAGCCGA
AACATGGCAGCCCCGGGTCCGTGGGCGGTAACAGTTCGACATGGGAGGTCTGAAGTGGGC
CCAGGCGTGGTAGGGCGCAAAGCGCGCCGGGTGGAGCCGACGCGACGGGCGGATCGGCGG
GTGAAGGGTCTCTGCCCGCAAGGGTCTAGAAGAATACGTCAAGACATCACCTGGCCATTT
TGCGTATCTTTGTTCCTGTTGTTCGTCTAGCAATCGCAGCCTGGCCATAGCGACTCGGAG
CCAGTCCCTACGCCGGGCACATTGGCCCGTGCGAAGCCGCGCGCCAGCCCACCATGCAGT
GCCCAATCCAGAGTGCGAGGGATGCCGCACCTCCTCCAGGCTGTCCAATCGCCGTGGCAT
TCGTGCATTGCCCCAGGGCTGAGGCGAAGAGCCTCCCAGGTCGCCGGCGGATGTCGCCCA
CGTACTCTCTTTCTGACTTTGCGAGCCATCGCATTCTCGACTTCACCGACGCCGCGACTT
GATGATCTGCTTGCTACGTGCAACGCTGCTCGGGTCAAATGGCGCTCCACGTCCTCCACG
ACAGTGCGACGGAGCCGGCCCAGCCTGGTCATCCAGCCGGCCCGCCCGAGGTCGAGTGCA
TCGTCCCGCCCCTCGCGCGTGCATTGCTAACCCGAATGCTAGCGTTGTGGCGGTCCACGG
ACTCAACTTCAAGGGCAGTCCTGATCACGCACGCGAGACCTGGACGAGCGGCTCCAAGCT
CTGGCTCCGCGACTTCCTCCCAGCCGATCTGCGGAAACCATGCCGGGTGATGCTGTTCGA
GTACAACGCCAGCCCGGCCGTCGGCGCCGCGGCCACCAAGCTCGACGACCATGGGAAGAT
GCTCTTGCAATGGCTCAACATCATGCGGGAGGCGTCGCCCCAGAGACCGCTCATGTTCGT
CTGCCACAGCCTGGGCGGGCTGGTTGTCAAGGAGGCTCTTGTCGAGGCGACCCTGGATTC
CTGCTACAAAACGATCATCGAGGCCACCCGTCTACTCATCTTCTTCGCCACCCCTCACCA
GGGCGGCAACTTTGCCAGCGTTGGCGACATCGTCGCCAGGATCGCCCAAGCTGGCCTCCA
CAGGCCCGCCAACGATCTCCTTGACGCCCTCAAGGAGTACTCCAACGAGGCAACCCGCCG
GTTCGAGCAGTTCCGACACCTCTACGAACGATGCCTGTTTGTGAGCTTCTTCGAGGGCCA
GCCGTACGGCAAGCTGGGCCTGATTGTTGACAAAAAGTCGGCCACGCTGAATCTTGCCGG
CACCCGGGAAAAGCAAGTCCCTGTGGATGCTGACCACAGCTGTATCTGCAAGTTTGCCTT
GGCTGAAAGCCCTGCTTGCATGCTGGTTGTCCAAACCATCGCGATGGAGTTTAGCCGCGC
CTGGGACATAGAACCCCGAAATGTCCACTGGCTCGTGCCGAGGCCTGCACATCCACTGTT
TGCCGGCCGTGACGACGTCCTCCGCAAAATGAAGAGCGTCCTCTCCCCCGCCCGTGGACA
TGCGAGTCAGCAGCGTTTCGTCGTGACCGGGATCGGAGGCCAGGGAAAGAGCGAGATCTG
CTTGAAAATGGCCGAGCAAGTGCGAGATGCGTACGTCGTCGTCGTCGCGCCTGTAGGTCA
CGCCAACCTCTGCAGCTTCTGGGGTGTCTTCTGGGTCGACGTGGGCAGCGAGGCCTCCGC
CCTCTCTGGCTTTCGCGACGTTGCCAAGATGCTGGGAGCCCCCGACACGACGGTCGATGG
TGCACGAACCGCGCTGGTCAACACCAGCCCCAAACAGCACTGGCTCCTCGTGTTGGACAA
TGCCGACAACCCCGACACCGACTATGCCCGGTACCTTCCGTCGGGCACGCGCGGCTCTGT
GCTCATCACCTCTCGGAACCCAGAATGCGGCGTGCACGGCACAGCGGGAAAAGAAGAGCT
CGGGCCCCTCGACGAAGTCCACTGCGTCAATCTTCTCCTCGACGCTGCCCATGTGCCGCA
CGACGACCGCGCCGCCTCCACAGCTGCGGCCGAGAGGGTGGTGGCGGAGCTCCAGGCCCA
CACCCTCGCAGTACTCCAGGCCGGCGCCTACGTGTCCCAGGGTCTTTGCTCGCTAGCAGA
GTATCCGGACTTGTACCAGCGCCAATGGGCTCGTCTGCTGCAGTTCAGCCGTAAGCAGTC
GGAGTCGAGGTACCGCAATGTCTACGCCACCTTTGAAGCGTCCGCCCAAGCTCTGGAGTC
CGCGGCATCACAAGAGTCTCGGGACGCGCTCGTAGCGGCGAGGTAGGCACGGGCTAGGCT
ATGCTGGGTGGCAAGCCGAGACGGAAGGGTTTCGTCGAGCGTCCTTTCTCGGATGGCCGC
CACCTTCTCGAACATTTCGATGGCCTTGGGCGTCTGGCCGGCGGCGAGGTAGGCACCGGC
CAACTACCTAGCTGATGCAATTTCGTCCTGAGCTGTTCCTTACCCCTCCTGAACAAAGGA
TATACCGAATCTATCAACGCATTGTATTATATCCCTCAGTAATTGTGGCCAAGTAGTCTA
AGCATGGACAAAGTAATCGCAAACAAGCTCAATCCAATGTTCTCAAGCTGTCTCTGTCCC
AATGATTGTCCTCGAATATCCGGTAACTCCAATTGACGCGACGAGTCTAACGCCCGGCCG
ACTACAACAGCTGGTAGACACCACCCCCTCGTTTACAGAAAGACGAAGCTGGTGAGACTC
GTGGCCGCGAGGCCGGTGACGAGGAAGACGAGGGAGGGAGCCATGCCGTTGGCAGCATCT
TCGGAGTCCCCATTACCAGAGCCCGAGCCGCTCCCACTGCCGCTCCCGCTCCCACTCGTA
CCATCACTCTCCTCATCCGAACCAAACGTCTCATCGCCCTCGGCCTCCTCCTCGGCGCTG
GAAAGACTCGCGACTTCGATGTCCTCCGCCTCCTTGCACGTCTCTGCAAAGGCCTCGTAC
GCTGCCTCGACGCCCTCGTCGTCGCACACCTGCACGATCTTCTGCAGCATCGCCGCCTGC
TCCGCGTCGCAGATGGTTTCCGTGTCGGCCGGGTTGGGCTGCTCCGTCAGCGCGGCGAGC
AGGCAGGCGGGGCGGCCGGCGGTGGCGAGCCGGGTAAGGCCGAGGAGGGAGGTGAGGAGG
AGGTGGTAGTGCATTTTTTCGGTATTGTCGAGGAGGGAGGGATTGGGAAAGGGATTGTGA
GAAAAAGAGTGTGTTAAAAGAGTGGACGTCTGACGGACAGCGTAATGAGTGACTGTAGGT
CAGGAGCTGGAAGGGCGATGGAAGGAGGGAAGTTGAGAGCGAGTTTGTGATTAAGGGAGG
TGAAGGCTGGAAGGACGCGACCTGTGACGGCCAATGGGAGGAGGTAGACCCCTGAGATTG
GGTTGGGGGGTTTCTTCGGGTAATTCAAGCTGGGTGAGGACGGTGTACAAACACGATGCA
CGCTCACTTGGACACGGGGATTCGGCTTTGCTTCTGCGCCCTTTGGTCTTTTTAATTGTG
CTTGCAGGACTAATAGCTGGTGTGGAATATGGACCGGGTAGTAGAGAGATGTTATTCATG
ATTCGTGGTGGAGAGTGTACGCAGGCAGCAAGCAGATTCATCAGATGTCGGTTGTGGAAT
AG
>comp91_c0_seq1 len=3135 path=[3113:0-3134]
CTGGGCCTGGGCGTCGCGAGGCGCGAACGTGCATCAGCAGTCAAAATTTCTGGAGCCATC
GCTGCGAGCATCTTTGTAGCTTCCAACGTGCATTTCCAACATCCATCATCCTGCGCGGAG
TTTGTCTAGTTTCGAAGGCGGGTGAAAGGCTTGGAAACCTCTAATTTTCTTTGGGGCCTA
TCGCAGCTTACTGCGAGTTGTTTGTCGATTGATACCCATCGCCAACGCGCAACGACTGAC
CGAACCCAACATCATCAGCCCCCATCCGTTTGCGCCAGACTCCGAAGCCATGACGTTCAA
TTTTGTAGCTTCAGGCTCCACGCCCACCACCAACAGCCAGAGCACACCTGGCACGTCGGC
GCCTGCGTCGGGCTCCGTCTTGGGCACGCCAGCCTTCTCGTTCGGCAACATAGGGGGCAA
TTCGTCGGGAACACCTGGCCAGAGTAACAACAGTGCTGCAAATCCCGGTGGACTTTTCGG
AGGCTCGACTTCAACACCGGCAAGCACAGCCGGAGGTGGCCTTTTTGGAGGTAGCACGGC
TGCCACAAGTGGTGCCGGCGCTTTGCTTGGCGGAAGCAAACCTGCCACTCCCTCGGCTGG
AGCCGGTACGCCTACTTCATCTGCTGGTGGTGGTCTGTTTGGTGGCAGTGGTGCTGGTGC
TGCAGCTGGTGGTAGTGATGGAAGCCTTTTTGGAAAGCAGGCCGGTCAACAAACCAGCTC
CAACATCTTCGGCGGTGGTGCTGGCTCTGGGGCCACACCCGGGCAGTCTTCCTCTGGGAC
GACAACCTCCCTCTTTGGGAACAAACCCACGACCACGCAAGCCAGCTCGGCAACTCCGAC
AACTTCAGCCCCTTCAGGACAGGGTCTCTTTGGCGGAGGCTTATCAACGACGCCTTCGTC
CCAGGCAACCCCAGCCAAACCTCCTTTCGGAGCCATGTCTTCTACGACCCCTGCCGGCGC
CCCATCTCTCTCGCTAGGAGGCCAGACCTCAACTCCGGCCGCGCCCGGTTCATCGCTCTT
TGAAGGCGGCGCTAAGCCTGCCACGTCGGCAGCGACTTCTACTTCGCAGCCAGCAACGAG
CACAGGTGCGCCGTCATTGTTTGGGGCCCAGAGCTCTCAGTCATCCCAGCCCACCCCGCC
GACTTCGACGGCATCTGGACTCTTCGGCCAAAAGCCTGCAGGTACATCGTCATCCCTCTT
CGGAGGTGGTGGTGCGGCTCAAACCACCTCAGCTGGGCCGAACACCTCGACACCTGCGTC
TGCGCCAGGTCTGTTCGGGGGAGCCAAGACCCAGGCTACCCCCATGCCCGCTACCACCAC
GGCCACCTCTACTGCTCCGGCTGCATCGAGCCTCTTCGGCCCGACAGCGGCACCAACCAC
GACCACGGCGGCCCCCGCTACAACCGCTACGTCGAGCCTGTTTGGTCAGAAGCCTGCAGC
AACCACCGCTGCATCGTCCGCCGCCTCAGCCGCGAAGCCATCAGGCTCCCTATTTGGCCA
GGCGACGACATCGCAAGCTCAGGCTCCATCGTCGACAGGAGCAGGGACCACAACTGCTAC
TGCTGGAAGCAGCCTCTTCGGAAAGCCAGCTGCCACTACAGGGGCAACGACGAGTGGTAC
CGCACCGGCAACGAATGGAGCTACTGCGGGAAGCGCCCTGGGTGCTTCCACCTCGGGTCC
TACGTCACAATTAGCGCGACTAAAGAACAAGAGCATGGATGATATCGTCACCCGTTGGGC
ATCCGATCTATCCAAGTACCAGAAGGTGTTTAAGGAGCAGGCAACCAAAGTAGCAGAGTG
GGACCGATCTCTTGTTGAGAATGGCGACAGAATCCAGAAGCTGTACTTGTCCACGTACGA
GGCTGAGCGCGCTAGCAATGAGATTGAAAAGCAGCTTATGATGGTGGAGAGCCAGCAGGA
TGAGCTTGAGGCCTGGCTCAGCCGATACGAGTCTGAGGTCGACGAGATGCTTAGCAAGCA
GGTTGGCCAAGGCGGTGATCAGCTAGGTGGCCACGACCAGGAGCGTGAGCGAACGTATAA
GCTTGCGGAAAAGCTCTCGCAGCATCTGGATGAGAAGAGCAGAGACCTGGCCAAGATGGT
CAAGGAAATCAACGACGTCTCCGCAACACTGAGCAAGAGCACCAAACCGGAGGATCCCTT
GAGCCAGATCGTGCGCGTGCTCAACGGCCATCTTTCGCAGCTGCAATGGATCGACAAGAA
CACAACAGCGTTGCAGGCCAAGGTCGCTGCTGCGCAGAAGGCCAACAACGGACTTGAGAG
CCAATACGGCCTCTCGGAGAACAACGCGGCGGACAGTTTCTACCGCTCATACATGGGTCG
CAAGTAGGCCACATCGAGCTGCACTTTTTAGGCTTGGGAACTGGGACAGCAGCAAGAGAT
GGAAGAGATGAATGGGGAAGCGGATTCTAATACATCACAGCGTGGGAATCCCCCAATGGA
AGGGGAGGCGTTTTGCATGCGTACATGTACAGTATGTAGCTAGGTAGAGCTAATAGCCTT
AGATGTTGGGTTCGAGGAAGGATGGATTCGTTCAAGCGGTGACTTTTCTCCTGTCACTCA
AACAGCACCTTGTTGTATCCATTGAATCATGCGTTCCATCTTGTCCGACTCTACTACTTC
TCGCCCAATGCCATGACCATCCATCCTGCCTTGCTTCCAACGCCCATTCTCGAGTGTGCA
GACGTCTAGTTGTTCTCGCCACCTTGTTCCTTGGTGATCTCGTCAATGTGATCCGACAGC
CTCTGCAGATGCTGCTGCTGCTCGTGCAGCTTCTTCTTGAGCTCCATCAGCTTCTCCTTC
TCGCGCATGCGGATGGCGTAGTCCTCGCTCGCGCGCTCGCGGCGCTGGAACGCATCCCCT
TGGCCGCCCGTCTTGGGCGGAGCACCCGTATCGCCCTCGCCCATGGTGCGGGCCGTCGTC
GAGAGGCTGGCGCGGGCGGTGCGCGCGATGGGGAGGGTTCGCTTGGTGAGGGCTGTGCGG
AACATGGTTGTTTTTTGCTTTATGGGGATGTTTTGAATTGGATTGGGGGGAGAGGGATTG
TTGTGTTGAGGGTTGGAGTTGGGGTGGTTTGAGGTATGAGGATTTGCTATGTCATCGGGA
AGATGATCTGATGGG
>comp92_c0_seq1 len=2649 path=[1:0-2648]
CTGGGGCAAAAAACTAAAAAAAAAAAAAAAAAGTTGAAAGGCGCAACAGCTCCGACGCGC
TCAACCTTCCCCAATTGACACCTACCAATCTGTGCTGGCGCCGCACAACCCATCCTTCTT
GCGAGAAAAGACCAGAACCGTTCGTGAGCGATTAGCTAGCCCAGGTTGTCCCAGTCCCGA
GGGCGCTACACACACGTAGTCGCAATGGCGTCCGGAAAGCCGGAGAAGAAGGAGAAGAAG
GACAAGAAGGAGAAGAAGAAGGAGAAGGCCAGGCTGGCGGCCGCAGTTGACGAGCACCTG
CAGAAGGACCCGGCGGCGGCTGTTGCTCCCGCTGGGGAGGAGGAGAAGGAGGAGCGGCCG
GCCGTGGCGGCGACGCCTATTTTGGCGCCGTTTGCGGTGCCGCTTGCGGATGAGAAGAAT
TTGAAGAAGGTGATTAAGATGGTGCGGAGAGCCGCAAAAGCCAACGTGCTCAAGCGCGGC
GTCAAGGAAGTCGTCAAGACGCTCCGCAAGTCATCGCTGGCGTCGCCCACCGACCGCTCC
TTCGAGGGCATCGTCGTCATCGCCGGCGACATCTCGCCGCCCGACGTCATCTCGCACCTG
CCCGTGCTGTGCGAGGACCACAACGTGCCCTACATCTTCGTGCCGTTGCGGGCCGAGCTC
GGGTCCGCGGCCAAGACGAAGCGGCCGACCAGCGTGGTGATGATCATGGAGAAGGCCGAG
ACCAAGTCGACCGACGGCGGCAAGGTGGTCAGGACCAAGGAGGACGTCAAGGACGACGAG
GAGGGTGGGGATAGCTTTGCTGAGGCGTATGCGGCGCTGGTGAGGCTGGTGGAGAAGGAG
ACGGCACGGCAGGCGCATTGGATCAAGGGGCAGTAGAGCCGGGGCAAACCTTAGTGATTG
GTTGATGGCCTTGCTAGCTGTCTTGCATGGGGCATCACTTTGTCTGCCGACATATCCCAT
CTTCCTGCTGTTGAACCTCTCTGCGGGCAGCTGGTGAGGTAGCCGCCTCGCTTTTGGGAG
AGACTTGACGGTTTTTGCGCTTGATGGGTCATTTCGGTGCGGAGCGGATGTAGAGTTCCG
GGCTCTATGTGGACGACCTGAAGCGGTGTGATATATCTCATGAGCGGCGTTCTGGGCGGG
ACACGGATCGTTCGTACAAAATGTAGGCTGGAGATATCATGCCACGGCCGCCGAACTCGA
CATCCCTTCGATGATCTCGGATTCGACGGCCAAGGCAAAATACAAAGGATGTAACCCACG
ACCACGCACGAAAGCTACAAGATGATCCAGTTCTTAATGGCAACGACATGGGCAGGCATC
AAAGCTTGCTCAATTCTATGATAGACATTTACCACACTCCCTTGCCCCCCGCCGGTGACC
CAAAATAGTTAAGGGAAATGCTAATTACACAAGGAGTACCGCTCTCCTTTCATCACCAGG
CGACGGCCATGTGACGGATGGAGAAAGGCGAGAAGGATTGAATTCTCCCAATTCATATTC
CCCTCAACCATCCTGCACCTCACCTTGACCTGCCGCTCATCACAACATTCCCATACCCTT
TAGTCGAAGGGGTTGGTGCGGGTGCCCCACCAGGTGAGGAAGACTGAGAGGCCGATGGTC
TCGACGAGCTTGGCGGCCACGTTGACGCCAACCATGTCGAGGGGGCGCTTTTCCGAGAAG
ATCTGGGTGATGTAGCCAGGGGCAGAGGTGGCCATGAAGATCAGGCCGCCGAGATAGGCA
GCACCCTTGTAGCTGAGGGTGCCGGTGGCATTGATGAGGGCACCAACGCCATACGATTGC
AGGGCGGAGCCGACAAGCGAGGTGCCCCAGGCGACGGCGGCGGAGGACGCCTCCTTGGAG
CGAATGAACTCCTCCTTGGTGTTGGCGGCCTTGGCGCGCTGGTAGGTCTGGCCAAAGAGA
GGGGTGAGAACTGCGAGCTCGGTGGTGTGGTTGAAGATTGTGCCGAGGGCGATGGCCGAG
GGCTTAACGGGGGGAAGGTAGTGAAGAGACATGATGGCTGGTGCGTCAATTAGGAGGGTA
TGTAGAGGATGGTATAGTTCGTAGGAGAGCTTCTTCGTAGGCCGTCACGGGAATCACAAG
TGTTAGTAGTAGCAAAGGAATCAAAGATAGAAGCAATGAAGGGTGGGAGGTCAAATGCCT
TTTAAAGGGTGGTGACGACACCATGAGCCAGCATCGGCAAAACCAAAAGCCACAGGCCAA
AGGAGAATTCGATCGCCTGGACCGAAAAAAAACCATGGAAGCTCCTGCTCTGTCTCCTCT
CCTGTCCCCTCTCTCACACTCCAGTCCGGTCCCGCGGAACAGATCCTCCTGACCAACTAC
ATCATCGTCCTGTTGTCCTCTGGCTTCGTACGTGGAGCCCTTGCTTGTCTCCAAATATTG
GAGCTTCCAGCCCTTCTTACCGCGAACGAGGTATCTCTGCAGCGCATCGTGACGCAAAAA
GATACTCGATTCCTGATGAGAAACGGGTGGAGGCAGAGGCAGCTTGCTGCTTACCCCAGC
TTTTTTCTTTTGCTTTTGCACCTTTGCAATGCGTGATGATGTCACCGGTTTTCCGCCCTG
CAAAAAGAGGGATGTGGAAGAAACACGGAGCTGGGGTGGGTTTCGGCCGTTTCCAAGCTT
TCCTCTTAG
>comp93_c0_seq1 len=1884 path=[1:0-1883]
GGCGCGTCGGGCGCGAGGGCGCGGCGGTGGAGCGGAGTTTCCGGTTCAAGACCTTTGCGA
AGACGTGGGACTTCATGACCGCTGTCAGCCTGCAGTGTAAGGTCCATAACCACCACCCTG
AGTGGTCCAACGTCTACAACACCACCTTCATCCGCTGGACAACCCACCAGCCCCCGGGCC
TGACGGCAAAGGACCTGAAGATGGCATCCCTCTGCGACGCGCTGGCGCTCGACTTCGGCG
AGCAGGTCGACGAGAGCCAGCCGCAGGAAGGGGCGGAAGCGGGGGTGGAGCTGGTGGAGG
AAGTTGTTAGATCGACGGGGGAGTGCGGGCCTTGTGCGAAGGGGAAGTGAGGTTTGATGC
CGTGCATATCACATGATAGGAATTGCTCGGGTCTATCTCTTGCACATACAGTATGTATCA
TATTGGCAGATACCCAAGATCGTCTATGTGTTATTAAAGACAGCCATTGCCAGGCGGTCC
ATCGTCATCAGCAAGAGCAAAGAGCTTGTATGCTCACTTTCTGTCCCCGTCAACGCCTCC
CCATGATTAATTATACGCACATCGTCCACATGCCTTGTGCGGCTCTAGCATCCTGCTTTG
GCGCGAGTTGATGCCCGGACATCTGGTCCGCTATCAGACTCCCGAGCTTCGTCATCTAAT
CTATATACACAGCGCAGGGAAAGATTCCTGCGCACCCACAGCCATGTTCATCATCACCGA
ACCCCCGGACACATCACTCACTGCGCCTTCTTCGCTTTGAGAGCAGCAATCTTCTTCTCC
CGCCGGCGGGCACGGGCCTCGGGGCTGGCCTCGGTGTCGAGAATCCTGTCCCACCACCGG
AAGCTCGAGGCATAGTTGCCAATGAACTTCTCGTGGTGCAGATCGTGGTGGTCGGCACCC
GCCCAGAAGGGCAGGATGCGGCGCAGGCTCCAGGGAAAGTCGTAACCGCTGTGCGCATCG
ATGGCTTGGAACAAGCGGGCGACGATCCAGAGGTACATGGTGACGAGGTGCAGGTCGCCG
GTGAAGTAGACCCACAGGGCGGGCGAGCCGACGGTGCCGACGCCCAGCAACATCACCTCG
ATGGGGGAGGCGTACTCGGCAGCGAGGCCAAAGGGGGCGCTGTAGAAGTGGTGCAGCTTG
TGGATGGCCTTGTAGAGCGGGCCGTAGTGCAGGGTGCGGTGGAAGAAGTAGTGCCAGGTG
TCTTCCATGACGAAGAAGACACAGATCTGGTAGAGGATCTTCCACCAGGGCGGGAACGGC
GTGCCGTGCTCCATGCCGCAGAAGGTAGCGATGGGGTGGAAGAGCCAGATCTGGGGAAGC
TCGACGGTGAAGTGGCTGAGGAGGACGACGCCGGCGCAGTGGGCCTGCTCCTTCCATGTC
GGTATCTTGGTGCCTTGGATCTTCCACTTGTCGAAGAAGGGGATCGCGCCGATGATGATC
CAGGGCAGACTCCTGCCAAAGTAGACCAGCTCGTGCATGACGAAGCTCATGATGCCGGTC
GCCAGGGTATCGTTCTGCATCCAGAGGTACCAAGCCGCCCAGAGGCGCTCGGCGTAGTTT
AGCTGCACATTGAGCTTGGTGACCTCGTCCAGGACGTCAAAGTACGACTGCGTGTTGTTC
GCAAAGTTCATCGTGACGGATTCGACGATGGCCTCCATCTTTGCGGAAGGGTTGACGCCG
CGCGCCCGCAGGGAGGTTTAAGCTAGAGGGGTTAAGAGTGCGTTTGCGAAAGCGCCGGGG
CAAAACAAGGATTGAACAAGGACTTGAATTCCTAGGAACGACAAACACCGAGGAATAAAG
GAGCGTATTGTCGAGAATATTATTCAAGTCGAGTTGTCGACCAAGCAAAGAAAGAATAGG
GACAGAGGAAAAGGACGTCGGTGC
>comp94_c0_seq1 len=1978 path=[1956:0-1977]
GGTTTCCTTGGTCTAGTACGGGCAGCTTCGGGTGCCTTTCCTTTTTTTCTTTTTTTTTTT
TTTCCTATCATTGTGCTCGATAGTCGAATTGCCTTAATCCAACCACAACGCCACCCACAC
TGGAGCCGCGTATTACTTCCCAGACAACAACAACAACCTGCAAAGGCTTGATTGCTGTAG
ACATTGCTTTCTTCTCAGAGCAGCGCAAGAGACAACCGGGAAACAAGGAACGGCTTTTCC
CACGCCAGAAGACACATCTAGATGACATATCGCTGGTAACTGAGATCGAATTGCCTACGG
AAACTCAAAATGACTCGAGAACCCCATCGATTACACTTCCGAAGCGCTGAGCACCTGCAA
AAGACAAATTGGTGCCAAAAGAATACCAAGACGTGAAAATCGTCCACTGCAAATGCAACC
AGTTTTTGGATGACCGATCTTTTGCCAAACCCCTAAAACACTCTGAAAGCCACCTTTCTA
TCAACAGGTCCCGCCAGACAAGTCCCGGGACAGTTCCAAGTCCACGCCGCGGAATGCTAA
ACCGTCCTATCGGTCAAGCGCCGTGAGAGAAAAAAAAGACCGACCAGCGTGGCCACCCTT
CAGATCAGGTCAGCCACATTCATGGGCATCTCCTCGATCTGGGTGCTGTAGAACTGCTCA
ATCTCGCGCATCATACGCACGTCTTCAGCAGTCACAAAGTTGATGGCCACACCCTTTCGG
CCGAAACGACCGCCACGGCCAATCCTGTGGATGTAGTTCTCACGGTTGGCAGGGAGATCG
TAGTTGATGACCAGCGACACCTGTTGGACATCAATACCACGGGCCAGAAGATCCGTGGCG
ATAAGGACGCGCGAGGAACCCGACCGGAACTCCTTCATAATCAGGTCTCGCTGAGCCTGG
TCCATGTCACCGTGCATAGCCGACACAGTAAAGTCACGCGAGGTGAGCTTGTCCGTGAGC
CAGTCCACCTTCCTGCGGGTGTTGCAGAAGATGACAGCCTGCGTAATGGTGACAGTCTCG
TACAGATCCGACAGCGTGTCCAGCTTCCACTCTTCCTTCTCGACAGCAATGTAGAATTGC
TTGATACCCTCCAGCGTCAGCTCATCCTTCTTGACAAGGATTCGGACGGGGTCGCGCATG
AACTTGGTCGTGACCTCGAGGACATCCTGGGGCATCGTGGCCGAGAGAAGGACGACCTGC
GTCGACTGTGGGAGGAGCTGGAAGATGTCGTAGATTTGCTCGGTGAACCCGCGCGAAAGC
ATCTCATCAGCTTCGTCAAGGACAAACATCTTCATCGAGTCCGTCTTCAGGAAGCGGCGC
TGGATCATGTCATGAACACGTCCAGGCGTGCCCACAACGACCTGGGGGCCATCCTGAAGG
GCCTTCATGTCCTCACGAACACTGGTGCCGCCAATGCAGGCATGGCACTCAATGTTCATG
AAGTCGCCAATGGCAACCACCACCTTCTGGATCTGCTGAGCCAACTCGCGGGTGGGAGCG
AGGATCAGCGCCTGGCACTGCTTGATGGCAGGGTCGAGCTTCTGCAAAACCGAGATGGAA
AAAGTAGCCGTCTTGCCCGTACCGGACTGGGCCTGCGCAATGACATCGTGGCCCTTGATC
ACGGGCATGATGGCGCGCTGCTGAATGGCCGAAGGCCTCTCAAAACCGTAGGCATAGACA
CCTCGGAGAAGTTCGCTCTTCAAGGCCATGTCATCGAACGAATCGACGGTCTCATCGTAG
TTAGACTCGATTTGTCCCTCGGGGACATCCTCGAGTCCCTGATTCGTAGCCATGACTGCC
GAAGTGTTTGAAGAATCTAGATCGCAAGCCCTGCTTGTGATCTAGACAAAATAAAAGAAG
TAATAATCGTGATCTAAGAACCCAAAGAGAAGGGCTGGGTGTTGATAAGTCGCTTGAGTT
TTCTGATCGTGTTGTGGTGATGGAGGAAATTTTTCTCAAGCAGGAGGGGAGGAGGAGG
>comp95_c0_seq1 len=2505 path=[2483:0-2504]
CGCAAACCACCATAACCCCCCCTCCCCCAAAAAATGCCACCCCCCAAGCGTCCAGACCCC
AAAGGCGCCCCCGGCGCCGGCAAGGAGGAAAACATCTACATTCCCTCCTTCATCTCGAAA
AAACCCTTCTACGCCGGCGGCGACGACGACGCGGGTGACAAGACCGACTACCTCGAGCAC
CAGCGCCTGCACAAGAAGCAGCAGGAGGATGACGCCCAATGGTACAAGCGCGGCCGCAAG
GCCGGCCCCGCCGCGACCAAATGGCGCAAGGGCGCGTGCGAGAACTGCGGCGCCATGTCG
CACAAGCGGCGCGACTGCCTCGAGCGCCCCCGCAAGGTGGGCGCCAAGTGGACGGGCAAG
GACATCGCGGCCGACGACGTGGTGGAGAACGTCGAGCTCGGGTGGGACGCCAAGCGCGAT
CGGTGGGCGGGGTACGACGCGCGCGAATACAAGCAGACAGTCGAGGAATTCCAGCAGATG
GAGGAGCTGCGCCGGCAGGCACAGGAGAGGGCCAAGGCGGAGCGCGGCGAGGGCGAGGCG
GACGAGGGCGAGAAGTACGCCGAGGAGCTAGACATGACCAAGCATCAGAGCACGGCGACG
CGGCAGTTGCGGATACGCGAGGACACGGCCAAGTATCTCCTCAACCTCGACCCGGATTCG
GCCGACTATAACCCCAAGACAAGAGCGTTGGTCAATGGTGGCGCAGAGGGTGGCAAGACG
GCCGAGCTGTATGCTGAGGAGGGCTTCATGAAGGCATCCGGCGACGCCAGCGAGTTCGAG
AGGGCGCAGCGCTATGCCTGGGAGGTCCAGGAAAAGAAGGGCGACACAAGCCAGCATCTC
CAAGCCAACCCCACGGCAGGCGAGTATTACCGGAAGAAAGAGAGGGAAGAGGAAGAGAAG
AGGCGGGCAGAGCGCGAGAAGGCATTACTAGAGAAGTACGGCGGTGCGGAACAGTTGAAG
ATGCCTGCGGCACTCAAGGCCATCACATCGGTCACAGAGTCGGAGCAGTTTGTTGAGTAC
GACGAAACAGGAGCCATCAAGGGGGCGCCCAAGACGGTCGCCAAGTCCAAATACCCGGAA
GATGTCTTCATCAACAACCACACATCGGTATGGGGTAGCTGGTGGTCAGATTTCAAGTGG
GGCTACGCGTGCTGTCACTCGTTTGTCAAGAACTCATACTGCACAGGCGAGGAGGGCAAG
AAGGCCTGGGAGGCTGCTGAGAAGCACCGCACTGGTGTTGACCTTATTGCCAACGAACCA
CATCAGGACAGTGCTGAGCCATCTGAGGACAGGTTGGAGAAGGATTCCGAAGAGGAAAAG
GCAGCTAGGGAGGCCAGGAAAAGGAAAGCGAAGGAAATGATGGATGGTATTGACGAAGCA
GAAATGGATGAATACCGCAAGAAGCGGGCAGCTGCAGACGACCCCATGGCAAAGTTCTTG
GGGAAAGACGAACTCGTATCATAGGGCAATATAATAGATGACGGCGTTGCCATGAGTTCA
GGTAGAAATTGATGACCATGCATATAAGGTGGAAACACGATACACGAGGCGCATGGATAA
CAATGTTGTTTATCGACTGATCTCTTGCGTCTTTCCCACTAGGACGTCGGGTGCTCCATG
GAGCGATGTTAGATTGCATTTGTCGTGACAAGAGCGACATGTCGAGAGACGAATCATCCA
TGAATTTTCCTAGTCTAACGCCCCATGAGCGAAATTTCGCGGCCGTCCCTTAGCTCCGAA
AAGACTTCCATGCAAAGATGCAATGACAGTGAGATCCCGCCGACCCCCATCGGGGTGTGT
TCACCGCTTTATACGCATTTACTCCTCATCCTCATCCTCATCACCACCGTCGGCCTTCTC
AGCGGCCTTGGCCTTCTTTCTGCGGACACGGCCGTAACGACCACCACCAAACGGCGAAGT
AATGGCGAAGTCGATGTGCTTCTGCGAGTCGAGACGGACGATGAAGGAAGGCACGTTGAC
GATCTGCTTGCCAACACGGATATGGCGCTGGCGGATCAGAACACGGGCGTGGTGGATCGA
CTTGGCGAGACCAAGCTTGTAGACGCAGGTCTGGAGGCGGCGCTCCAAGAAATCCTCCAC
CTTAAGAGCCAGCACGTAATCCAGCTTCATGCGGGACTCGTCAAGAACGCCGACGCGAAC
GAGACGGCGAATGAGGGCATTGCCTTCGAAGAGACGCTTGGGATCCTTCTCGTCGAGGGT
GAGAAGCTGACGGGCAGCACGTCGAATCTTGGACAGAGTAAGCTCGACTCGCCAGACCTC
CCGCTTGTTGCGGAGGCCGTACTCGCCGACAAGCTTCAACTCAGAGTCCAATCGAGCAGC
CTCGAAAGGCCGGCGAGGCACACGTGAGGTCTTGGAATACGATCGGGGAGGCATCTTGGC
GTGTCAATTCTTCCCTGATCTGGAGGTCGGGTAGGTGTAGTTGAAGCTTTTCGGAGAGAA
TGGGAAGCCTTGAAAAAGCGCACTTGTTAATGTGGGAAATTTTTG
>comp96_c0_seq1 len=1384 path=[1362:0-1383]
ATCTGGGAAGTAGGTAACAGCTTATGAACATCAGCACCAATTCCCACAAAGGCTTCCAGT
TTCCAATTCTTTAGCATCCGTTTTGAAAGTCAACAAGAGCACAGGAGATATATCCTTATA
CAGCTGGATTTGTTTCCTTTCCATCTTGTCCCGGAAGGAATTTGTTTGATAAAAGGAGGG
GCGTAGCTGCTGCTCTCTTGAGGATCAAAGGCAACGGACGCCCACAAACCCTAAGAATTT
ATTTCAACCAATCAGGTGCCGCGTCCCCTCGCCACGTCCACTGGCCTTTGGATGTTGGGC
TGCGGCCGGGAAATTTGAGAAATTCTTCCTACTCTAGGACTTCAACACGACAATCAGTCG
AAACCATCACCAACACAACCTTCAAGATGGTCCGATACGCAGCGTCAGAAATCTCCCCCG
CAAAGTCGGCCCGCGCCCGCGGTGCCTACCTTCGTGTTTCCTTCAAGAACACGAGAGAGA
CGGCCCAGGCAATCAACGGCTGGAAGCTGAACCGCGCCCTTGCCTTCCTCAACAACGTGA
TGGAGAAGAAGGAGGCTGTCCCTTTCCGCCGCTACGCTGGCAGCATCGGTCGTTGCTCAC
AAGGCAAGCAGTTTGGCGTATCGCGCGCCCGGTGGCCTGTCAAGTCGGCTGAGTTCCTGC
TCGGTCTGTTGAAAAACGCCGAGTCCAACGCAGAGGCCAAGGGTCTTGATACCTCCAACC
TCGTTGTCAAGCACATTCAGGTCAACCAGGCCCCGAAGCAGCGTCGCCGAACCTACCGTG
CCCACGGTCGTATCAACCCATACATGTCGAACCCTTGCCATATTGAGCTGATCTTGACCG
AGGGCGAGGAAGTTGTCCAGAAGTCCGATGTCACCGTTGCACGGGAGGAGGAGCGACTCA
ACTCGCGCCAGCGGGGTCGCCGCATCCGCCAGGCTATCACTGCGTCGTAGATGGTGGGAG
TGGACGAAAGGTGGCTGATTAAACGAGAGGGCAGGCTTCATGGGCATGGGGTACGAACCG
GCACCCCCGCGGCTATTCATTGATTTTTCTTTGCTGGTGTACGGCTGCGGATGCACTCAG
GGAATGGATTTATTCAAACCGAGGGTCAATAAAGTGAAACGAACATCAGGGTCGGAGCGA
CGCTGGAGTGTGATGTCTAGTGTGGCAATGAGTACAACAGTGTAAGAGTGTCGAGCGCTG
GACTCGATGTCACGGCCAGGCAAGCAAGCTCAAGCCTTCGTCTTTGAAGCCCCTCTCATA
AAGGCAGCGTGGACTATCGCTGACGATCCACATACGACCGACATATCGCGTAGGTTTACC
ATCCTGCATCTTAACACTAGCTCAGTGTGCTCCCAAGATGCCCAGAGCCTACGCGTCTTC
CCTA
>comp97_c0_seq1 len=2723 path=[1:0-2722]
TTGGATCGCAGCCCAGCGAAAAAAGAGAGTCAAGAAAGCCATTGCGAATTTTCCACCTGC
TCGAGCACGCAGTCGACCAGAACCACTTTCAACACATTATCAACCCGACAAAATGGAGAA
CGACAAGGGAGAGATCGTCGATCTCTACGTTCCGCGCAAGTGCAGCGCTACCAACCGCAT
CATCAAGGCTAAGGACCACGCTTCGGTCCAGATCTCCATCGCCAAGGTCGACGAGAACGG
ACGTGCTGTTCAGGGCGAGAACCACACCTACGCCCTTTGCGGCTTCGTCCGGTCAATGGG
CGAGAGCGACGATTCGCTCAACAGGCTGGCCCAGCGGGACGGTCTCCTCAAGAACGTCTG
GAGCCCGGTGCGATAAGCGATGGATGTGGGTGGATGCTTGGGGAAAAGGGACAAGGCATG
GATTGAAACATCTTTCCACGGTCAAGGGCACATAGAGTTGGCTGCATGATTGGTTGCTAG
CTCAAGGCGTTGGTACTCGACTGAATGGATTGCATTTGACGCCAAATTCTGAACCTCCGC
TACGATGGCAATGTGAATCGAGGGTTTATGGTATTACGATACTACCGGCTAGCAAAGTCT
CCTCGGACCGGACAACTCGTGGCCGCCATGACCGGGGATTCTGGAACTACCTCGATAGTT
CCCTTGCCGAAGATTGATTGTTGGCCTTGAAAAAGCCTCGGCGGTTATGTTTCTCGCCGC
GGTACAGATACGGGCCACACACATTTCTTCAAAACATGTCATCTTATATCCTTGCTTGCT
CCATTGACTACCAACGGACACTACAAATCCAAAGCGATTCCCTCCTTGTATGCTGCCAGC
GCTCTTTCCCGGCATTTTGCGTGGTCAATGATCGGCTTCGGATACCCAGCTTTCTTAGCC
TCCTTGGTCGCTCCCCGATGGTACGGGTCATGGATCTGGGTGTTGCTGAGGTCCTTCAGT
TCGGGGACCCACTTGCGGATGTAGTCGCCGTCGGGGTCCTTCTGCTCGCTCTGTCGAAGG
GGGTTGAAGATGCGGAAGTACGGCTGAGGGTCGACGCCCACGCTGGCGCTGAAACCCCAG
CCTCCGTTGTTGCTGGCGAAGTCGCCGTCAATCAGATGTTCCATGAAATAGCGCTCACCC
ATACGCCAGTCGATGAGCAGGTCCTTTGCCAGGAAGCTCGCGACAATCATGCGCAGCCGG
TTGTGCATCCAGCCCATGTGTTTCATTTGTCGCATCCCAGCATCCACAATGGGGAAACCC
GTCCGGCCCTCACACCATGCTTTGAAGTGTTCTTGGTTGTAGGACCATTCGATATTTGCG
TATTCGGGCTTGAATGGTTTGTTCATGCAAATGTAGGGCCAATTGACCAAGACATGGCGA
TAGAAGTCTCGCCATGCAACCTCGCTCATCCACGTGCGAGCGCCGTTGGCCATGTTTCTC
TTGCGAACGTGGCTGACACAAGTCCTCGCACTAATAGCGCCTGCTGCCAGATAGGGCGAC
AGGGCAGACGTCGCTTCTGCGGCCGGAGCATCGCGAACGTCGTCGTACTCCCGAACCCCC
TCTCCTCTTCCGTCTTCACCTGCAAACAGAGCCAGTCTTCTCTTGGCCTCGTGCTCGCCA
GGCGGCCAAAGCTCGCCGAATCTCTCCCGGTCCTCGTCATCCAGCTTCTTGCTTTCAGGG
ACCGGTGGAATCTTGCACTCGAACAGCTTTTCCAGCTCCTTTCTCGTGTCCTTCGGGTTT
CTGCTTGGCGGGTCGAAGCAATTCACCAGCTCCTCGTTCTCGTCGATGTACCGCTGCCAG
CTCCTGAACCAAGGCGTGTAAACGGCGTATTGCTTGCCCGCTCCCGTGTGCAATGAGCCC
GGAGGAACCACGCATGTGTCGTGGAGAACGTACATGGCAATTCCCTCGTCCAGGAGCGAC
TTCACGAGGCGCGCCTCACGTCTCAGCTCGTCGACCTCGTACTCCATATTGGCGTATAGG
TGGTTCGCGCCCCATTCTCTGAGTAGACTCGTCACACGACCAGGCACCTCCTTGCGCTTC
TCGACCGTCTCGAGGTAGAGCGGGATATCCAGCTTAGCCAAGTCGTCCCTCAACACCTGA
AGAGTCCGAAACAGGAAGTCTACTCTGGGTGGCGACAGGAGATGTGCTTCGAAATCCTGA
GGACTGACGATATACATGCCTATGAGTGGCACACCTGCCTCTTTCGCTTTCTCGCTAGCG
AGGAAGAGTGCGTGATTGTCCGTCACGCGCAAATCCATCTTGAACCAGTGCACGACGGCA
TCCTTGGGCTTCACCCTCTCTCTTGCCTTCCCCGTTCCCTTCAGAACATCTACCAGGGCA
TCGATGGGACGCTCAAGGCGGCCAGCGCTGTATGCGTGGGCTCGGCGTATGCTCATCTCG
GGCGGGTAGTACTTGCGGAGGACGATACCATTTTCTTCGGCGACGCGGGAGAAGGGATGG
TGAGCTTGGAGGGGATCGGAATCCTCCCTCTTGATCCTTTTGGGCGAGTGCTTTTCTTCC
TTGGGTGAAGTTGGGGATTCGCGTTTGGCTGAGCGCTTGGGAGGCATGGTGGAGAGGGAT
CTAATGGGTCTGGTGTAGAGGGTGTAAGTCGGGTGCAGTTTGGGTGCGCTCAGGAGGGCT
GTGCGGACGAGCAAGCCTTGTCGCAACATTCATTGAACACTTTTTGTAGTAAAAATCGTA
AGAATGTTTTAGAAAGAGTAGGG
>comp98_c0_seq1 len=2669 path=[2647:0-2668]
GTTCAGGAATGCACACACGTAAATTTTGGTTTCTCATCATTGATGTTAAGAGACCAGCCC
CCTATCATTGCCTCCCGCAAATTACGGCTATATATAAAAGTTGGCCCTCATTCATCTCAT
CCTCATCCCATTCTCGCCCCCCCGCAGACTGTCGTTTCCCAATGAGAGATATCCCAAATA
AACGGACCCGAACAAACAAGTCTTTCCCAAAGTTGATAAGCCAGCCCTTCCGCTCAAAAC
GCCAGACAAGTAAATAGAGAAATGGTATAGGTGGGGTTTCAACGCGGTCGGCTGTCGACA
TCGGCATCAGCCCGGATCACGGCTGCTGATGTGACAAAAGAGAGATCGCGAGAAATGAAT
ATGGGTCATAGTACAGTTGGCATCACCGACTCTCCGAGTTTTTCGTCTCCTCGTCAGTAC
TTCGCCCTTCACCTCGCCTGCCCGAATGTTGACTGCGTGGCTCCGGGGCTCTTGACCGCC
TGGCCTGCGTAGGCTCCCGGGATCGGCACCGCGTCGTATGTCGGCTCGGAGCTGGCCACG
GGACCATGCTGGTTCACATTTTCACTCGGCGGCGTCGGTGCCCGTTCGTTCGTGGTAAAG
GCACCGTTCTGGAGCTTGGGCGTGGCCGAGGGAGCCTTGGACGGCGGGGCCTGGAGCTTG
AAGCCAGCCTCCTTCTTGGGCTCGGCGAACGACGACTTGGGCTCGGCAAATTGTGTGGCG
CCCGGCGTGAAGGGCGACTCCTCGATATCACCTAGCGAGCGGTACGTGGCGGGCGGGAAG
CGCGGCGAGAGCGCATACTGGCTGAAGGCAGGCGACTTGGGACCATAGCCAGGCGACTTG
GGGCCACCGAATCCGGGCGACTTGGGAGCGAAGCCAGGCGTGTTCGGGGCCGACTGGGTG
CGGAGCTGGGCAAGGTAAAGATCGGAGCGGGCACGGTCGCGCATGTCCATCGACTTGTGG
AGCTTGCGCTTGGTGTAGTATCGGTAGAAAACGATGGAGTAGAGCGTGATGCAGATGACC
TCGACAACGATTTCGATGATGATGCAAATGAGAACCCAGTTCTGAAGCCTGCAAACGAGC
GCAAAGTCGACCTTGTCGCCGAAGACTTCGGACCGCTTGTTCTCAACGCAAGACCATCCC
CACATATCCTTGTTGTCGGTGTGATCGCGCGAGTGCTGGAAGAGGGCAGCGGCTACGGCC
CACAGTATCATGGAGAGGATGAACCAGCCAATCGCAAACATGGTATAGTAGGTCGCAACC
TTCTCTGCCCTCCTGTGTCCACCACGGCAGTAGGCGATGAAAACAATCATGCAAGCAACG
AGCGAGACGCAGGCCATGGCGAGGACGAGCTTCTGCGGCCAGGTGTCGGTGTTCTTGGCC
CACGACGGCATTCCACTCTGGTCGGGCAGCGCCTTGGTTGCGTTGAAGATGGCGAAGGAT
GTTGACAGCATGGCAAGGATAATCAAGCTGCAGCTGAAATTGACACCTCGAAGAGCGAAC
TTGGCCATCCGTACTCTTGCCTTGATTTTCAGATCCCTCTGCTGCTGCTTCTCGGTCCTT
GCTTCCCTCTTGTCGAGAATGTCCTCCTCGCGGAAGGTCGGGCTGAGCGGGTTCTCGATT
TTCCTCGGCGGCATGCCGGGCGACCGCAACGCACTCTTGAGCGGCGACTTGGGCGTCATG
GGAACGGCTACTGATTCCCGGTTGTTGATGTAGCCAAATCCAACATCCGCCACTTGCGGT
TGAGCAACCTCCATCTTCTCTGGGTCAGCGAATGGCGAGCGGCCGTCGACGGGCGAATGT
ACTGAAGTGGCCTCGGCGAAGCGTGGTGTCCGAGGCGGCTTCAACGATGAAGCGGATGAA
GACGAGTCGGTCGAGGCGGAGCGAGCGGGAGTGAGGTTGAGAGCGGCTGGCCGCTTCTTG
TCTTCTTGAGGGGCCATTTTGAAGGAGTGGTTCTGTGATATGGACTGAAAGAGACGTAAA
GAGTTGCGCAAAGAAAGACAGAAACGCAGTCTAGACGGTACGACCAGTGCTGCGTTCACG
AAGAAGGGGATTCAACGTGTCGGCAGGAGAGACCCGAGAGTCCTTTTTCTTTCTCTTCGG
CGACAGAGGCGAAGTTCCCGAGAAGAAGAATGAGATGTTGGAGAGACCAGCTGCCGAAGA
AAACGAGAAGAAGGTCCAAGACGGAGGCCAGCTGGGGGGAGAAGACTGGTTTTGAGGTTG
CCGCCGAGTCTCAGAGGACGTAGCTCATTCGCCGTTTCCAGACTTGAGCAGCAGTAGTAT
GCATGCGATGGGCTTCGTCGGCCAAGAGAGGTGCTGGGGGAGGGTGGCCGGCGCGATGGC
CAAATTGCGCTTGATAGGCAGAGGCTCAGAAGCCAGCCAACGATTTCCTCTCAAATAGAC
GCCCAACTAGGTCGACGTGGAGGCGCCGGGCTCCGGTTGGCTCAATGGCGGGTATGGAGC
ACCGAGGACTCGTACGGGGCCCGATGGGTCTCGTCAGAGGCGTCTCGTGTCGGTACCTTC
GTAATGCACACACTTGAAGAAAGCGCTAGTGCCAGTCACCAGCTTGATCGAGGGCCGGCA
CTTGGCGCTGGATCCAATCTGAGGCAGCAAAAGATTGGAGAAGGCTTCGAGGAATCAAGG
AAAAGAAGCGGGAGGAAGAGGAAAACGGC
>comp99_c0_seq1 len=1289 path=[1267:0-1288]
CGGGGATCATTTTGTGCACCGTCCTTGATGCGTGGATCAGCCGAGTCCGATGAACTTTGT
CCAACCGTCCCTGTGTCTACCTAGAACTCGCTGGGTGCCAGGGCTGACAGTCCCCCATAT
CTCGTTCATTCCGGACGAGATCCGAGCGATTGACCCAGCGAGGGACCCAACAGGTATATA
TTGGCTACGTACACGCTTTACTCACTCCATAGCAAGCTCACGGACACCAACGGGACCTGC
CATTATGATTGGGACGTATTACTTCGGATGAGAAAGGCGTCAGCATCACCAAGAGATGTC
CGTCTTGACACAGCTTCCAAGCGCTTCAGTCCCCGTCATGAGTATTTAAATTGAGCCATG
ATCCTTGATACGGCAGAGCACACTGATGGATACCTCGAAGAACAGAATGCCTTGAACCAT
ACTCCCCAGCTTCCCGAGTCCATCTGGGATAATTCTTGCCCCATCCGCCACCACACCGAG
TAGTGGCCACCATGCACTGTTTTCCCCTCGCCGCTGCCTTTCCGCAGTCCACCCCGCTGC
TGTTCAGGTAGCCGCTTATCGGTAACGCCACAGCTGGAGGGTGTTGTGCCTCTTCCACGT
CTTCCTGCGGCCGGCCCTCGTCTTATTGTAGGCGTGGCCCTTGTTGAGGCCACGCGACTT
CTTCCCCGTGGCGGTGAGGCCACGGCACTCGCGGTGCTTGTGCACCGGGTTGACGATCCA
GTTGATGCGGGGGTCGCGACGGATCGCCTTATGCTGCGGGTCGACGAGGATGACCTCGTA
GTACTTGTAAGTTGAGTCCTGGTTGATCCAGTACGAGTTGAGAACTCGGAGGTTGGCGCA
GCGGCGGCCAACACGCTCCTCGGCCGTCGATCGGAGCGATCGCTGGTACTTGAGCTGGTT
CACGCCCTGGTTGGTGGGTTTGCCATAAGTGGCGCCCTTAGGAACAGGTCGCTTGCGGCC
ACCGCGGCGGACTCGGATGCGGTAGATGACATAGCCCTGCTTAGCCTTGTATCCGAGGCG
GCGGGCCTTGTCAGGGCGCGAAGGCCGCGAAGCACGGTGGCAGACATTCAACTGACGGAG
TTCCCAGCATCGGACTCGGAGGAGGAAGCGCATCACATCAGATTGCTTCCTCTTCTGGAG
CTCTTCGACATATTTGAGAGCACCCATTCTGGAGGCGGTAGGCAAAGTGTGTGCTGCCGT
TTGTCGATATTCAGGGTGGTGTCGTTTGACAAAATTCGAGTTGGAAGGCAGGGAGTGTTA
GGAAATAGATTTAGTGATGGAATTTTTTG
>comp100_c0_seq1 len=2281 path=[2259:0-2280]
ATCCCCCCCCCCAAGCCCCCCGCCACAGCGTCCAAGGCGCCCGAGAAAAAAGACGCTGGC
AAGAAGACCGCCGCGAGCGGCGACAAGAAGAAGCGAACCAAGGCCAGAAAGGAAACATAC
TCATCCTACATCTACAAGGTCCTGAAGCAGGTGCATCCCGACACGGGTATTTCAAACCGC
GCCATGTCGATTTTGAATTCGTTCGTCAATGATATTTTCGAGCGCGTCGCCACCGAGGCC
TCGAAGTTGGCCGCATACAACAAGAAGTCGACCATCTCTTCCCGGGAGATCCAAACCTCC
GTCCGGCTTATCCTGCCTGGCGAGCTTGCTAAGCATGCTGTTTCGGAAGGGACGAAGGCG
GTTACCAAGTACTCGTCTTCCACGAAATAGTCTGTTTTGGCCTGTCATTTGTATGGCTGT
TGGTTTTGTTCAGTTTGGCATCGGGTAATACGTGGCCATACCCCGTGTACCCGTCTCGTT
ATGGGGTCTCTAATGCGTTACGGATGGTTATTGCTTTTTTTGGGGGCAATGTCTTTGCAC
GGTCAACGGGGTTTTGCGGTTGTACAATACACCAGAGAACAGGGAATCGGACGAATGAAA
TATCGTGATCATTGACACCAGTTTTGTCTCGAAACCGACTATGATACCTTGGTCACAAAG
CGTGTTGTCCCTGGGTGACAATGGCCTTATCCCAGGCCTGCCTTGGTTCGCTTAACAACT
TGGGTAACCGGCTGCAGTATTCCCTTGTTTTCCGTGGTGCCTAGGCCACTTCCACGGCGC
CAACCCATTTTCAGCATCATGCCCCATCCTCGATTATCGAGACCAAGCTCCGGCGCACCC
TGTCCCACGATGTCGCCGTCTCGATACATCGTTGAACGAGTGTCTCTTGCACTGTTGGCT
CTATTCCTATTGTTTCTACACCATCGATTCACAAGGCGCAATGTTACCGAGTCGAACAAC
TGGTCGCTGTATCTAGCGGTCCGTTTGGTACGATAAAGGACTGGGCGTCGCGAATGACCT
TGACCAATGGATTTTGACTTCAGACTGAGTCTGTGCGCCATCTCGTGTATTGCTTTGCGG
AAGGGTGCTGGTAAAGGTGGAAATGATAACTGAACGGCAGTTGATAGAAGAAACTGCCTC
ACCTCGTCGACTACTTGTCCCATAGTCATGGTTGTTGGATATCTCGTCCACAAATCGAGA
GAGTTATTGTTTAAGAGCATTCCCTGAGCACGGAGCTTTTTCAGTTCAGCTTTCTTCGGG
CGGCGACAGGAAACCATGGGTGTTTCCACGTATAGGGCCGGCAAGTCGATCTCCGAATTG
ACTTCCTGAGATGAAAGGCCGACTTCGTTATCGCTTCCTCCAAGATCACGGCCTGAAAAT
CGAACAGGAACTTCCACGTGACCTTCATGCTCAAGGGCATTTTCCAAGTAGTCAATAGAA
AAGATGTTGTGTGACGCACGGCCGCTTTCATCGCTGCTCGCTATTGTGGCTAACTTGAAA
GCCTCGCCAGTTGGTGAACACGGGTCGTGGTGGGTTGACTGCTCCTCGCTTCCCGTTCGG
AATTGCCCCTTGGGCGACAATACCAGCGATGCAGCCGGCCCGCAATCCATATCCTGAAGT
CCAACGGTGATTGCATCGACAGAGGGCAATCTCATATCTTCGCCTACTCGTGTCCTTCTC
CCCTTGAACAGTAGCACCGTTCGCTCGCTGGAGTCTGTGTCTGCCGGTGAGGGTGTTCGT
GGTGCACGACTCCCCCGTCTACGCGACTCCATTCTATTCCCAGACCGCGCAGTCTCGTAT
GGCATTTCCATTGCATTGCTGCTACTGCCACACTCCTCATTTGGCTCATGGACAAGGGTG
CCGCATCCGTCTCGAGTGTCAAAAGGACAATCTGCATTGACAGCACCTGGAGGAGTTATG
GATATTTCGAGCGGGTTCTCTGTACCCGCGCTGATGAAAGGGACTGGCTTATGTCGAAGA
TTGGCGTCTTTTCCTTGGGAGTAAAAGGCACGCCTCGATGTCTCAATGGCTTCCTCTTGG
AGTGTCATGGGCTTTCCCGGCAAGTACCGAGGCGGAGCTGTCCTTCGCCGGGAGCGTGGC
TGAGGCATCCTGGACGCTTTGGGTCCTGGCGCCTGGTCTCGTGAGAATGGCCAAATTCGT
AGTAGGAGTCAGTCTCATTCACTCCGCCCCTGGATTCTTGTTGCCGCCTTAGCTCTGGTC
ATAGGGTTGGGGTGAACGGGGTCTCTTTAGAAACTAGATGCGCTGTACGTTTAGTTATCC
G
>comp101_c0_seq1 len=914 path=[1:0-913]
CGTCGCGTCGAACACTTTTGCTAACAATTTATTTCCGCCATGTGCTGGCAGTTGCAGAAA
GCTGCCCCTCCTTTGTGAGAGGCCAAACACTGCACCGTGGTTCTCATCGCCGCAATTGAA
ACTAGTACAATGCAGACGAGCATTACCACTGATACTGATGAGACTCCAATGCGTTTGAAA
TTGTTCAATTATCTCTGAGATCCTCAGAGTCTAAATCGCAGGACTTCACACATATCATCC
ACAGGAGGGGGTCAATTGCTCGGTTGGAAAGTTCATTGCATCATGATTCTGGTGTGCAAG
ATCTGAACTTGAACCCCCAAGGTGACGACGACCTTGGTATAAAAGCCCCCAAACGCCAAG
TGATGCCGCCGCTTAGATTTTCCCGTTCGCCTCAAACGCTATCCATCCTCTAGTAGAAGA
ACCCAATGATCTTTCCAGCAACGTGCTTCCGACGCGCCTCTTCATGGTCCATAATACCGG
CCGAGGTTGTGAGGATGACATAGCCGAACTGACGAGCCGGGAGCAGCTTGACGACCCACT
TCTCGAGTTCCGAGAGACGGATGTTGTACCGGGGCGAGACGACACCGCACTTCACCAACC
GGCCGTTAAGTTGGACGACGATCTTCCCACTGCGGTGGTTGTCTACCTCCTCGAAGGATC
CGATGTAGCCGTGGCGCTGCATGACCTGCAAGAACTTGATGATAACGGAGGAGCTCGGCC
GGATCATGACCTGGCGCTTCCCCGCCTTTTCGGCATTGTTCATGCTCTTGAGAGCATCGT
GAAGGACGGACGTTCGCACCATTTTGTCGGGATGTCGAGAGTAGTGTTTGCGGAGAGGTC
GAGCAGGAGGGTCGGTGATGGAGCTTTTTGGCCTTGTGGAAAAAACCAAGTGGTGGTTGG
AAGGCTCAACACAG
>comp103_c0_seq1 len=2532 path=[1:0-2531]
GGATACACGAGATACAACACGCCATATCCATTCCAGTAATAGACAGTTATAACTACACAT
TCAGAAGCATATCCTTTCCCCCTCCCTATCTTCCTCTCAGAATCCCACCTGCACCCAAAA
CACAACATCAAACCGAGCTAACCAGCAAACCGAACAGAACCCAAACCACAAAAGAAACAA
CCACCAAAAGTGTGGACAACGACGGCTTGGAGCGGGTGCACATGCGCGAGGCCAGAATGT
ATCAATTATCTCATCCCCTGTCCTAGCAATCCAGAAATTCTTCCCACACGGCACACTGCC
TCCTCCAGCCACCTCCTGCGCACCTCAAACAGAGCGGCCAGACCGAAACGAGAAAGATAA
GTCGGACATGTGCTTGTTCATGGTACATATCAATAAATATAAACATTATTGTCTCTTTTC
TTTTCTTCACCAGATCCAACTTGTTCCAGCAAACCATCTCATGAGGCCAGGCATATGGGG
ATAAAAGACAGGCTTGGGGGTCATGAAAAGAAAAATCCAAACCGCGAGACAAAGGGGACA
AGGCTAATATATACATTCCGGCGAAGAGAAGCCTACGAGCAAGCCATCAAGTCTCGTGAG
GCTGGAAGGGATCGGGTTGTTGGTGGAGGGACTTTTGCGATGATTTACGAGAAAGAGCCC
TCGACGGCGAAGTAGGGCTCGCAGTTGCAAGCACTGGCGCCCTTCCAGTAGGCGTGGCCG
TAGGTGAAGAAAACGACGTCCTCACCGCAAGACGACCGGATCGAGTCGATGGCCTGCTTC
TGCTGCGGCTCGCCGGGGATGGCAACACCGTTGGCGTTGCCCTGCGTGGGCCAACCGCAC
TCCAAGCTGATGGACTTCTTGCCGCAGATGTTGGCCACAATGTCGAGCTGGCCACGGACA
AAGGGACCGGCACTGTCAGGGGACGTGTTGGCGTTGAAGTAAGGGTGCGTGTTGGCACCG
GCAATGTCGACCGAGCCGCAGAGCTCGCCGCCATACTGCTCCCAGACGTTGACCGTCTCG
GCAGTGGTGTAAGGGCCAGTATAACCGGCGCCCGAAAAGATGCCCTTGCAGCTCTCAATG
AGAGTGCGGAGCTGGCCGGCCGAGCACAGGCCGCCGAAGACGGCCTCGTTACCAATGACG
ACGGCGCTCACGAGGTGCCACTTGCCCCAGGCCACGAGATCGTCCACCTGCTCCTTGTGA
ACGCCCGAGAGACCGCAGCCAGCCTCCTTGACAAAGACGCCGACGATCAGCATGAGTCCC
TTTTCCTCGCAGGCGTCGCCAACGTTCTTGAGGGTATCGCAGTCGGTCGAGTAGATGCGG
AGAGTGTTGAAGCCCATGCCCTTGATCCTCTCGATATCCTGGAACACCTCATCGCGCGTC
TTGCAAAGACCAGCGTCCTCGGTGTAAGGTGTGTAGGTGATGGCCCAGTGGTCCTTGCCG
TTGCCACCGAGACCGGTAGCAGGAGTGTAGCCGCCCGAGGGCTGCTGGGGCTGGGACTGG
ACGGGGGCCTCAGGCTCGGGCTCAGGCTCCGGGGTAGGCTCGGGGGCGGGGGCGGGAACC
TCGGGCTCAGGAGTAGGGCCGCCAGTCCAGGGGCACACAGTCACGTAGTCGGTCTCGGTT
ACAGTGACGACGTGGGCCTCCTTGGTGTAGGTACCGGGGCAGTACGAAGTAACAACGGGG
TACACGACAGTGGTCTCCTCGACCGTGACCGTCGTGGTGGTGGGGTTGATGGTGTAGGTG
CCGGCGCTGGGGCACACGTAGGTGGTGGTCTCGATGACGCTGGTGACGACGCCGTCTGTC
TCGGTCTCCTTGGCGTAGGGGCAAGTCACCGTGGTCTCGCTCTCGACGACAGTTGTGACA
CCACCGTAGGTGTGGACACCCTTGCCGCACTTGGTTGTGGTGGCCGCGCAGACCGTTGTG
GTCTCGCTCACGGTGATGGTTGTGGCGTCGAAGGTGTAGGTACCTGGTGTCGGGCACTTC
TCGACTTCGGGCGTGGGCACAACGCACTCAGTCGTTGTCGTTGTCGTGGGCTTGGGGTGG
GGGTAGTAGAACGTCGGCTCGCCGTAAAAAGTCTCCCACACGGTGGTGCAGCCGGGCTCG
CAGGTCCCCATATCAGTTCCTCTCTTGTAGCGGGCCAGAAGATCGTGAGCGTGGCGGTGG
GCGTTGGCGGCGCTGGCAACGCCGGCCATGGCCGCAACAGCGGCCGGAAGAACGGTCCCC
TTCATCCTAACAAGATGTGCGATTTCGAATAGAATGCGCGAAGTCGAAGGTAGGTCAGGT
TGGTCGGCTTGCAATAACGAATGCCCGCTGAACGAGTGAAGCGGTAAGTTGGATGGGAAC
AAGGAAAGGAACAAACAATACTGCACGACGATGCAGGCTGCTTCCTACATGGACGACTTG
GTGAGAAGGTGGGAAGGAGAAAGGGAGGGAGAGACAAGAAGAAATGAGTGGCAGCCTGGG
CATGTTAAAAGTCGGATTGGGGTGTGGACTGGGTGCTGTGGTTCCAGGGGCAGGATCCCT
GGTTGCTGTGCC
>comp104_c0_seq1 len=1903 path=[1881:0-1902]
TCCCTCGCAAACCAAACGACAACTCCAACCAAAATTCTTCCCTTTCCGAAAAGCATCTCT
CTAGAAATTCTCTGAGAAATAGCTACGTCAATCATCTCCGAGCTACGCAGACCATCTCCC
ACAATGTCCCTCGACATGAGTGCCCTGGGCGACATCCTCGAAGACTACCAACCCCAACCC
ACCTCGCGCACCACCCGCAAAGCCGACCCCCGCGCCATCGCAATCCAGCACGCCCAGGCC
CTCCAGCACCGCAAGGAAATCGAGGCCGAGATCCTCGACTCCCTCCTCAAGCTCTCCGTC
TACCCTCTCGTCCGCACCGACGCGCACTCGGCCGCACAGCCCGCAACCCAGGACGTGGCC
GACTTCAAGCAGCACATCCGGCTGTTCCAGCCCTCCGACTATGACGACCTGATCACGGAG
CGCAACGCTAATAACATGTGCGGCTACACGCTGTGCGCGCGGCCCAAGCGCAAGGCTACG
CCCGGTGGGACTTGGAAGCTCGTCAATGCCGGCAGCAAGGATTTTGATATCGTGAACCGG
AAGGACCACGAGCGGTGGTGCTCGCAGATCTGTGCTAAGCGCGCCCTCTACATAAAGGTG
CAGCTTAACGAGACGGCTGCGTGGGAGAGGGAGGGGCTTTCTGAGGTAGACTTTGAACTT
TATGAAGAGAAAGATGCGCGGCAGGGCCAGTCTGCGGAGAAGCAGAACCAGGAGAGGCGG
CGCGAAGACGAGAAGCGCAGGGAAGCCGAACTCGCATTGGAACGAGGGAACGGCTCAAGT
AATGACCGGCTTATTGACGTTGTAATTCGGCCTAAGGAAGTTCGGCCGCCCAGAAGCCAG
CCGCTCAAAGTAGGCCTCGATGATGATTCCCATCTAAGAGTCGAGGGCTACAAGCCGAAG
GGATCCAACAATGCAGCTCCCGAGGCTACTGATACGAAACCATAGACGAAATGATACCCG
ATAAAGACATGTCACACATGATTGCCAGCCCATGCTCTTTTGAGTCCATAGACTGCAATC
ACCTGGAGTTGAGACCACTTCGCCCGTGTCACGCCAGCACCAGACATCACCACGGCCAGC
CAGACAATCTGGCAGCACCTCACCATGCAGAGGCCATGCAGCAGGAAGGAGGGACGCGAG
TATTGGCAATCAAGCTTCATCCCAGGGGCAAACCCCAAGAATCAGCGACACCTTGTAGGG
CAAAAGATCCTTCAATTTTCCAGATCTAATGAGAACCCACTAGCTCGCCTTGAGACGCCG
TAGCATAGACCGTTTTCCGTCCTGTTATCATATATGCATGCCCTCTCTTTCCGCATCGGC
CTCCCATTCTATCCGTATGAATATTTAGTCGCGGCGAGGACGATCGCCGTACCTGCGGCC
GCCGCGCTCCTGAGCCTGAACCTGCGAAACGGCAATCACGTTGACAGGAATGGAGTCGAA
GCCAAGCGACTTGAGTAGATCCTTAGTCTCAACATCAACATCAAGCTGGCCCGACTCGGA
CTGTGTGAAGTCGAGAGCCGACACTTCGGGCACGTATTGATCCTTCCTCTCACGCTCCTC
TTCCTGGAGCTTGAACGAGATACCGCGGACGGGACCTCGCTGGATACGCTTCATCAAGTG
GGTGGCATAACCGGCAATCTTGTTGCGCAGCCTCTTGGATGCAATGATGGCAACCTCGTC
GCAGATGCGCTTGTTGGTCTCGAAGTCGAGCGTGAGCTTGGGATAGTACCGCTCGATGAT
GACCTTGGCCGATTTCTTGACCGTCTTTGTTCGGACGCGACCCATTTTGTCTGTGGTTTT
CGGGGGATGGTCGTGTGGTGAGGGAGTAGAGGAGTCGTGGTTGTCGAAGTGACCTTTTTG
GCGATGAGGAGGCTCGAGACGGAATTTCTTCTTGTGTGTGGGG
>comp105_c0_seq1 len=726 path=[1:0-725]
TTTTTTTTTGGCGTGGGCTTTTGTCTTTTATTTTCCTGTTCCTTGGTCTACTGCGCAAGG
CATGGCGCACTACCAGTGTCCGTTGAACTATGGTCAGGCCATTGCCAGCTGACACATTCT
CTCGTCTGGATATCCCATATCGAAGATATCTGCCAGCAACATCTGCCTCTGATGTAGATT
ACGCAGCAATGGTAACCTCCACCTCAACACCAGCCTCGATATTGACAATAATCTGCTTGA
CAATCTCGGTCGGCGCAACAAGATCAAGCAACCGCTTGTGGATCCGCATCTCGTACGTAT
CCCACGTCTTGGAGCCCTCACCGCACGGCGTCTTGCGCGTCGTGATCTTCAGCGTCTTGG
TCGGCAGCCGCACGGGGCCCTTGATGCGCAGGTCCTTGCTCTTGGCGCGCTCGACGAGCT
CGGTGCAGACTTTTTCAAGGGATTGGACTTTGCGGGAGGTGAGGGTGATGCGGATCTTGT
GGCTTTTGGGGGCCTCGCCGAAGTCTTTGTCGCCTTTGTTGTAGGACATTTTGACTGATT
GTGGAGATTGAGAGAGATTGAGGTTGAGATTGCTGGAATGGCGTTGGGTACCTCCACGAC
TCGAACGTGGGAGTTGCGGCAAAGTGATGGAGGTTGCTGGTGGGAGAACTGTAGGATTGA
AGTTGCTGCGATGGGGAATCGGTGGAGTATGTACGGTACTTTTTTTTGTGGTGGTTTTGC
GGTAGG
>comp106_c0_seq1 len=1662 path=[1640:0-1661]
GTGAGCAGCTGCCTCGACCGACTGTGTGAATCCGACCACTGCCGCTCCGAACCCCACTAG
TACATTCACCATCCAGCTTATGAGATACTCAAACATCAGGTTGTCACCATCCGCAGACAA
AGCGCCCTTGACGCCGTGAATAGCGTTCCAGAAAGCACACATTCTGTACCCGATTTCTAA
CCTGGGATATACCAAAAACATACAACAGCATTTCCCCCCGCCAGCACTCACCCCACTCCC
TCACGTCTGACATCCAAAATGGTTCAATCCGACCTAAACCTCCTGCTCGATATGGGCTTC
GAGAAGGCCCGCGCCGAGCTCGCCATCAAACAAGGCGGCGCCCTCAACCAGGCTCTCGAG
TGGCTGGAGAAGAACCAGGACAGACCACTCGACGAACTCCTGGCCGAGAGCAAGGGCAAG
GAAGCCGAGAAGGACGAGGAGGCGGGCGAGAGCAACATCAACGTCGAGCCCGGCGAGGTG
ACGGACGGGGCCAAGTCCCTTGTGTGCAACGACTGCGGCAAGCGGTTCAGGAATGCCGAC
TTTGCGTCGTACCATGCCAGCAAAACCGAACACACGGACTTTTCCGAGTCCACCGAGGAG
ATCAAGCCCCTGACCGAGGAGGAAAAGAAGGCCAAGCTCGAGGAGCTCCGCCAGAAGCTC
AAGGAGAAGAAGGCCAACCAGGCCATCCTCGACAAGGAGGAGCAGAAGCGCAATGAGCAA
ATCCGGATGAAGGCAACAAAGGAATCCCAGGATGTCAAAGAGGAGCTCCAGCGCAAGGAG
CAGCTTCGGCAGGCCGCCAAGAAACGCCAGGAGAAGGCGGACGATATTGAGGCCAAGAAG
CGCATCAAGGCACAGATCGAGGCCGACAAGCGGGAGCGCCAACGGAAGGCTGAGGAGGCC
AAGGCGCTGAGAGAGGGACGGTCCCTCCCTACTCAGGAAGCCCCTGCCGCCTCCTCAGCA
GCCGCACCAGCAAAGCCCAAAACTTCAAACCAGAACGAAGCCCGATTGAAGCTGCAGACG
AGTGCGGGCGTACTCACAAAGACCCTGCCGGCCGAGACAACACTATTCGAAGTGGCTCAA
ATGATTGACCAGGAGCAAGGCATTCGGGTGTCAAGCTTCACCATCAACTTCCCGCGTAAG
ACCTTTTCCGGGAGCGTTGACTTTTCCAAGACGCTTAAGGAGGCCGGTTTCGTTCCATCG
GCGGCAGTAAACGTCAAGTAGACAGAGACGGCGAGGTGCGAAGCGGTACAGGCATAGTTA
CGACTGCATGAGGGAAAAAGACGTGGGAGGCGTTTGGACTTGGCAACGAAGAGCCGTCTC
GATGGAGTCCCATCGGTGTCTCATGTACATAAGGCATTGATTTGTCAATGGAGAAATCCC
TTTGGTTTGATGAACAATTCTAGTTTTGTATCAAATCCGAACTCCTTTGCTCATTCGAGG
CGGTCATCGCGATTCTTCATAGTATTATCAATCTATGAGGAAAAGCGTAAACCTCCTCCC
GGCGGCCGGGTATCGTGCCACAATCCCCGATTGTCTTTCTCTCATGTGATCGCGATTCGG
CTGAATGTAGAAACCCACCGAAGCCATGCATCCAAATACAAAGGGAAAGTGTTCGTCGAA
GGGCGTAAGAGGGAAGATTTAGTCGAAGAGACCGAAGCCCAT
>comp107_c0_seq1 len=1565 path=[1543:0-1564]
CACACGATATTTTCATTAAATACGCCACTATCGTTGTAGCCAGGTTTGACTTTACTCACA
AGTAGGAGTGGGCTCGGTAGATGTCTGGCAAAGTGTCGCGCCAACCACACCCCCACCTGA
CCTTGGTACCAAGCCCTAACATCTCTCGGCTCCACCCATTTTTGATCCACGTATGTATGC
GGTTTGATATTTTTCCCCTCCCTAAGTCCACACGTCAGCCTCATCCCGTTCACAGTTCAT
ACCTTACAATTCTCGTCGAATTCTCTTTAGACGGACCAAGACCCCTTTTCTATCTCCGTT
AGCTCCCGAGCCAATAACGATGGCATCGTCAAAACAGCAAAAGAAAGGTGCCACCAAGGC
ATCCAAGCCTTCAAAGCAGGCCAATGCTGCTGCTAAGGCTGCACTGAAGGGCGTTCATTC
CCAGAAGACACGCAAAGTCCGATATTCGACAAGTTTTCACCGGCCGAAGACACTGGTGCT
CTCTCGAGCCCCCAAGTACCCGAGAAAGTCAATCCCTCACCCGCCCCGCTTGGACGAGCA
CAAGATCATCATCCATCCTCTTAACACAGAGAGTGCCATGAAGAAGATCGAAGAAAACAA
CACGCTAGTCTTCATCGTGGATGTCAAGGCGAACAAGGCCCAGATCAAGCTGGCGTTGAA
GAAGCTCTACGACATCAACACGGTCAAGATCAACACGCTGATCCGACCTGACGGGTCTAA
GAAGGCGTACGCACGTCTTACCGCAGATACTGATGCCCTTGACATTGCGGCCAACAAGCT
CGGTCTAGTGTAGCGGGGATGGTTTCAAGTGCATGGTACGGTGTTCGAACGACCTGCGGG
CACGAGTTCGGCTTCGTGCATCGGCAATGACAAAGATGGTCGTATCTTGAACTTTGAGGC
AGAATAGACTGAATGGTCATACGCGCAGCATGTTTATCGCACCGCTCTCGATATGACGAT
GACGCGGGAGCTTGAGCTATCAATAAATCAATACCCTCGTGACCTCCTAATGCGATCAAG
CGAAGTGAGTGGTGTAATAGAGTTTCTAGAGAAGTGTCGATCTGTTTTGCGTGATCCAGC
CCTCCTGCTTACTGTAGCATTTGCTGCAAGTGTTTGACCGTCAACATGTTCACATCAACA
ACGCGGCCAGCGCAATTGCTGAGACATGATTCCTCACTTCGGTCGAGTTTCGAGCCGCGG
ATGGCACCTGTTACACACTTTTTCCAGCATAGTTCGGTCAGATTATGGGTATTTGCTTGA
ATCTCGGTCCGCTTCGACTCGAGAGTAAGGAATTGTCGCAGCTCGATTTTGTCTTTGTCG
TCGAGTCTTGTAAGGTCGGCGTTATCCATGTTGCTTGTAGGGTCTATTGGAAGAAGGCGG
GTGGATACCTTGGGATTGGGAATCTATAGATGTATGTTCAGGTTCAAAGGCGACGGTTCG
CAGACTCTCAAGTTCGAAACTTGAAGCAACGAGCTTCTTCTGATGATCCAGGAGGGGATG
GGGAAAAGTGTGGGTGATTGGTAGACCCAAGGGTAAAGAAGAAAAAGAAAAAGAGAATAT
GAAAG
>comp108_c0_seq1 len=2217 path=[2195:0-2216]
GTGCCCTAGCCAAAATTGACTGTAGGCTTCAAGCAGGTGAACTTTTCCTTCATTCGCAAT
CCATAACTCCATCCCGACTCTCTCCACGAGTAGACAGAACAAACCGTCAACATGGCTCGT
GGTCTCAACTCCGCCCGCAAGCTGCGGATCAACCGCAAGGACCAGAAGTGGGCCGATCTC
GCCTACAAGAAGCGCGCCCTCGGCACAGCCTTCAAGTCGTCGCCCTTTGGCGGCTCCTCA
CACGCCAAGGGCATTGTCCTCGAAAAGGTCGGCGTCGAAGCGAAGCAGCCCAACTCGGCC
ATTCGGAAGTGCGTCCGTGTACAGCTCATCAAGAACGGAAAGAAGGTCACCGCTTTCGTC
CCCAACGACGGCTGCCTCAACTTTGTCGACGAGAACGACGAGGTGCTCCTTGCTGGGTTC
GGTCGCAAGGGCAAGGCCAAGGGTGATATTCCCGGTGTGCGTTTCAAGGTGGTGAAGGTC
TCAGGTGTCGGTCTGCTCGCGCTATGGAAGGAGAAGAAGGAGAAGCCTCGGTCGTAAGGG
GACAGTGAGGAGGAGGCGGGGGTTTACAGGATGGGATTTGTCCATTTCAAGGAGTCTCTC
GGTTGCTTTGAGTCTGGCATCATCCGGCAGGGTACGATAGTTATGGCTGCCACGGTCTAG
AGAATACAAGATCTAGGTCATCTATGATCTTGACCATCCAATTATTTTAAAATCCAATTC
CTCTATATTATCGTGCGTCCACATTGTTGTACAGATGTTATACACTCTCCTCTGGAGATG
ACTGCTCCAGCTGCTGCTGCTGCTCCTCTCGTCTTAGATATCGCACAAGGTAATCTGCCG
CCAGACCAAGGCTGACGGCGCCGCCAGTCAACCAGCACCCATTAACGAACCACCACCAGC
AGTCCTTGACGCTCTTCAGGTTGACCCTTCTGATCATCACGCCCAATGTCGCGATGGCAC
CTCCACAGCTGCCGATGAAGAAAGCTGGACCTGCCCCTGATGCAATCCCTGCAGCTCCAA
GGAGACCGACCTGCACGACTGCAAGACCAGAAAGAACTTTCTTGGTAGCCGCATCATGCT
TGACAGCCATGCTCTTGATGCCAATCTTGCGATCGTCCTTGGCGTCCATATGTGCGTAAA
TCAAGTCGTAGAGAACCGTCCAGGCAATATTCGAACTGTACAAACAGGCCGCAGCCGTCA
GAGCCGACGTATTGGACAAGAGGTCAACCCCTAGCGCCGGAAAGCCCATCATGGCGCCCC
ACGAGAAGGTCAGACCTAGCACGAACTGGGGATAGTACGTGATGCGCTTGGCGAGCGGAT
ACGTCGAGACGAAGAGCAAGCTGGGAACCCCGTAATAGAGACACTGCGTGGGGAACTGCA
GGAGGATCCCAAGGCCGGCTAGGAGCTGTGCGCCGGTGAAGACGAAGCCCTGGAAGGGCG
TGATGGCGCCGCGGGCGATGGGGCGGAAGCGCGTCCTCGTGACGTGCGGGTCGAGGTTCC
GGTCGAGCAGGTCGTTGATGGTGCAGCCTGCGCCTCGCATGACAACGGCACCGGAGAGGA
AGAGTAGCGAGTAGCCAACTACCGAGGCTGGGCTTGCCATTGGGACGGCCATGGGTGCTG
CCATGAGGGTGGACCACAGGCAGGGGAAGTAGAGGTAGTAGGATCCCGTGGGCTTGTCAA
GCCGGATGAGCTCGGCGTAGGGGACCCACGACTTGGGGAGGTGAGAGAGAAGACCTGTTG
TTGGCGGCGTGTAGACGGCTGGGGCTGCCGGACTTGGACTGGCGGGGCTGAGGACATCGC
TGGCTGTGCTGGCCGTGAGCGCCCGCGGCGACGAGTGTAAGTAGGCCGATCCGACTCTCG
TCCGCTCATGGTCTTGACGTCCACTGAGTGGGACAAGGGACAGAGTTGCCGGAGTCCGCG
ACAGGGACTTTAGGGGGCTGGATGTTAGACGCGTCCAGCGGTGGGCTTGCCCATAGCATC
CTGACAAGCTGGGACGAAACATCTTGGCATCTCAAAACACGACTGGGTTGAATCTGTGTA
CATCCAGCCCACGGACAGGGCCGCCAATACTTGGCTGATGGAGCTATCTAGCGGACGAGC
CCGCGGCCTGCCGCTCTGTAGGACGGCCGCAGTTTCGTGAATGACGAAAGAGACGGATGC
GCCTGTATCCGTAGGCTCGCAAGATATTAGAGTTCTCCGGAGGTCCTCACTTGTGAG
>comp109_c0_seq1 len=3902 path=[3880:0-3901]
CCACAAACACATCGCATTGGCATCCTCGACTTTGGCACTGCGGAAAAAAAAGTGCGTACA
ACACCACTACCACCTCGCACATCTCCTTCCTCTTAACCTCGCCTTCGGTACACGTCGAAA
ACCACATAACAACCAGCCAAGATGGGTAAGCGAGGCGTTCGCAAGCACCAAAAGAGGCTC
AGCGCCCCCAGCTCGTGGATGCTGGAGAAGCTGGGCGGTACCTATGCTCCCAAAGCCAGC
CCTGGCCCCCACAAGACACGAGAGTGTCTCCCCCTTATCGTTTTCATTCGGAACAGGCTT
CGCTATGCCCTGAATTACCGCGAGACGAAGGCAATTCTGATGCAGCGCCTCATCAAGGTC
GACGGCAAGGTCCGCACCGACATGACCTACCCCGCCGGCTTCATGGACGTCATCACAATC
GACAAGACAGGCGAGAACTTCCGCCTCGTCTACGACACCAAGGGCCGCTTCGCCGTGCAC
CGCATCCAGGCCGAGGAGGCTGAATACAAGCTGGGCAAGGTCAAGCGAGTTCAGCTTGGT
CGTGGTGGAATCCCATTCTTGGTCACGCACGATGCTAGAACGATTCGTTTCCCCGATCCG
TTGATCAAGGTCAACGACACTGTCAAGATTGATCTCGCCACTGGCAAGATCACTGACTTC
ATGAAGTTCGATACTGGCGCCATTGCCATGGTCACTGGTGGTCGTAACATGGGTCGTGTC
GGTGTCATCACCCACCGTGAGCGCCACGATGGTGGCTTCAACATGATCCACATCAAGGAC
GCCATTGACAACACGTTTGCCACACGTGAGAGCAACGTTTTTGTCATTGGCAGCGAGAAG
CCCTGGGTGTCCCTGCCCAAGGGTAAGGGTGTCAAGCTCACCATTGCTGAGGAGCGTGAC
CGCCGGCGCGCTCATGCTCTGGCTGGTCACTAAATGAGGCAGTGGAGGGTGTTTGATGGA
AAACTGGACCTGGGACGGGATATACCCGTGGCACAAAGTAACAAACTCGCACTACTGGCG
TTCGGGGCGCGATAGACTACGCGCTGAGAAATAACGAATTCAAAAGTTAGCATCATGTCC
CGTTTCCCACCTTCTTATGTGCTTCCATCAAGCCCTCAACATAGGTTCATACACTTGCAA
TTGCTCTAAACAAAGTGAATATGTCTCCTGCTCTACGCCGTCTCGCCTCCCCTCAGACAG
CGCGCCCTCCTTCCCAATTGAGGAGACTCCCAAAGTCTCTCATCATCCATTAATCCATCT
CGTGTACGTGCAGATATCAAACAGCAACGGACATCAAGTCCATTGTTCAACGCAACACCC
TCCCAACTCCAAGCAAGTGGGAAACGATATACATATGCATAAACAAAAAAAGAAAAAGAA
TAGGCCAGTGCTGCCTGCCCTCGATGCATCGTCCCTCGTGCTCAAACGTCCATTCCTCGA
CTGGCAATTCCCCATCTAGCAAACTCCCTACTGCTGCTGGTGTTGGCGATGGCGCCTGTG
CGTCGCCCACCTCCGCGGCGAGGGCACGGCGGCAAACCTCCTGTGGCGCGGGGGCGGAGG
CGGAGGCGGGAGCGGCGCCCGCTCCCTCTAGAGCATGGTGCCGAAGGTGTGGTCCTCCTG
CATGTGGGCGGGGATGCGCTTGCGGGGACTGCCGCCACCGCCGCCTTCGTCGCCGCCCTG
GGGCTTGCGGTGGCGGAAGGTGAAGCCGACGAAGAGGGACTTGTTCATCTCCTCCTCGCG
GTCGGCCATGTTCTCGAGGGCCATCTGCTTCTCGTGCACCTCCTTGTACTTGGCCATGTC
GGCCTCGTTGCTGAAGTCGTCGAAGTAGCCGGCGTCGGTCTCGGAGTCGAGCTCGGGCAC
GAAGGGGGCGCGGGCCTGGCGGAGGGAGTCCCAGTGGACCTCGGCGAAGTACTGGTGGGA
CTTTATGTCGGTGATGTTGGAGAAGCGCTTAGCTCTCGAGTTGATGCATGTCGTGATAAA
GTTCCACGTGCGGTTGCTGAGGAAGTAGTTGGGGTCTTCCCACACGGGTCGCTTGAGGAC
CTCCCGCCAGTGCTTCAGGTTGCGCCACGTCTCGTCGGGCGTGGAGCCGGCGAAGGGCGG
GAAGCCTGTGAGAGCCTCAAACAGCATACAGCCCAGGCTCCAGTAGTCGACAGTGTAGTC
GTACTCCTCGCCGCGCAGCACTTCGGGCGCCATGTAGTCGGGCGAGCCCACGATGGATTT
TGCGTAGTTGGTGTCTCGCTCGCGCATTGTCCGGTAGCCCTCTCGGCGCTCAGCTACGGT
CCTCTGGTCCATTGGCTTGCCGAAAGGGACGGACGTCTCGGACGCCTTCTCCAAGCGGAT
GCGCATCGATTCGATCTTGGAGGGCGCCAGCATTCCCGCCGCCAGGCCAAAGTCGGTAAG
CTTCACGTGTCCAGTAGAATCGACGAGGAAGTTCTCCGGCTTCAGATCGCGGTGGATGTA
GCCGAGCTTGTGGAGTGCGTCGACAGAAAGAAACATCTCGCTGATGTAGAAGCGAGCGTG
ACGGTTCGACAGCACGCCCGTGTTGTTGAGCAAGGTGCGGAAGTCGCCTCCGGGCACGTA
CTCCATGGCAAGATAGATATTCTTGTCATCCTGGAACGAGTACAGGAGTCGAACTAGCCA
TTCGCTCTTTGCCGTGGTAAGGATGTCGCGTTCTGTCAGCACATGCCGAATCTCGTCGAG
CTTGAAGAGAAGCTTCTTGCTCATGACTTTCAAGGCGCAGACCTCGCGCGTATCTTTCTT
CTGCGCGAGGAACACTTGGCCGTAGCCGCCTTGACCGACCTGGGTGAGGATTTGGAAATC
GCCTTGTCGAAGTCTAACCCGCCGCTTGCGGAGGTTGGCGCGCTCTCGGCCCGTGTACTT
GTGCCACATCTCATCGTATGTCTCTTGGTCGGTCTCAGGCGGGGGCGGGTATTCAGATTT
GAATGCATTGAGACGGCTTTGCCGTGACCCGACGTAGGTCAGAAGATCGAAGTAGTAGTC
AAGGAAGTAGAGCTGAGTGACGTTAACCAATCTCCTGACGTTGGGTTTCTGCAGAATCTC
CAGCTCCTCGGGCGTCAGACCGCGGGACGTGTTGAACTTCTTGGCGGGAGTAAGTGGCCG
GCTCGAGTGATACAGCTCGTGGCGGTGGACAGCCGCCTGGTTGTGCTGGTGGGGAGAGTC
GGTGCCTCCAAGACGGGTAGGCGGGGTGTTCTCCTGCCCGCTCTTCTTGAGCGGGCTCCC
GGGAGAAGTACCGCCCTTGTGGACAACGCTATCATCGACGATGGTGCTACCTTCTTCCAC
CGGCTGGATGTTCGCCTTTCCAGGAGAGAGCGGGGTGGAGACGATGCTTTGCGGCCGGCC
AAACTTGATGGGGCTGTCCAAGCCGGAGCCGCCCAGCTTCATGGCAGTTTCAAACGCGAC
TGGGAGATCATTGGCGCCAGGAACCGTTGTCTTTTTGCTTGGGCTTCCTTGAGGCGTCGA
TATGGGGTTCAAGAAATCATGCTCGGCGTCGGGAGTCCTGGGTCGCGGGGGCAGGCTAGT
CGCCGCCTTGTCTTTCCCAGAAGGGAACAAGTTCGCCACGAAGCTTGCCATTCTCGAAGA
CTTCGGGACCGGAAATCGACTGGTGATACCTTTTGTCGAGCGTCAACAAGCTCGTGGTAG
GTGGTAAAATGGCGAGGGGCCCCGCTTCCCAAGAGGATCGAGGAATAAGGCGTTAAACTG
ATCAGATGCAGAAAGAAAATATGTCTTGAAGGATGCCGTGTACAAATCCGAGTTCCCGCG
AGGCAATAGAGAGCCTGACAGACTAGCAAGAGAACCAGTCTTGGGAGTCTGAAGCTCCAG
AGTCTAATGCCGTCTCAAGGCTGGCAATGTTGTCGCGGGTCAGGCTGCAATCGTGTTTTG
GG
>comp110_c0_seq1 len=1921 path=[1899:0-1920]
TTCGGTTCTCCCTTTTGCCCCTCACCTCACCGTTATCGACCGAAATACCTCAAGGTCAGT
TCATTTAAAGCAAGAACTCTTCCCTCCTGCACCTGCCTCTTCATCTGTATCCCACTTTCT
AGTGCCAATTCTCCTTCCCACTACCTTAAATCTATCATACCTTCTGAATCCTACTTTTCC
AAGCCTCGCTCCTTTTGACGACATCTGTGCGCTTGCGCCTTCTCTGCTTCGAGATACCCT
CGACCTTTTTTTCACGTCATAACCCCACCATACCAGCGGCCGTTACCGGCAACTTCCACA
AAAGCCGTCCAAAATGGGTCTTATGGAAGAGCTTAACCTGAAGCCGGGCGTCCTCTACGG
CGACGACGTCCTCGCTCTCTTCACCTACGCCAAGAAGAAGGGATTCGCAATCCCGGCTAC
CAACGTGACGTCGAGCTCTACCGTTGTTGCCTCGCTCGAAGCCGCCCGTGACGCCAAATC
GCCCATCATCATCCAGACCTCGCAGGGCGGTGCCGCCTTCTTCGCCGGCAAGGGCATCAC
CAACAGTGCCGAGAAGCAGGAGGCGTCGGTTGCCGGTGCCATTGCTGCTGCCCACTTCGT
GCGCGCCATCTCGCCGTTGTATGGCGTCCCCGTCGTCCTCCACACCGACCACTGTGCCAA
GAAGCTTCTTCCCTGGCTCGATGGCATGCTCGACGAGGATGAGAGGTTCTTCAAGGAGCA
TGGCACACCTCTGTTCAGCAGCCACATGATCGATCTTTCTGAGGAGTCGGTCGAGTACAA
CATCTCGACCACTGCCAAGTACCTTAAGCGCGCCGCTCCCATGAAGCAATGGCTCGAGAT
GGAGATTGGTATCACTGGTGGTGAGGAGGATGGTGTCAACAACGAGTCGGTCGAGAGCTC
CGCTCTCTACACCCAGCCCGAGGATATCTGGCAGGTGCACTCGACTCTGTCGGCCATCTC
GCCCTACTTCTCGATAGCCGCCGCCTTTGGCAACGTCCACGGTGTCTACAAGCCCGGAAA
CGTCAGGCTTCACCCTGAGCTTCTCGGCAAGCACCAGGCGTACCTCAAGGAGCAGCTCAA
GTGCGAGGATGACAAGCCCACCTTCTTCGTCTTCCACGGCGGCTCTGGCTCGGCTGTCGA
GGAGTTCCAGCACGCCATCAAGTCGGGTGTCGTGAAGGTCAACCTCGATACCGATCTGCA
GTGGGCCTATCTCAGCGGTGTCCGGGATTATGTCACCAAGAACATCGAGTACCTCAACAC
CCAGGTTGGCAACCCTGAGGGTGCAGACAAGCCCAACAAGAAGAAGTACGACCCTCGCGT
CTGGATCCGCGAGGGCGAGAAGACGATGAAGGAGCGGGTCATGCAGGCCCTGAAGGACTT
CTATGCCACGGATGTCTTGTAATTGATGGATTAGCGATGCCATTTAGAATGGGGGCGGTA
TACCGTGTATCTGCCAGGTGGGGGTGAAGTAGGAAGCATTTGAGAAAGGGATAGCAAGCT
CTCCGTGTGGTAGCAACAACATATGAAGCTTTCCTGCATCGATTCTTGGCAGTGAAAATT
TCCCGAGCGGTCAAACGGGGGCTTTCCGATGTCGGCATCGAATATGAAGGGTTCTTTTCT
TCTGTCTGGTACAATGGTATTAGACCGCTCCTGCGGCAGATTTTGTAGTCTCTTCGCGAA
GGCTCTGCGGGAGAGCGGTAAGCAGACGGGATATGTGATATGGAGCTGTGATATGCAGGG
CAATGCGGGATCGCTAGTCTGAATTAGCATGATTTTCTGCGTGCTACATGATGGGTGATA
TTAAACGGTCACTTCCGAACGGACACAGTAGGCAGGCATAGTGAAATGGAGAGAGAGAAG
ATGACGACGTGTTTGAGGTACTTAATGGACATACTATAGTTATGTGAACACATTTAGGGA
A
>comp111_c0_seq1 len=947 path=[1:0-946]
CTTACGAAGTATCAGTCAGATCAGTTGCACAAATTTCCCAACGAAGGGCCATAGCATGGT
GCTCTGCGGTGCTCTGGCATTATGATCGTGAACATTTAGATCCCTCAATATCTTTGATAT
TCCCCCAAAATCAAACTACATCCCCTCCTCCCAAATCGCCCCTCTATCGCGTCCCGAACG
CCTCCGGATTCTCCGCCTCCTTCGAAGCCTCCACCGCCGACCCCGGCGCAACATAGCCCT
CCGCTGAAATGCTATCAGGCACCGACTCAGGCACATAGTAGTCCTCGCCCTTGAACTTGC
TCCCGCCCGGACCCGGCGGATTCCTCCCCACATTCGCAACGCTCGCCTCTTTGCCCTCGC
TCAGCGCATCGCCTTGGCCGCCCAGGCCCGTCTGGTTGCCGCGGAAGGCGCCCGCGTCGC
CGCCGCCCTGGTTGTTCCTCCCCAGCGACTGGTCGAGGTCTGTCGTGTTGCCGGCATTGT
TGCCGCGCACAGGGTCGGCCTCCTTGCCGACGCCGTAGGGTTTGGTGAGGTCGGTGCCGT
ACCGCACGTCTGCGCCGTCGAACTTCTTCTCCGCGTACGAGTTGACGCCCGCCTCGTCGA
GGGACTGTGGGCGGGCCTCGCCGGTTTTGGACTGGTAGGTGTTGAGGTCTGCCTCGGCCT
GGTTGGCGATGCGGGTGTAGTCTGTGTTGTTGGACGACATTGTGACTCGGATGGTTTTGA
CTCTCGTGTATTGGTGATTAATTGTTCTGTTCTCTGATCGTGATGTATGTGATCATGAGA
AAGAAAGGGAGAATAGCTCGTGAGGTGCTTTTAAACATCTGTGATTTCCAAAAGCATTTC
TGAAGCTTGATTCTTGGTCGACGTCATCGGCTGCTCGGAGGGACATGATATCACTGCGGA
CGCGGTATGATTTCATATCCCAGCCTCTGTGGACCTGCCAAGATCGG
>comp113_c0_seq1 len=1113 path=[1:0-1112]
CACAGGCCAAAGCCACTGTTCTCCCTAGCTGTCAAATCTTACCACGTGACTGCCTGCATC
TTCGCAACTGGTCCGTGCGCTAGCCCTGTTTTTTTTTCATGGTTCGGGAATGCCACAAGT
GGGAGTGCTGGATTATCTACCATCACCACCATCTGCTTTCGCGAAATCTTTGCAACCTTG
CGGAGATTTACAACCACGTCATCTTTTTTTTCTTGTTGAGAGATTTTACCGCGGAAGGAG
TCAAAATGGTCAATATTCCCAAGACGAGGAATACCTACTGCAAGGGGAAGGATTGCAGGA
AGCACACTGCCCACAAGGTTACGCAGTATAAGACTGGCAAGGCTTCGCTTTTCGCACAGG
GGAAGCGCCGTTATGATCGCAAGCAGAGCGGTTATGGTGGTCAGACGAAGCCGGTGTTCC
ACAAGAAGGCTAAGACGACTAAGAAGATTGTGTTGAGGTTGGAGTGCGTGAAGTGCAAGA
CCAAGTGCCAGTTGGCGTTGAAGCGGTGCAAGCACTTTGAGCTTGGGGGTGATAAGAAGA
CAAAGGGTGCGGCGCTGGTTTTCTAGGGGTGCTATGGTTGGTTTTTGTGGATGGGGGGAG
ATGGTATTCATCACTGGTCTGGTCTGGTTGGCGAATGGATTCGGTCTCTAGGGATCTGAA
GTGACCTCTGCTGCACATCTTTGTCTCTATCTTGTGACGTTAGAAGCCCTCGCCAACGAG
CAGGGAGCGCCCCCCGCCGTACCACAGCGTGCCGCACCGGGCATCGAGTCCGCGCTCCTG
CCCGACGATCCACTCGCCGATGAATTCACCCTGGCCTGTCCAGACTTCCTCTTCCAGCCA
GGTATTGATCTCCTCTATTGCCTCAATGAACTTTTCCCGCGCAGCAAGCGTGGAGTGGTC
GTCTTGCACCAGGTATCGCGCGAGGGTGATGTGCGCGCTGGGGACTTGATATCTCGACAC
AACGGGCAGTCCTGCCTTTTGCGTCGTGGAGAAGAGGTCGGCGCGGAGGTGGTGGTAGGT
GTATTTGTCTTTGCCCGTGCTTTTACCATCCCCGACGGGGGCTTCATCACCCATGGCTTC
GGCGAAGGAAGTAGGCTCTCCAGCCGCGGGGAG
>comp114_c0_seq1 len=4240 path=[1:0-4239]
AGTTCTTGATGGTTTTGCGGGGCAGTACGATTGGTGGGTCCGATGAAAAGTACGAAGGTA
CCTTCGTACATGCGAAGAAGAGACAGACAGACGGTGGCGGCATGGAAAATTCCAACAGTG
GGTGAGTGGTTAGGGTTGCGGTTGCAGGGTGCTAGGTTTTGGCCCTTTCGTAGGCCAGCC
TCGGACTCAACCAAACCAGTGCAGAGGATCGGGGTCGCGTTCTACGGTCATTTCTGGACA
TATATGCATTTCTCGTTTATGTGGTTGCGGCCCGACAAGGAGGACTTTGCCCCGGAGCAA
TCCTCTTGAATCCGAATCCCCCGATCGTTGCGGCGTGGACATTCATTCCTTTGCTAGAAA
ACTAGACCAGCAAAACTCCTCCTCGTCCGACCATGGCCAGCCGACGCGACTTCCTCAACC
AGCCCGCCCCCGAGAACTACGTTGCCGGCCTCGGGCGTGGCGCTACCGGCTTCACCACCC
GGTCGGATCTCGGACCCGCGCGAGACGGTCCCTCTGAAGACCAGATCAAGGAGATCGTCG
CGAAGCGTGCGGCAGCCCTAGGCATCGGCGACGGCAAGAAGGACAAGGAGGACAATGCTG
ACGATGCCGAACGCTTCCAGGACCCCGATAACGAGGTGGGGCTTTTCGCTGGCGGCTTCT
ACGACAAAGAGGATGACGAGGCCGACAGAGAATGGGAACGCGTCGACGAGAGGATGGCCA
AGCGAAGGAAGGTGCAACGCGAGGCGCGCGAAAAGGCGGAGCGCGAGGAGTACGAGCGCA
AGAATCCCACCATCCAGCAGCAGTTTGCCGACCACAAGCGTGCCCTGGGCACCGTGACGG
ACGAGGAGTGGGCTGCCCTGCCCGAGGTGAGCGACTTGACGGGCAAGAACAAGAGGGCCC
GCCAGGCCGCCCTGCGCCAGAGGTTCTACGCCGTCCCCGACAGCGCCTTGTCAGCGGCCA
ACGAGTCGACTCAGATGAGCACCACCGTTGTCGAGGACGGGACCGCGTCAACAGTCAACT
TTGCCCAGATCGGCGCCGCTCGGGACAAGGTGCTCAAGCTCAAGCTCGACCAGGCGTCGT
CGGCAGGCGGTACGCAGACCACCATCGGAACAGCTACCAGCGTCGATCCGGCTAGCTATT
CGAAAAGTTTAGAAAAGTCGGGTCTTCTAGAGAGCCAGGCCCAGGTCGGCGACATCAACC
GGTCGCGCGAGCTTTTCAAGTCGCTGGTCAAGACGAATCCAAACAATCCCCAGGGATGGA
TAGCACTTGCGCGGCTGGAAGAGTTGGCAGGAAAGATTGTCACGGCACGCAAGGTGATTG
CCGAAGGCTGCACGAACAGACCCAAGAACGAGGACGTCTGGCTCGAAAACATCCGGCTGA
ACGATGAACAGAACGCCAAGAAGATTGCCGCCCAGGCCATCAAGCACAACAATAGGTCGG
TCCGCCTCTGGGTCGAAGCGATGAAGCTCGAGGCGTTGCCGGGCGCCAAGAAGAGGGTCA
TTCGTGAGGCTCTGTACCACGTACCCGAGTCCGAAGCGCTCTGGAAGGAGGCTGTCAGTC
TGCAAGAAGACCCCGAAGATGCTAAGATTATGCTTGCCAAGGCCACCGAACTTGTCCCCA
ACTCGGTCGATCTCTGGCTTGCCCTCGCACGGCTGGAGACGCCCGAGAATGCTCAAAAGG
TTCTCAACAAGGCCCGGAAGGCAAACCCTACATCTCACGAAGTCTGGATTGCTGCCGCAC
GTCTACAGGAACAGCTGGGCACTGCCTCCAAGGTGAACGTGATGAAGCGAGCTGTCGAGG
TCTTGGTCAAGGAGTCGGCCATGCCGAAGCGCGAGGAGTGGATTACCGAGGCTGAGAAGT
GTGAGGAAGAGGGCGCAACCATCACCTGCCACAACATCATTAGTGAGACGCTTGGCTGGG
GCTTGGACGAAGACGAGGACCGGAAAGATACGTGGATGAAGGATGCCAAGTCGAGCATAT
ACCGCGGCCGATATGAGACGGCGCGAGCGATATACGCCTATGCTCTTCGAGTATTCTTCA
ATAGTCGGACGCTATGGCTGGAATCCGTCGATCTAGAGCGACATCACGGCACCAAGGAGT
CGCTCAACCAGGTGCTTGAAAAGGCTGTGAATGCATGTCCGAAGAGCGAAGACCTCTGGA
TGATGCTTGCCAAAGAGAAGTGGCTTGCGGGCGACGTCAACGGTGCTCGGCAAGTCCTTG
CCCGTGCTTTCAAGCAGAACCCGAACAACGAAGACATCTGGCTGGCCGCAGTCAAGCTCG
AGGCAGAGAATGACCAAGTGGACGAGGCCCGCAAGCTTCTCAGTCTTGCGAGAGAGGAGG
CGCCAACCGACCGGGTCTGGATGAAGAGCGTCGTGTTCGAGCGCAATCTCGGAAACAAGG
ACGCCGCCCTCAAGCTTGTCATCCAAGCCCTGCAGCACTTCCCAGCCGCGCCCAAATTGT
GGATGCTAAAGGGGCAACTCTACGAGGACATGGACATGTTGCCGCAAGCACGCGAGGCGT
ACGGAACGGGCGTCAAGGCTGTGCCCACGTCCGTACCGCTGTGGCTCCTCTTCTCGCGGT
TGGAGGAGAAGGCCGGCTTCGTCACCCGGGCGCGCAGTGTCCTTGACAGGGCGCGTCTTG
CTATTCCGAAATGCGACGAGCTGTGGTGCGAGTCGGTCCGCCTTGAGCGCCGGGCCGGCA
ACACGAGCCAGGCTAACAACGTCATGAACGAAGCTCTGCAGGAGGTGCCCAGGAGCGGTC
TGCTATGGAGCGAGAGGATTTGGTTCCACGAGTCGCGTACGCAGCGGCGGCCGCGAGCCT
TCGAGGCCATCAAAAAGGTGGACTCAGACCCAATCCTGCTCGTGGCGGTGGCGCGTATCT
TCTGGGCGGAGCGGAAGCTTGAGAAGGCGGACGATTGGTTCAAGAAAGCATTGAGGCTTG
ACAGTGACAACGGCGACACGTGGGCATGGTACTACCGCTTCCTGTGGGAGTACGGAACAG
AGGAGACACGTGGAGATGCCATTTCCAAGTGCGTGATGAACGAGCCGCGGCATGGCGAGT
ACTGGCAGAAGGTGGCCAAGCATCCGAGCAATGCGAGGAAAGGCACCGAGGACATTTTGA
TGCTCGTGGCCGAAACAATCCATCAGCAGCGGTAGACGCTGCCCTATGTCTGGTCCGGCC
AGGAAGTAGACGAGACGAAGGGGTTCAAAGGAGACAGGAGCAATGCCTATACGGGTATGC
ATTTTGTACAAAGTAGCAGTTAACAGAATAGCGCCACCGTTCGATTAAAGAGGATGAAGG
ACGCCATGCGTCATGAACGAACCGCATACACCGTTGACCAGCAAAAATGTCTTGAACCCG
GGATTCGACACATGAAGAATGCTTTGCCTCCTAGGCTGTTTAGTTTCCTTTTTCTTCTGC
CACACCTTCCATCCTGATCATTACACTTCCCCCTCAACCCACTTCCTCTCCTTTACTTCC
CGCTGCTGAACCACCCCTTAGCCTTGGAAGCCCCCTCCTCGATCTTGCGGTCCGCCTTGT
CGATGGCCTGCATCGTGCTCGCCTTGGCCTCCTTGGCGTAGCTCTCGGCCGACGACTTGG
CGGCGCCCGCCTCGGCGACGGCCTGGTCGACCTTGGCGCCCGCGCGCTCGCCGTACTGTT
CCGCGTTGGTGGAGGAGGATTGGCCCGGGAGGTGGGACTTGACGGACGAGGCGGCCTTGT
GGGCGTCGCTTTCGAAGCGCTTCTCGGCTGCCTTGGGGTTGCCGCCTGCGCTGTAGAGGT
AGTACCCTACACCACCCACCGCAGCGAGGCCGACCATCAGGGGGGCTCTTGACTTGGACA
TTTTGGAGTGTGGAGGGTATAGGGCTCGGAAGAGAGTGGTTTGAACGTCTTTCCTTCAAT
GTTTCCCTTGTTTCGTTGTGTTGTGGTCAGTTCGTCTCGATATGTGGTGATGTGGGAAGA
CAGGAAGATGAACAAGTTGGGGTATCATGACCTGATATTTATCCCGCCTACAACTCCCCT
GCCCAACCGCTAAAAGATACCTAGTACACAGGGCCATGGAACACTTGCTTCCCCAATAGC
CGACGAAGCACGCCCTGCTGAGGAGAAACCGGCCGCCGGGCGGGCATGACGTAGTGCGGG
GGTGATGCGGTCGGATGACAACCAGTTTTACCACCTGCCCAGTGCTGCACCACAGGCAGG
GGAATTGAACCAGGGCGAAAGACCAAAGCTTCGCTTTCTT
>comp115_c0_seq1 len=1435 path=[1413:0-1434]
AAATATTCTCCAAAACCCTCTCAGTCGAAATATTCCCACCCACTGTCGAAGGAGTTCGCG
AACAACGTCCAAATCCGTCCACGACATCCACCCAAATCGGCCACAATGCCTCAAGAAATC
GGCGATATCAAGAAGTTCATTGAACTTGCCCGGAGGAAGGATGCCTCCTCGGCCATCATC
AAGCGGAGCAAGAAGACTCAGCAGGTGAAGTTCAAGGTCCGGTGCCAGAGGTTCCTCTAC
ACCCTGAGCATCAAGGATACCGAGAAGGCCGAGAAGTTGAAGTCCAGCCTGCCGCCCAAC
CTCGAGATCCGGGAAATCGGCAAGAAGGAAGGCAAGAAATAAGTGGGCGGCGACAGCGAC
GGGGGAGCGATAGGGTGGGATAAGTCACGGAGGATTCGGACTCTTTCGAAGGGCAATGCG
AGCATGACAAAGAAGCTGGAGATCATGGAAACCGGCGTACAAGGAAACATTTTGATATTG
TGTGCAGCGTGACCACGGTCACTGCGTGTCAGAGGTGGACCACTCAATACATGCATGTGC
ATTTCGCACAGCGTCGATTCTCCTCGACAATGCCGTCTATCAGGATGTTACAGAAGTCTC
TTGTATGTCTTGACGCTGGACTCCCGAGCCAGATCCTCGAGACGCTTCATTTGGGCAGCG
GTTGAAAGAAGGAGACCATCGATAGACGTCCCTTCCCAGCCAGAAAACAATACAAAGACG
CACTCTTCCATCCCCTCGGTCTGCTCCTCGATGCGCCATCCGTGTCTGGCGCGCAAAGTC
GGACCATAGGCTTCCGAAGCTTCCTTCGCGTCTGCGAGCTCGGATTCAAACTCGGGCTTA
CTTGCAGCGTCGACGGAGAAGCGCCAGATGATCACAGAACGGCTGTCCAGCAGTGGCGGC
TCCCCATCCTTAGGTGTGAAGATCTCATTATCGACGTGGAAGAGAACGAGCTTCTTCTCG
CCTTCTTGTACTATGAGGGGCATGAGCTTGCCCATAGCTTCGCGATTCTCTTCAGTTGCG
ATCCACTCCCAGTGGGCTTCGGGTGAAGCCCAAGGGGCCGTGATGAGAAGGGCTCCTGGC
ACATCCACCTGTTGAAGCATGCCGGTTCCCCTGGCGGCTCGAGTCGGGGGCAGTTCCGGG
TGCTGCTTGAGCGTCCATTTGTCCAAGACGGTCTGGGCTTCGTCAAGCGTAGCGACAGCC
TCGTCAGATGGCTTGCCGGCAGAAAGATGCAAGAAGGCAAATTCGGTCACGGTCATTTTG
CGAGTATTCAGTGCTCAAGTAGATGCGAATGAGCGGTAAAGCATACGGTGCCTCTGGGTC
TGATCTGGGGACACGACAGTTTTAGAGGCTGCCATGGTTCAGTACCACCTACACGCATCT
AGTGATGCCTAGAGCTGAACTGCTTGCACCACAGTGAGTCCGGAGACAAGTGGAG
>comp117_c0_seq1 len=1026 path=[1004:0-1025]
GCGGGAGACTAAGGGGTGTTGGACCGAGTCTGTAAGCTATGTGTAGACGGGGTGGATGTT
CATAGAGAGATACCCGATGGGTTGCTGGTCAGCCCGTTAATGATACACGAATGCGTACAC
AATTCTCCGAGATATCAGCAAACCCTGAGCAATCCTTGATAGCAGGCCTGCAGACACACC
AAGAGAACACAACACGGTCACAGTAAAAAGCGTCCAGACCAGAAAAAGCTAACAGGAACA
TGCCCTAGGCAGCCGTAAACACCTTTATTGATGCGACCTTGTAAACTGACCGAATCGAGT
TTTGCCCTTTCCCCACGCCGTCGGAATCATGACCTCCATCTCCAACCAGCCGTCGGGGAT
GTTGGAAGAAAAATTGCATCTCGGATCTACAGATCCATTTCGGTGATGCACATGACACAG
AAGCCGCACACCATCCCCCAGCCCCAGTGCCAGAGCACGGTGACGGCCTTCCTTCCCTCG
CCTATCGAGGACATTGCATCGTTTATTTCTCCTTCTTCGACTTGGCGCCCTTGACCTTCG
CGGTACCCCGCAGTGTCTTCTGTCGGTTCTTCCGCTGCTTGCGCTGTTGTCTCGAGGCGC
GCTCGATCTTGGTGGCGAGTCCAACCCGGACGAGGCGGTACCGCGGCTCAAACTTCTTCA
TGGCCTCGGGGGAGTCGTAGACGAGAGCAAAGCCGCTCGTCTTGCCGCCACCGAACTGGG
TCCGCAGGCCGAAGACTGAGACCTGGTCCTTGGTGGCCTTGTACATGGTGGCGAGCTTAT
CCCTGAGCTCCTCCTTGGAGATGTTCGGCCTGTTGGGGTGCAGAATGTCCACAATCATCT
GCTTGCGGCCAAGCAGAGGGTTGCGGATGAACTTGCGTGTTCGAAGGGTAACAGGGGCGT
CGGAGTCGGCCATGGTTGCGACTGTGAGCGACTGGCGGTATTTCGTCGATTCGGAGGTGT
GGTGTTGCGAGAAGATGTTCGTCAATCGCTGGCTGCGGGAATGTATGAGACCCGTAAATG
TTTGTG
>comp118_c0_seq1 len=1023 path=[1001:0-1022]
TGAAGGAGTTGTACTTTGAATTCCCGTTCAAGAAAACACATAACTGGAATGGTCGTCTGC
TGGCATGTTGACGCACATCTTCACATGTTTCAGATAGCAGCATACGACATCAAGTGGGTG
CGAGGCTGGCATAGGGAAGGCGCCAGCGTGTGAGCAGGTCAGCAAGGGGACATCATCGAT
GTACAGATGTAACTTCTACCCAGCAATTACCCCATAAATCAGGCTTACCTGCTGGGTGTA
TTGACGGGCATGGCAATAAGAGGTGGGAAGTACCTGGGATCAGGGACACAATAATTTAGT
CAGCCCACGCCTGAGATCTTTCAGAAGTTTTATTTCATGGTATATCGTATTGCCATGACT
CCCCTCCTGCCTCTTCGGCAAGCCTAGGGCCGTGCCAGAATCTCAAAAGCCACATGGGCG
AGAACTCGAGAGCCAAAGTATTCCCCACGCCGGATCCATGCGACACAGTAGCCCTTTTGA
TAGCTCAAGTCCAATATCCACCGTTTTATTCATTTGTCTTGCCGTCTTCGTTACTTCTCG
GCCTTCCCGTTGTCGAGGCGGGCGAAGCCACCGTTCCATCTTTCCTTACACCGGGGTATT
CAGAGGTTGCCGAGAGGGTTTAGTGACCAGCACGGCGAGACTCGGCGATGACGCGCTGGA
GCTCGTCGACCTTCTTCTTGGCACGGACGAATGTCCCGAGTCTCTTCTTGGCGAGCTTGC
GGGCACGCTTGTCCTTGCTGTTGCGGAGCAATTCGATAATGCGCCTCTCGTACGGGGCCA
TACCGACAACCTCCTTAATACATTCCCGCACAAACTGGGTCCGCTTCGACAGCTTCCCCT
TCATGCGCGAAACGCGGGGCTTGAGAGCGCGCGGCGTCGTCTTGTGGCCGCGGTTCTGCC
CGATCGTGAGACCGGTTCTCGGGGTGTCTGTCGCCATTGTTGCAGGTTTGGTATGGCTGC
TTGTCGCTGTTGTGTTGGGTTAGTTGTGGTGGTGGTTTTTTTTTTCTTTCTATCTGCGGC
CGG
>comp119_c0_seq1 len=1800 path=[1778:0-1799]
ACATTTTCCAATTAGCGCCTCAACCTCAAGTCCCCTCCCACCTCACGAGCAAAGCCATCC
GGAACCATCTTGTTGACGATACCCGCAGTTCCCCTTTTACCACAACAAGAAGCAATGGCG
TCGACAAAGGGAAAGAAGCCGCAGCGGTCGGCGATCTCAGACATTGCCACCCGCGAATAC
ACCATCCATCTCCACAAGAGGCTCCACGGATGCACTTTCAAGAAGCGAGCACCGAAGGCC
ATCAAGGAGATCCGGAAGTTTGCTGAGAAGTCGATGGGCACAACCGACGTCCGGATCGAT
CCCCAGCTCAACAAGAAGGTCTGGGAATGCGGCATCAAGGGCGTCCCCTATAGGATCCGC
GTCAGGATCTCGCGCAGGCGAAACGACGAGGAGGGTGCGAAGGAGAAGCTTTACAGCTAC
GTGCAAGCCGTCAACGTCGACAACCCCAAGGGCCTCCTTACAGCCGTTATCGAGTAAATG
GAGATGGTTGTGTGATTGAGGGGAGCTGTGAGGAAGAAAAGGACACGGGGGGATGGGCAA
GTCGTTCATGTCTTAAAGGTTACAGGCGGCATGGAACAACGGAGTTGTATCTGGAATTTT
AGCTTCTTGCGCTACGTCCAACGGAAAATATGACCCTGGACTCGAGACATCCCCGTCGCG
GACGTGCCTATGGATGGTGGTTGGCATGTGTGGTATGCTGGCTGCCATGACAGAAGGCGT
CGATGCCATGTGTTACAGTCAGCTAGCGCAAGGTCACAGCAAGCAGACGACAGACGGGAA
AGGATTTTGCTTGAACACAACACGCTGGTTTGAGTATTTATTCAGTTCTCTTTGTCGTCA
CAGCTCGCTCCCCACGCGATTCTCTTGACCAAACCCAGCCCACCACATCATGGCAATAGT
ACATGCAAATGCAAAAAAGCAGACCCGTAGGAGACCTGAATGCGCCGGAAAAAGGCTAGT
GATACAAGTTGACTCCAGTTCTCCCAGACCAAAATGCGACCTGCTAGTATGTATCCTCGG
TTCCTTGCGCGCCCCCAAACCGTCTAGTCATCGATGTCCTTGTGACGGGCCAGAACCTTC
CGCTTGAATTCTTCCGGGTCTTTGTCCCAGAGCTCTGCAGCCTCGCCATTGAGGGGAGAT
GCGTTGTTGGGCTCGCCCAGCAGACTCTGCAGGCTCAACAGGACTGTCTGGATGTTGTAG
GCGGCTGTCCACTTGTCCTTGAGGATGTCGAGGCAGATGCGACCCGAGAAGTCAAAGTTG
GGGTGGTAGATGGGCGTCTTGAATAGGACAGTCGGCGGTGCGTAGGGGTAGTTGTGGGGG
AAAGACATGGTGAGCTTGAGAGTGAGGCCGGCGTAGGGGGTGCCTTCGGGGCCGTAGATG
GTGGCGATCCAGGAGAGGAGGTCGCCGTCGGCCGAGGGGAAGGCAGAGACGCCTGGCGCA
GGCGAGGTCATGAGCATCATGAGTTCTGTCTGTAGCCGCTTGGTAACGCTGCCAGCGTCT
GGGCCTTTCCTAGAGGCTGCGGCTTTGCCTGCGGTTGCGCCGCCAGCCTGACTATTCATA
GCGAAATCCATAATCTCGAATTGTTCGGCCTAGGTGGCTAGAAATGGTAGGATTGGTTCG
TTCTTCGGCCTTCTGTCTGAGCTGTCGACAACTCGAGTCGAAGGGAGGGGAGAATGGAAG
GAATGATTGTCGTTCTGTATGCAAAAAATCTTTGTTGTGCTTTGTTTCTGAAGAGTGTTG
GCCGCCGTGTCGGTCGTCGGAAAGCGATCTATTGCGTCTTTCTTACGGATCGCGAACAAG
>comp120_c0_seq1 len=879 path=[857:0-878]
ATGAAGACCATGGGTGACCCCTGCAGATATGCGAATCACAACGGGCAAGAACGGCTGATA
GAGTAGGATATGGCAGAGGGCCTGCTGAGGCTCCCAGTAGCAAACAAGGCACCACAGCCT
GAAACAAGGCTGAGCAGAAAGAGTTCGATGTGACGTGAGAAACAAATCCAGAAGGATCCG
TGCTCCATTCATACTTGTCCATATGGGGTGCCCATGCAAATGCTGGCATTTGAAAACCTA
ATCCATGGTGTAATCTATGCGCCGTTCCCGGTATCAAGACCGTGAAGAACCAGAACCAGA
ACCCCCAAAGGCAACCAGACTTTTCTCCGCCCAATCAATTTACTCGTCATCCTCATCCTC
GTCCTCGTCCTCGGCGAGAGTCTGGGCGATCCGATCCAAGTCACGCTGGCCGGCCTGGGT
GATCCTCCGGCCACCCTTCTCCTCGTCCTGCTCGAGGACGCCAATCTTCTCAAGGGCCTG
CATGACCTTGCGATCGACTGAGCCAGAGGCATCAACGTGCCTCGACGGGCGGACACCACG
GTTCTTGGCAGTGCCGTGAACCTTGCGCATCCGGCCAACACCAACCGTCTTGCGGAGGTA
GACGTGGCGAGCCACCGAGGCGGCGCGGTGGTAGAACCAATCGGGGTCCTGAGGGGGCAG
CTCCTTGGCGACACCCGTCTTTACGAGGTCAACCCAGCCGGGCACTGGGAGCTTGCCCTG
CCTCTTCAGGAACGCAGCATAGGTGGGGATGAACTTCTGAGCATCAACATCGCGAACACC
GCAGGGCGCCATTTTTGCTGTGTTTGGCGGGATGGTTTGGTTTGTGTTGGTGTTGGAGAA
GTTGTCGATGGAGGTTCTGTCGTGAAAAAGCGAGGGGCG
>comp121_c0_seq1 len=1395 path=[1373:0-1394]
GGCCAAATCTCTCGGAAGTCAGAGAGCATCAATCCGTCTCCGTCATCAGCAAATACCGGG
GGTTCTCGGCCAGTCGCACCTGAGTCGTCATTGTGAACCCAGCGTTGTGTTCCAAGGTAC
ATATGTCCACTCACGACCATCCGGATTTTCACTGTCTTCTATACTTCTTCTTCATCCAAG
CAATATGGGCACATCAGATTCTAAGCCGTTGGTGATTAGCAATAAAACCATTGGCAGTAT
TCTATGCGATACATATTGCTGGGCCTGGGATCCGCAACAACAATTGTGTCTTGAATTCAA
CTCCGATGGGACTGGCGTCGTAACTGACTGCAATTCCCCGCCCAGACACCCAATCTATGT
TGCTAACACTTGTTGCCCTTTAGTTAATCGCTCGCGCCGAGTTCAGCGTCTTCATAGCCG
GCGGCGTGCGAGGTTTGGGAGAAGAAAGAGTTTTGTGCGTGGAAACTTCCAAGGACGATT
CGGCCCTCAACCTTCCCCCGAAAAATTCGCACAACCTTTGCAGCTGTTAGCTGCGTGTTA
GCGCCCCGCCCCAGCTCGGGGCGGGAACCCCCCTTTTAGGCGACCGCTGCCTAACAGGGC
CCTATCACACGAAAAATTTGCACCTCGCCCACCTCGCTCTTTTCTTCGCCATACCTTCGA
CACGAGGACCTCACGGGCGATATGTGCCTTGAAAGTACCAGGAGGATTGGAAGGTCTTTA
GCCTACTGGTGCTGGATAGGATCCTGGCGCGGACGCGCCTACCCCTTCATGCTGGGCTTT
CCTCGCTCCAATTGCCACGGGCGACGGACAAGCCTCGAGACACTTCGACTGCCGAGCGGA
GCACAACAAGTCTTTTTTCGATAAAACAGCAACCGACCATATTAGGTTTTTTCCTCTTGT
GGTTTTCCTAATATCGCCTTTCGACCTTATGCATTGCGGGCATTGCTACGATGCTACTGA
AACACCACGGGATAAGGGACCTGGGATAAGGACGGGCGGACGAGAGAATTCTGGTCGATG
GGGGAACCGACTAAACGGCTGAGGCGGTACATAGCTGGCCGCCCAGTCGACCGCAATAGC
GTGGATTGGCATGTGAGCGGACAGAACTTCATAGATCTATGTATCTAGTAAAGCGACTCC
TCCGCTGTCGATGACTCATAGGAGGCGTGGTTTGCCCCAAGAGGGATGTCCCCCACGTTA
AATATTAAACAAACAAACAAACAAACAAACAGACGATTCGGCCTTAGTGGGCGTTTCGGA
CGTAGGGACAGGTCATATTGAACAGCGATAGGGACTTTTGAGGTAACCCTAGCCACATGC
CCCACTAATGAAGAATCGGTGGCTTGACGAAGCGCTGATACGAGTTTCGGCCTGAGGCAC
CAGTCAGGAAAGGCG
>comp122_c0_seq1 len=2013 path=[1:0-2012]
TTTTTTTTTTTTTCAAAATGCATTACGAAGGTATATTATAGAGTGTTAGCCATGGGAGCC
AAGTAACGGCCTACGCTTCTTCCAAGTCTATTTGTCATGCCCTGCCAAAAAGCCACTCAG
GCCATCCGCATCCGTCCCCATAAACCTCGTGCCCAAGTTTTCCTAAGTAGTATATGTACA
AGGGAAGCTTGAGAATGATTAGATCCTCATGTCATCACATCATGCATGCGTCCTCGGTCG
CTCCTCATGCCTTCTCGCGCCTTTCCCAGTAGATGTTGCAGGGCTCGAGAGGACGCGAGA
ACAGTGACTGGTAGTCAGTGCCAATGATGCTGTTGGAACCGTCGACGTTCCTGAACTTGA
ACAACCTGACCACCTCAGCCACAATCACCTGCAGCTGAACGTTGGCAAACTGTTCACCGA
TACATCGATGCCGGCCAGCGCCAAAGGGCAGATACGGGGAGCCGGCGCCCTTGCTGACCA
GACCATAGCCGTAATCAATCTTCTCCTCATCTTCGATCTCCTGGCGGATGATTGTAGGGG
CGTTGGGTGAGTCCGTCTCCCAGCGGTGCGGGTCCCAGACTTCGGGTTTGGGGAAATACG
CAGGGTCGGTGGAGGTCACACCAGGCGCGGCGAGCAGCGTGTGGCCATTAGGCACCACCA
TCTTGGTGCCCGGGATAGGCATGGGGGACTTGACGGCTCGCATAATAGAGTGAATCGGGG
CGTGGAGTCGAAGCGTCTCCTTGATGATTGCCTGATTAAGCGGCAGCCTCGCAAGATCCT
CATACTTCAAGGGCGGGAGATCAGCACCCAGCGCCTTGACTTGTTCCTGGTACAGCTCCT
CCATGATCTGCGGGTTCTGGGCAAGACGCAGCATGATCCAGGCACTGGTGGATGACGAGG
AGTGCTGGCCCGCCATCAGCAGGGCAATCATCATGTGCGCGACCTCGTGGTCAGGCACCT
TGGTGCCATTCTTGTATGTCGAGTTCATGAGAATGCTCATAATGTCCAGGCCGTCCGTCC
TGCCCTCGGCACGTCGCTTCTGCATGGTGTCGGTGTAGATCTTGGCCACGGTCCTCTGGG
CGTGGTCGCGCTTCGTGTTCCAAGGGAGGGGCGCCCAGTGGAGGATGAAGTTGATGGGGC
TGAAGCCCATATCGAGGTCGTGGTAGAGGTCAGCCAGCGTCTCATCGAACTGTGCCCGGA
TTTCGGCGCCCTGAAGGCTGTGGGAGGCGGTAAAAATGGTGATCTGTGCCATCTTGGGCG
CGATGTTGACGATGCCCGAGTTGCCCTTGAAATCCGGCGTCTTCTTGAAGTACGACTGGA
CCTCGTCCGAGATGATGGGGACGTATTTTCGGAAGGCTTCGGTCGTCAGAGCTGACTTGA
TGAACTTCTTCTGCTCCATCAGCTTTGAGTTGGGGCAGTCGTACACGACATCCTTGCCAA
AGACGGGGGTGGTCAGGACGGTGTAGACCTCCTCGGCGTTGACATCTCGGAGCTTTCCAT
TGAGGATGAAGTCGTTCCCCTGAGTCCCTACACAGACCGTCGTCTTCTTGCCGAGGAGGA
TGAAGGTGAAGATATCGCCATACTTGGCCCGCATCTTCTTGAAGAAGCGCGGCGGGTCGA
TGCCGTACTCGACGGTGCTCCCGAAGAAGGGAAACAGGTGGAAGACAACCGGCGGCTCAT
TGGGATTCTTGAAAAGAATTTGCTGTGCGACGTTGAGGACAACGGAGAGGACGACGAAGC
TGAGGACGGCGACTGCGATTTGGGAGCCTGTCCCCAACTTCTGGAACTCGTGGGACACGG
GTCCCAGAACCTCCTGGACGAGACCCATGATGTGAACGGTGCGAACGTGTCAAGCGCTCA
ATTGAGGTCTAGGTGCTCCGTGAGTGTCAGGACGAGTCGGCAGCGCCAGGACAGCCTCTA
GACCAGTGCACGCGAGCGGCGAGGCGGTATTTAGATGTTTCCTTGTAGGTTGCAGGTTCT
AAGTCGTACGGGGCAAGATTGCATCGCAACAGA
>comp123_c0_seq1 len=754 path=[732:0-753]
TACATACCGAAAGGACTTTCACCAAGAAAATAAAATCTTCAAGATCCCATATATACTTCA
TCCATTAATTCAAGCAATCTCCCGCCCCGCAAACAATCTATAAACCCCCGATGCTCAAAT
ATATACAAGAAGAGTCAAACCCCTAACCTTCAGGCACCCCCATCCTACTTACTCCATGCT
CGACACGTAATTCATGCTCGTATGGTCCCCAAACGTCGTCGAGACATTATACGTCTCCAC
CACCGGACTCGCCGCCGCGCCGTACAGACTCAACAGGCTGGCGGAGATAGTGACGGGGCC
AGTCCCCGCGTCGGCGGGGACGTGGACCCATTTGGTGAAGTTGTTCAGCTGGTTGGATTG
TTCCGGCCCGAGATAGTACGAATCCAACACCACCCCCAGCGACCCCGGGAACCCATCGCC
CGGCGCGTACCCGAACGCGATCGCCACGTCGTAGACGCTCTGGATGTAGTTGGACGAGAG
GATGCGTGCGTTGAAGCCCATGCCCGGCTTGATGACGTCGGGCACGGCGATGCCGTGGAT
GCGGGCGGAGGCGGCGCCGAGGAGGGCGGTTGCGGTGGTGAGGGAGAGCTTCATTTTTGT
TTGTTTTTATGTTTGGTTTTTGAGACTTGGTGGACTTGGGTAAGTATAGGTAGGTTTCTA
TAATGTATTTTGATGCTTGGAGCTGTCTTGAGGAATAGACATCTAACAGCGGCATCAACT
CAATTTATATCACTCCATCTCTCCGATCAAAAAA
>comp124_c0_seq1 len=1114 path=[1085:0-1077 2163:1078-1083 2169:1084-1089 2170:1090-1095 2171:1096-1101 2172:1102-1107 2173:1108-1113]
GTCGGGGTGGATGCGAGGAGGTATGTGGAGGGGTTGGTGAGTTTGGATCGGTGAGGACTC
GGAAGGAAATAGGATTGTCTTGGAGTCTTCTTGTTAGCGATTAGTGGGAGGTAGAGTGTT
AGCTGGGCCTGCGAGAAACAGGCACGATAGGAGTTGTTCCACCGCCGCAGTCTATCATTC
TACCTTTGTGTAACTTAAGAACCGGGAACGACGTTGGAGGGTTCGTGTCGTGGCTAAAGG
GCATCGGGGACATCAACTGGTAGTTGTGTTCATGAGCGTTTGTAAGAATTTACTGTATTC
TGTCTGTCCCGAGGGACAATTCTTGTTCCCCAAGCAGTCCCAACCCCGTCTAAAAGTGAA
TATATACACTGGAAGAAATACGTAGATGGCAGGATAAACCCCGCCATCGAAGAAGAAAAT
AGAAGGTAAAAGTGTATCCCAGGATGAAGTCTCATCAATCGTCATGAAATCGACGCAGTC
TACCGTATTCCCCTATCCAAACCGTCCGTTAAAACTCCAAAAACAGTCAACAAAATGCCT
GTGATGCAGAAGTGAAATCCCCCTCCCTACATGTATGCACAGAAATAAACCTCAAGCGAA
GAAACTTAATCCAGCAGCGTCCAGCTGATGTCGACGCGGCCCAGGCCCATGTCGCCACAA
AGGGCCACGAAGGCAGCCTGGCTGACGTCCAGGTCACCGGCCGCGCAGCCGGGGCACTTG
TCGCGGATCTGCGCGACGATGGACTTGCCCTTGTAGACGATGCGCACCTTCTTGCCGCAG
TAGGGGTTGCCGTTGGACTGGGCGCCCATGGTGGGGGCGTTGAGGGCGACGATGTACTCG
GAGCCGCCCTTGCCGCTGTCGTCCCAGCCGCAGGCGCCCAGACCGACGGCGTAGTACGTC
ATCTCGCCGTGGTTCTCGCCGGCCCCGGAGGCCGACTCCGACTGGGCCACGGCGGCGGGG
GCGGGGTCGTTGGCGGGCGGGGAGTAGGCCGGCTCCGGCTCCGGCTCAGGGGCAGGCTGT
TCCTGAACCTGAACTTCGGGCTCAGGCTCGGGCGCGGGCTCCTCCTTCACTTCGGGAGCG
GGCTCGGGCTCGGGCTCGGGCTCGGGCTCGGGCT
>comp125_c0_seq1 len=833 path=[811:0-832]
AGCGACATATTCCACGACCGCTGCATGTGGGGAAAGCGCTACTGTATCTGCCCAAGGCGG
CCCATCCCTATTGCCAATGTGATCTGCAACAGGGCACCGAGCATAATGTCTGACATTGGC
ACATGGACAGAACCATGGGTACAGGAAAACTGGCGTTATATATCAATATCTGAAATCGTG
CATCTATAGAACGCTTTTCTTCCCTGCTCACCGCCATTCTGCATCCCTCCTTTTTTCATC
CCCTCAATGGCAGTTGTCCAAGGCCGTAAACACTTCACGCCTTCTCGTAGACCCAGTCAA
ACTGGGCGCTCTTCCAGCTCACAAGATCTCCCTCCTTGAACCACAGCGCAATCTCCTTCT
TGGCGTTCTCGACGCTGTCCGAACCGTGGCACACGTTGCGGCCCACATCGATGGCATAGT
CGCCGCGGATCGTGCCGGGCGCTGAGGCAAGAGGGTTGGTGGCGCCCAGGATGGTGCGGC
CGGTCTTGACGGCGTCGCGGCCCTCCCAGACCATGGCGCAGATGGGACCACTGAGCATGT
AGGAGATCAAGCCGGGGAAGAAGGGCTTCTCCTTGAGGTCGGCATAGTGGCTCTCGAGGT
GCTCCTTCGAGGGCGACATGAGCTTGATAGCCACGAGCTTGAAGCCCCGGTTCTCGAAGC
GGGAGATAATGGGTCCAACGAGGCCACGCTGGACACCATCGGGCTTGATGGCGATGAAGG
TCTGCTCGGTGGACGACATTTTGGAGAAATTGATTGAGAATTGAAGTAAATCACTGCTGG
ACAAGAAGGAGGTTGAGGTGGAGGAAAATGTCGGGGAGGAAACGATGGTGGGG
>comp126_c0_seq1 len=349 path=[327:0-348]
ATATAAAGCAGTATTTTCCTACGTTTTCCAACTGATTTTAAATCCATTAAGCGATAATCA
GCATTAATCGAAGAAAGCAGCTTCACTTCTACACGTACTTTCCAAAACAACACCGAGCAT
ACAAAACAAAATGGCCAACGACGGATCGGGACACTCGGATAACTCCGTCGAGACGGGGCA
TAACATCATCCACGGCGCCGGGGCAGCAAAGTCTGACCACGTTGCCCGCGCGGACAAGAC
GGCCGAGATGCCCGAGCACGAGAAGGGGAAGGCGCTGAAGGACGTGCCGGCTTCGGGGGG
GAGTAGTCAGGGGATTAAGAAGGGTGAGGAGGTTGGGCAGGGAGGGCGG
>comp127_c0_seq1 len=256 path=[1:0-255]
GTCCAAGTACGGCTGGGCAAAAGGCGCCGGCCTCGGCGCCTCCGAATCCGGCATCGTCGC
CCCGCTGCGCGTCCAGGTCGAGAAGCGCCGCAAGAAGGCCGATGCCGAGGGCGGCGGCTG
GGCCGAGCCCGGCGGCCGCGGCAAGATCATCGGCGGCAAGACGGCCGGCAGGGCCGACGA
CGGGGCCGGCAAGTTTGGCCGCATGAGCGAGGTAGTGGTCCTGCGGCACATGCTGGAGGG
GATCGACAACCTGCAG
>comp127_c1_seq1 len=1046 path=[257:0-1045]
GCCGAGATTGCGGCGGGGCTGGCGCAGGAGATTGGGGAAGAGTGCGGCGAGAAGTATGGC
CGTGTCGAGAGACTTCACATCGATACAGAAGACAGACAGGTCTTTATCAAGTTCACGGAC
CAGATCTCAGCTCTAAGAGCCGTCAACGAGCTCGAGGGCCGCATCTTCGCCGGCAACACC
ATCGAGCCTCGCTTCTACGACGCAGACAAGTTCGAGAGGGGTATATACCAGTGACATCTG
TAGACATACTCAAGCTCCACTTAATGCACAACTAGGATTGCTTGATCGGCCGCGCGCACC
AGTTCGTGCAGTCACAACCCCATAGATAAACATGCGGGCACAACAATATCAGTACGACGG
CTGTATACAAACTCCTGCTCTGATCTGTAATACTACACGACCATCATGCCTTCACATCCG
TCACTGGCACCCCCTACCACACCCTATCTCCAAGCCTAGCAACTTGCTTTTAAACATTCC
CTGTCCACGTATTCCATCATCGCAATCCCTCTCCTCATTGACTCCACTGACGTGATTGAA
TACCCTGTGACCTAGCTAGCTATTTCCATCGAATGAACTTTCGCCTCGGGTTTCAAGGTC
CGTCGCCTCTCGGAACCCTTGGAGCCGTTCCAGTCTCCCCGAAGCCTGAAACGACGCGGT
TTGACGTATCGCGATCGGGCGTTGGCAAAGCCCACGAGCCTGACCATGACGTGAACCTGC
CAACCACCCATCAAGATGTACCTATTAAGCATAGAGGACTTCCGGTACCCAGAAGATCCA
CCGATATATGAGATGTAGGAGAAAGGGAGATGGGCGACATAACAAACACCCTTCCTCCAT
GACGGCAAAGCAAAACGTTGGGGCAAAAAGAGACAGAAAGATGTAGAGGGAAAGACGACA
CTAGTTTTAGAGAACGCCTGCCAAGTTTCCTAGTCCGTATATGCAACTGCGTCCCACCAC
GAGGCCTTCCCCCGCTAATTGGGCGTACACGATGCCCGACTGCTTACAAGAGCTGGTAAG
CACCAGCCAATGCAGCAACGAGCGCA
>comp128_c0_seq1 len=2299 path=[3709:0-2298]
TTGCGAGGGAAGTCAACGTTCAGCCCTTCCATAACAGCGAGCCAGTAGGCAATAAGCTGC
AGAGGAATGACGTTGAGAATACCCTGGAGTACGTCGACTGTCTGGGGGATCTCGATCTTG
AGAGCCTCGCTTGCCTTGAACTCCTCATCACCAGGGTTGCAGATGACAATGGGCTTGCCG
CCGCGAGCAATGACTTGCTGGTAAGCATTGAGCGACTTCTTGAAGAGCTCATCGCGAGTG
AGGATCATGATGATGGGAAGGTTCTCGTCGACGAGGGCGAGCACACCATGCTTCAGTTCA
CCAGACATGACAGCCTCGCAGTGGAGGTACGAGATTTCCTTGATCTTGAGGGCGCCCTCG
AGAGCAGTGGAGAACTGCAGACCACGGCCGAGAAGGAGGAGAGACTTCTGGCCCTTGAAA
ACGTTCTGGCAGAGTTCCTTGATAGCGTTGTCCTGCGTAAGGATGCCCTTGATCTGGGTG
GAAATCTTGGAAAGACCCTCCATGATCTCCTCGCGCCTCTTGGCCTTGGATGCGCGGTCC
TCGCTAAGCGACAGGGCGAACATGACCATGGCGACGAACTGAGAAGTGTAGGCTTTGGTA
GAGGCGACACCGATCTCGGGCCCGGCGTTGATGTGGACACCGCAGTGGGTCATGAGCGAG
ATGGACGAACCGACCACGTTGACGATACCGACGGTGAGGGCACCCCGCTCCAAGCAGTAC
CTCAAAGCCATGAGAGAGTCGGCCGTCTCACCGGACTGCGAAACAAAGACGCAGGTGTCG
TCGCGGAAGACAGGAGCCTGTCGGTCGAGGAAGTCGGAGGCCAACTCGACAGCGATGGGG
ATCTCCACCAGCTCCTCAAAGATGCCGCGGACAGCCATGCACGAGTGGTAGCTGGTACCG
CAAGCGATGAAGATGATCCTGCGGCACCGGCGAATGGTGGCGATGTAGGAGCGGAGGCCA
CCAAGAGTGACCGTCTTGTTGCCAATGTCGAGACGACCACGCATCGTGTTGACGACCGAC
TCGGGCTGCTCGAAAATTTCCTTCTGCATAAAGTGGTCGAACTTGCCCTTCATGATCTCC
TGGAGCTCGAGCTCGAGCGTCTGGATCGTGCGCACGTTGGAGCTTCCGTCCGCCTTCTTA
AGGCGGTGGATGTTCAACGAACCCTCATGGATGTGGGCGATGTCATCGTCCTCGAGGTAC
ATGACCTTCTTGGTGTGCTCGACGATGGCCGACGGGTCCGACGACAGGAAGAACTCGGTG
GGCATGGGCATGCCGTCGTCCGTCATGAAAGCACGCGACTGCGACCTGTGCAGCAGCGAC
TTGTCGGGGGCAGCCAAGTTGACGCCAAGCGTGTTGCTGCTCTTCTTGAGAGCAACATTC
TGCGAGGCCGTCTCGGCAGGAAGGGCCATCTCGTCGGCGTACTCGACATCGACGAAATCC
ACCTTCATGCGCCTCTCCGTCTTGACGCCGATGACGAGGGGAGAGCCCTTCCTGGCGGCA
ATCACCTCATGGGGGTAGTGGACCGACTTGATCAGCAAGCCATAGGCACCCTCGAGCTCC
TGAATGACCGTCTTGGCGAGATCGGTGAAGCCGATGTTGGGGTGCTGGTCGTGGATGTAC
TTGGCCAGCTTGGCAATGCATTCGGTATCCGTGTCGGTCTCGAACTTGAAGCCCTTGCTG
ACGAGCAGCGTCTTCAGCTCCTTGTAGTTGGTGATGATGCCATTGTGGACAACGCTGAAC
TCCCAGTTGGGATCGGACCTGTGGGGATGGCAGTTAGTGCGAGAAGGAGGGCCGTGGGTT
GCCCACCGGGTGTGGGCAATGCCGGCGTGGCTGTCAAAGATCTTGGTCTCGTCGGGCTTG
GCCTCCTCGATGAGCTGCTTGAGCTTGGCGACCTTGCCCACCTCCTTGAAAGCGAAGACC
TCGTTTTTCTTGTCACCGTCAACGGCTAGACCAGCAGAATCGTATCCCCGGTATTCGAGT
CTTGAGAGACCGTTGATCAGAGTCTGGAGGATGAATTTGCGATCCTTCTCCACCAAGTAG
TTGATGTAGCCAAAGATTCCACACATGGTGACTGCGGGACGGACGACGGCGGGTGGAAAG
CGGAGGGTGTCGAATTCGAATTGGCTCGTAGCAATTGATGAGGGGTATCACGGAGACTGT
GTCTGTGCAGACAGGCAAAGCAGGCAGCGAGGGAAAGTCGTCTGAGGAGAGCAGAGGGAG
GGAAGAGGAGAAGAAAGGGGGAGGACTGTCGGTGGGATGGGTGGTTGTCCTGTCAGCTTT
ATTTGAGGCTTGGGCAACG
>comp128_c1_seq1 len=716 path=[2993:0-715]
ATCGCGCCGATATGTGGGCTACATATTGAGCGTCCTCTTCAACGCTGGTGTTACTGCGGT
GTTCGCGGCTCTTTAGGCTAGCTATGTCATTCAGTAGGCCTGCATAGGTAGGTAGCAACT
CCTTGATGGTATGTTGTTGTGGGCTTAAGAACTGTCGTGCTCAGCCATATGCACTGAACA
TGGAAAGCATTTTACTGAGACCGGCCGCTCCACGGCACTTTGAAGGCACTACACTGAACA
TGAATACGAGAACAGTCCAATGTACTTCCTTCCATATTACGTTTCCAGATACCATGTCGA
CGTACTCCAGATCTGCCATATCCTCATGTCCCGAGAACGTCCCACACTTCCACCATCCAG
GTCTAGAGCGATTCCGCGCCGTAAAAGCCAGCAAGTTCCCCTCTCAAGCCAGGAAAAGCA
GACAAAAAAACAGACCGTATTCTTTTTGGATCTGGTTTCCCTCTCGCCCGTAGCGTAAAC
TTAACTTGACTTTTGTTTCCAGATATATCCTTCCCAGCGAAAAGCTCATACGCCAATGCC
TCTCCCACAAGGATAGATACACCCATCGTCTGCGACCGAGGCAGAAGCCTGACCATCGAA
CATGCTTCTTCCTCCGCTCTCTTCACATTCGTGTTTTTGAGATTTTCCTTTTCTTTTTCT
TTTTGGTTCTCTTCTTGCCACCGTGCGCTTACTCGACCGTGACCGACTTAGCCAGG
>comp129_c0_seq1 len=1875 path=[1853:0-1874]
CGTAAATTTCAAGCCTCTTACACCGGCGCATTCCAAGCACGTGCCCCAGGCCCCAGACGG
CCAGCCGTAACCCCTCTCGGGCCACACACCTATCAATTTGTGAACCAGCGCAAAAAATAC
ATCACATACTATCACCACCACCGATTGCCAGCGCAGGATCCTGTTCTGTATTCGAAACCC
GTCAACAACCATCCCTTTACACACTACGCACGGAGACGACTTCAAAATGCCGAGCCACAA
GTCATTCCGGACCAAGCAGAAGCTTGCAAAAGCTCAGAAGCAGAACCGACCGATTCCTCA
CTGGATCCGGCTCCGAACAGGCAACACAATCAGATACAACGCCAAGAGACGGCACTGGCG
AAAGACACGCCTCGGCATCTAAACCCTTCGGAACGAGCGTCTCCTCAACGTCACGAGATT
GCCTCGAAAATTTTATCGAACGAGCGGGGACAGAAAAGGAATGAAGATAGGAAATACCGT
GGGGAAAAAATGTTAACGTGCTACAGAACCAGACTTGTCATTTGAGGATGGCTCAATGAT
GATGCGGGTCTGATAGGCACTAGTAGGCTCCATGTTTGGCACGATCAATATCACCAATGC
GGATACTTCAGAAGATACAGCGTGCAGTGTGCATGCTGCCGCCAGTTAGTTGCCCGCGTT
TGGTTCAAATTCGGTGATAGTACCTTGCGTGCGCAAGGCACGCTGTGACGCCAGCATTGG
ACATATAGTCAACCTTGCATGTGAAGATATTTATGCCTTCCTTGATCGGCCCTTCCAAAT
AAGCACGCGTACTCATGAATGGCTTGATGCAAAAGCTTATTCTCAGAATGTGATTCCACT
TAACCCCGTGGCCGTAAATGTAGACTCTAGAGCCCTATGAGCACCATGGCACGGCAGAAG
TTGGACCTGATAGGACTGCTATAATCGGTGTACCATCCGCCAAAAGACTACACGCAGCAG
CTTCACGAAGGGAAAACCCCGGAAACTTCAGAAGCAAGCAGCTTTTGAAGCACAGTTGAA
GCTCCCCCTATCGATCCTCAGCCCATTCATTCTCGCGTCGGATCTGCTCCTCTTCCTCTG
GAGTGAAATCATTGGTGATGTTAAACGTCTTTCGGATTTCCTCAGGTGACTTGCCCTTGA
TCATGTTGGCCACCGTCTTGCATCCAACATCGAGAAGGGGCTTGATGTCCAGGTAGTTGG
ATGCCAGAATAATCTCAAAGAGCATTTCCTGGTCCACTTGCATGAACTTCTGATCCCATT
CGTCGATGTCCGTCATCTTCTTCCGGGCAGCATCATCCTCGTCTTGGCTGGTCGGCGGAT
CGTTGCGGTGATGCTCGCACCACTCGATGACCTTCTTCAAGACAGCGTCGTTGACGTTCA
TGATGGGGACGGGGTTGTCCTTAGAAATATTGTCATCCCCAAGATCGCCAAGAAGATTCT
TGATCAGGATCGAGCGCTCGATGACGGCACGGTCGACTTCCTGGACCACGTTGTCATTAC
TTGAAATCCAAATAGTTTTGGACGTAGTAGGCTTCACGTCCGACTTGTTGTTGTCGCCCT
TGACGTCGGACATTTTGGGGACGGGGTGCAACGAGGTCGGGGGCGATTCTCACGTCGGGC
TCGCGCTGGCGTTTGAAGATGTCGCTGTGATCAGGCTGAGAGCTTTCTATGAAGACGAAG
GAGGTCTAGAGTTGGAACTTGGGACCTGGTAAGTTCGACGTCTCTTTAAAGCTCTGCGCT
GGGGAGGGTTGAGAGACTTGTCGGGGTGGATTTGGCGAGCAAGGTTGTGCCCGAGGGAGA
ATTGGAAGGCGGCGACAGGTGAAGCGCAAGTCATGGCTAACTCTCTGTCGTCCAGGCTGC
TGCTCCTGCTGCGGG
>comp130_c0_seq1 len=1617 path=[1595:0-1616]
AGCGACTTAAAAAGACCGCTCGCTCCTCCCTCTCGTGCCCTTTCTCGCGCTCCTTCCGCT
GGCTATCACATTCACTCATATCTCGTACACACACTTTCGTTTTCTGTACACAGCAAATCC
TCGACTAGCAGTTTTGCTGCATTCCATTCGCTTCCTTGTTTCTGCGCGCAAACACAGTAC
CACAATCATGAAGTACAACTCCCTCGCCCTCAGCCTCACGGCACTCACCCCGGTGGTCCT
CGCGCAAACCTTCTCGGAATGCGACCCGACCAAGGGCGACGACTGCCCGCCGAACCCCGC
CTTCGGAAAGTGCCGGCAGGCGCAGACGTTCGACTTCTCGACCGTCGCCCACGGCGACGG
CTGGCGCGACGATAAGAAGTTCCGCGACCTGTGGAAGCCCGACGACGGCGTGCTGGGCGA
AGACTCGCCGCTGAGCATCGACGAGAACGGCGCCATCTTCACCATCACCCAGGACGACCA
GGCGCCGCTGATCAAGAGCAAGAAGTACATCTTCTTCGGCAAGGTGGAGGTGACGCTCAA
GGCGGCGCCGGGGCGGGGCATCGTCACGTCGATTGTGCTCGAGTCGGACGACCGGGATGA
GATTGACTGGGAATGGGTCGGCGCCGACCAGGGCAGCGTCCAGACAAACTTCTTCTCCAA
GGGCGTCAACGAGTACATCCACGGCCAGACCCACGCAGTCTCCTTCAACCCTATGGAGGG
CCTGCACACCTATGCCATCGAGTGGACCCCCGACCTGATGATCTTCACCGTCGACGGCGC
CGAGGTCCGCCGCGCCACCCCGGCCGAGGCCGAGGGCGGCAAGAAGTGGCCCCAGACCCC
GACCATGATCAAGCTCGGCACCTGGGTCGGCGGCCGCCCCGGCGGCTCCCAGGGCACCAT
CGACTGGGCCGGCGGCCTGGTGCAGATGGAGGAGGCGCCCTTCGTCGGCTGGTACAAGCA
GGTGACGGTGACTGACTACTGCGGTGGCAAGGACCAGGCGGCCGAGTACGTCTATGGCGA
CGCGTCCGGCAGCATGGCTAGCATCGAGGTCAGGGGCTCGACCAAGGACGAAGGCTTCGG
CGACGGGGACGACGAGGAGGAGGACCAGGATCAGGAGGAGGAGGAGGAAGAGACCAGCTC
CTCGTCATCCAGCACCGCCAAGCCGACAGCTTCCAAGACGAACGATGGGGATGAGACCAC
ACCCGAGGAGACGGGTGCGCCGAGCGAGACCGATGACGATGCCGAGCCTGCCGAGACGGA
CGAGCCGGGCGCGGCGGCTGGGCTGAAGGCGTCGTCGACGCTGGCGGGCGTTTTGTTCCT
GGGCTTCTTGCTCTGGGGATGAGTGTCAACGCCGGGTGGTATCTTTCTGGACGTCTTTGG
CGGCTAGCATCTGATCTTTCTCTTTTGGTCTCGCGGAGTAGGTATGGTCTTTTGGGAAAT
AGATGGACACGGGCATTGGATTCTGGGATTGTCATGGAACGAGGGGAGGACATGTCATGT
TTCATAAAGTACACCCGTACATACTGTACGCGTATCTTAATATGGGCGGCTGAGCGTTGA
GATACCAAATCTTCAATACAGGAGCCTTTGGCTTGTAATTACTGAAAAAAAAAAAAA
>comp131_c0_seq1 len=2789 path=[1:0-2788]
GATTACTGGGTCTCCTTCTCTCCCGCCGGCCTCGCCTACACAACCCCCGCCCACATCCCC
TGGGCTGACCACTTCCTCGACACCCTCTCCGCCCACCTCCCGCCCGCCACCTGGCCACAG
GGGCTTGACTGGTGGCCCTCGTACGCCAGCGTGGACGACGAGTCGACGCAAGTGGACAAC
TGGGGCAGCGGCATCACGATCCACTTCCGGGTGGAGCCGCGTGAGCAGAGCCGGTACAGC
GAGGTGATCGAGGAGCAGGTGGACGCGGCGATCCGGGCGGCGACGTGCTGGCCGGACGGC
AAGATCAAGTGGAAGGGGGGAAAGGGGGGGTGTTATTACCGGGGGCAGACGCCGTGCTGC
TATGTGGATGTGGGGTTTGGGCATTTTGGGCTGCCGGGGTTTGAGGAGGAGAGGAGGAGG
AATTGGGTGAATGGGGTGAAGGATTGGGAGTAAGGGATTTAGGATGATGGGAAGACGGGG
ATTAGTATGGCTCGATTGTCACGAGGGGATACAGGGAGACAAGATAGTTGACTCGTGCCC
AGCGGCGGTTCAATCTTATTGAGTCGATCGATGGCTGGTAGATATTGCTAGATCGGTAAT
GACTGCATCGAATAGCACCCAGAGTCCTTCAGAGTCTAGTCCAAGTTTCCATCACAACTG
TCATCAAGCTCGCATCTCATCAAAACTCAAAACTCACACTTGTTGCCAAGCCCACACACC
CTCAGAAAAGCTTGTGCTCAAGAGTCATTTCGCTCTCGGGCTGCAGACCAACGCAGGCCC
GGAAGATGTTGGTCAGGGCCGCGCGCTGCTTGGCCAGAGCGTTGACAATAGGCGTGCCAG
GCGGCGTCATGGGCGCCTTAAGCATGTAGCTCAGGATGCTGAGCACGGCGTGGAAGCCCT
TGTAGTCGGCCGTCTCGGCGCCGTCCGTCGAGGCCCGCCACTGGATGCGCGTCATCATCT
CGGCCACGAGGACGAGATCAATGATCAGGGGCGAGGCGAGCAGCGAGTCCTCGCACACGT
TGAAGAGCGAGATGGTCTGGTGGCCGCCCATGAAGATCTCGGCGTAGTACTCGTCGAGCG
CACGCTTGTTGTCGCCGACGGCGGGCATGTACTTGATGACGACGGTGTGGTCGGGGTGCT
CGTCGGGCCCGTAGAGCACCGTGTTGGCCTCCACCATGTCGTCCACCACGTTAGACTTGG
AGATCTCCTTGGACCGGAACTGCTTCTGCGACGACAAGTTCTTGCCGTCGTTGTTGCCCA
GGTGGTTGTACGAGGCAATGCTGGTCAACTTGATGCCGGCGTTGATGAGGAAGTCGACGA
GGGCTGACTTCATCTTGGTCTGGCCCGACTTGAAGTCATCGCCGCCGATGAACGAGTTAT
GGCGCTCGGCGAGCTCGACGCAGCCGGGGACGAAGGTGTTCTGAGGAGAGCCGTTGATGA
AAGGCACGCCCTCCTGGATGCAAGCCACGGCAAAGACGGTCGAGGGAGAAACCTCGTCGT
GGCCGTTCTCAATGGCCTTGAGGAGATTGTCGGCGGTGTCGTTGACGCCTTCGATGATGT
CGGCATAGCGCTCCGTGTTGGCAGTCCACTGCACAATCACCTTGTCGAGACCGTTGGCGG
CCTTGAACTCCTGGATATCCTTGCGGATGCGCTCGACATGGGCCATGCAGGCCTTGCTGC
CCTCAATGAGGTTGTCGGCACGATCCTCCTGGTTGGCGGCGATGAAGTCCGGGTAGTAGA
TGGAGGGGAGGGGCTTCATGAGCGCCATCTCCTTCCTGACCTGCTCCTTGAGCGTGGGCT
CGAGAACCTGAGCACGGTCCATGGCCTCGGCCAGGTTCATGCCGCTGATGTCCCAGCCGC
CAACAATGAGGTCATTGGGATGAACCATGGGAAGGATGTCATGAAAGGGAATGTTGACGT
CCTTCATGGTCTTGGCATCGGTTCCGAGCTTCATGGTGGAGCCCATGATGACGGAACCGT
AGTAGTTGGCCTTGCGGGGACCCTCACGAGTCTCCCAGACAAGACCGCGACGGTTGGCGA
GGATACCGGCGGTCACGGTAGTGCCGTTGTTGCCGCCCCAGCCGACGAGCATGACGCCGA
GCTTGGGGATCTTGCGGTCGACCTTGAAGTCGTAGACCGTCTCGTTAGGGGTGGCAACAT
ACTTGCCGCTGTCGTCTTGGGCCACCATGGTGGTGCGGTAGACGTACTTGGAGCGAATCT
CATCGTCGGTGTAGGTAACATTGGGGGAGTTGACGACGAAGAGATCCTTGGGAGGGGTGA
CAACACTGCCGCTGGCAGCCACGGGGACAGTGGCGCCGTTGGAGTTGCCGTTGAGGTGAC
CATCACCGTTCGCGGAGCCCGCGTCCACCTCAGCATGGGGAGCCATGTTGACGAGGCGTT
GAGGGGAGAGGTACGGGGTGGGTGTAGACGCTGCTTGAAAGAGCCGATTTATTCGATATC
GGCCGAGTCCGCTGAACAGCCCGGAGAGGCAGAGCAGCGGGCTCCTGCGAACGGGTGATG
CACCGAGTTGAGGAGGTTGGAGAACGTCTTGACGACGGGGTGATCGAGGCGTATCCCTCG
ATCTGGCTCTTGTGGGATTGAGCTGGGAAGGGATGTAGTTTGGTGGGAAGAGCTGAGCTC
TGTTAATCAATCAGTCAGTTCGATGACAGGAATCGGTCCAAGACTGGATTGAAGGTAGGC
TTCAAGTGCAGAGAGATGGGCGAACGGTAACGATGGTGCTGTGGGACGACACGACTTCAA
ATAGTTGTTGGTGGCACGACAAGTGGGTT
>comp132_c0_seq1 len=761 path=[1:0-760]
GGGCCAGTCACCGCAGATGGTGCCACCGTTCTGAGCGCCGCATGTGCCGTCAGTTGTTAC
CGGTGCGTCGCCGCCATCTCCGCCGCCGCCGCCGCCGCCACCTCCCTGCTCACCAGGGCA
TCCGGACTGGCACCCCTCGCCACAGTGGGCATCTGTATCACCGCACCACCCGTACTGGGA
GCAGCAGCCACCCGCTGCCCAGTCGCCGCAGATGAGCCCTCCGTTCTGTGCACCGCATGT
GCCATCCGTTGTCACATCGCCAGGTGCCCGCTTCTCAAATTGGGGAATTTGAAGACCCGG
ATCATAGTCGGGCACGCACTCGTCGCCCTCGCAGTGCTGGCCCTTGAGGCAGCGGTTCCA
CGTGTCTGTCGGGGAGCATGTCGGGTTCACCCAGACGAAGTTGATATTGGCGAGTGCCAC
AGGGACCGCAGCACCGAGGAGTGCGAGACGAAAGTAAGTACGAGCCATTATTATGTAGAA
AACGAATGACAATTAGGAAGAATGTAAAGTCGGCCGAAACGAATGACTGTTGCCGGGACC
GTGACGAGCTTCTACAAACTCATCAACCTTGGTCTCACGCAACTAGTTGCCGCAGAACAT
TGATCAGAGAGAAGATGGGAAGGACGGAGGAAAAGAAGGGATGAACTACCGCATAATAAG
AAGCCTCTGTCCAAGCCCCGAGCTGATGAGACGGGTAATGGTTCTAGAATCCGCTTGGCG
CTTAGCTCCATCAACACGTCAAATACGAGATCTTTCCACGA
>comp133_c0_seq1 len=2107 path=[1:0-2106]
TACCCTACGAACAAGGCGGGGAGATCCTCGTCAAGGTGCCCGGCGAGCGCAGCTTCCCAG
GCTACTGGAAGAACCCCACCGCCACGGAGAAGAAGTACCTCCACAACGTCTTCGAGAAAG
GCGACTGCTACTTCCGCACGGGCGACGCTCTCAGACGGGACCGCGATGGGAAGTGGTTCT
TCATGGATAGACTAGGCGACACCTTCCGCTGGAAAGGCGAGAACGTCTCCACGGCCGAAG
TCTCCGAGATCCTTGGCCACTTCCCCGGCGTGGTCGAAGTGGCTGTCTACGGCGTCTCCC
TCCCAGGCCATGATGGCAAAGCCGGCGCAGCAGCCATCTACGTGAGCCCCGATTTGAAGG
GCGATTTCGACTATGCCGGCTTCCTGAGGCACGCCCGCTCGCAGTTGCCGCCATACGCAG
TGCCGATCTTTCTGCGGCGGCTCAAGGCGTCCATCGCTACGCACAACAATAAGCTGAACA
AAGCGCCGTTGCAGAAGCAGGGTGTGGACCCGGAGGCTGTCCAGGGTGAGGACCAGTTGC
TTTGGATTGAGAAGCATGGGAAGGGGGATACGTATGTGCCGTTTGGTACGAAGGACTGGA
CGGATTTGACGGTTGGGACTGCCAGGCTTTGATCCTGGGGATGGTTGGGAGGAAGGAGGC
ATAGACTGATAGACTGTGTCTTTGACAAAACGATGTTGGAGAAGTCCGCTGCATGTATGT
AGCCATTGTATATGCAATCCATCAGTCTAGAACTGTATAAAATGGTATCTAATACGAGGG
CATAGCGCAATACCGTGCAATTGGGGAACCCCCAGTGTACCAGTCTCGTGCGCCAAAATC
AAATTGCTTTATCGAATCAGCTCCCCATCTTTCCGGTCGTCACCTGAATCCAAGCCAGCT
CCCAGCGCGTATCTACTGGTACATGTACGCACCATCTCCCTCCTCACTCTGCTCCGTCAC
CAGCTTCACCTCACGGCAATCCCCTCGCTCTAGATTCTCCTCCGTCGCAGAAAAGATGCG
GTACAGCTCCTCCTCGCCCTCCACAGGGCAAGCAAGCCAGTGGTGCGGCTGTCCGTCCCA
GCTGAAGTAACCCTCCTCATACACTGTAACATCTAACCCGGCCCACTGCATGCCGTAGTT
GTTCGCCTTCCCCCCCTCTGTGAAGCGTAGCGCACCATCTTCAGGATCGATGTACCAGAA
TTGGCTGCCAGGGACATCCACATCCATCCGTCCATTGCTCGTTGTAAAGACGGTCCGGTT
TTCATAAGTCGAGCAGTCATACATCGGTGGTGCATGATAGCAATACACACACGTCTCTGC
CCCCTCGCCAATATGGAAGTAATTCCCACACCCCTTGACTTCCTGCCCATCAAGCGCTGC
GAAAGAGCTCTGAGCCGTGACGGTGAAAGGCCCTTGTGCTTCGGGAAGCAGCTGAAGACT
GGAGTCGACACACTTGTACATGTCTGGGCTGTAGCAAGCTCCGTCGCACGGGATGGTAGG
CTGTCCGAAAAGAATGGGACAGAGGACCATGTCAGAGAAGCATGTGTATTGAGAAGGATA
GTAGCGCGCGTCGCCACATTCCCTCAGGTCCTCGGCCGACGCAAGTCCGGAACCGACTGT
CAGGCTGCCCAAGAGCAGAGCGATTTGGAAGACCGACAGCATGATTCCCCGTCTCGAATG
GGAAATTATTAAAGGCAGTATCCGCCTGAGATAGTGCGGCGACTGTTGAATGGGTTCCTC
CGGTGCGTGATCCCGAGTCAAGACGATGAAGCCGTTTTGGTTGGCGTGCCGGTAAGCGGA
GCAATGTGCTGCTTAATTTCACGGTAGTCTCGACATGCAGAGAGCCATCTCTAAAGAGCC
GGTTATCTGCTACTTATATATAAGCATAGACAGACGGTCGCATCTTGTTGTGCATGCGGT
GAGGGCGAACGAAACCTGTCGGAGACCCAGCCACGATGTAAGTCTTACAGTTGGAGCTGC
TCGCTGAAGCGTTCGGGTTGAAGACGAGCCTTGGCAACGTCATGAAAACACAAGATACGA
GCCTTGAAGCCTGCCCAGACCCAATGGCAGACTGTAGTGCTGAAGCGAATGAGAGGACGC
CGCAATG
>comp134_c0_seq1 len=2738 path=[2716:0-2737]
ACGGGATCTTCGTCTATCTGCACCTTACAGCCGACGTACCAAGGTTATGGCAGCCAAACA
TGACGAGATGTGGTCTCTGCTTGTCCGCCCTCGAGAGCAGTATATCTAGACCTCGGTCGC
TATCGAACCGACTGTCTCCATCCTCGTCTTCTCCAAGGGCCATTCCATATTCCTTCAAAC
AAGAAACACAAAGCAAAGCTTACACCAAGAATTTCACCATCACAACCTTGCTGCCTCCGG
GTGGTAAAAGCAGAGCTTATACGCACATAGCCCGACACCGTTTTGCACGCTTCACTGCCC
AGCGCTCAAGTTATTTTCCCTGTCCTGGACAGTTCCGTGGATACACTTTTCCACAGTCAT
TATTCAAGCCACGCCCCCCGGGCACAAGTACCTCACAAGCACGACGGCCAAAGGCACCGC
CGAGGGAACATCTGGCTCTCGGTCACACACGCACACCACAAAGCAAGCCATCCGCTGCCC
TCCAGCCTCGACACACGCCCGCCACTCAGACACTTACACCCTGCTACTCCACTTTGAGTT
CCGAAATCTTCCCTCTTCACTAGACGTACTCCACATTCAAGGTCCCAAGACAACGACGGT
CCAAACTTCATAAGAACCATGGATCCCGTTCGCAGACCTTCTTCTCCCTACGCTGATCCC
ACTGTAAAGGGTCCCAAGTCTCAGATTCTCTCGTCCGGCCATCAAGATACCCAAAGCAAA
ATGCTCACCAACAACGTCAACAAGACTCCCCTGCACCCCTCTGGTGTCCAACCTCATCAG
GAGCGGGACCACACAGAACTAGAGGAGGAACTTCACGAAAAGGCACACATTGACTATGAC
CGGGTTGCAATTATTCCCAACCCGTCAGTGGCCTCGCTGTACGAAGATGCACTTGTGTAC
GAGACCGGTACCGCAATCACATCAACCGGCGCCCTTACCGCATATTCGGGGGCAAAAACG
GGGCGGTCGCCCATGGACAAGCGCATTGTGAGGGAGCCATCATCAGAAAATGACATCTGG
TGGGGACCTGTCAACAAGCCCATGACTCCTGAGGTATGGAAAATCAACCGAGAACGCGCA
GTTGACTACCTCAACACGCGAAACCGCATCTACGTCGTGGACGGATACGCAGGATGGGAC
GAGAAGTACCGCATTCGGGTGCGCGTCATCTGCGCCCGCGCCTACCATGCCCTCTTCATG
CGCAACATGCTCATCCGGCCCCCTCGTGAGGAGCTCGAGGGCTTCCACCCCGACTATACC
ATCTACAATGCCGGCTCTTTCCCCGCCAACCGCTACACAGAAGGCATGACGTCGGGCACG
TCGGTTGCCATCAACTTTGGCGATAAGGAGATGGTCATCCTCGGCACCGAGTACGCCGGC
GAGATGAAGAAGGGCATTCTGACCGTGCTCTTCTACGAGATGCCCGTCAAGCACAACGTC
TTGACCCTGCACTCGTCGGCCAACGAGGGCCAGGATGGCGACGTCACCATGTTCTTCGGT
CTGTCCGGCACCGGCAAGACCACCCTCTCCGCCGACCCCCACAGGCATCTGATTGGCGAC
GATGAGCACTGCTGGAGCGAACGCGGCATCTTCAACATCGAGGGCGGCTGCTACGCCAAG
TGCATCAACCTGTCGCAGGAGAAGGAGCCCGATATCTTCAACGCCATCCGCTTCGGCTCC
GTGCTGGAAAATGTCGTCTTCGACCCCGTCACCCGTGACGTTGACTACGACGACTCCACC
CTGACAGAGAATACGCGCTGCGCCTACCCCATCGAGTACATCCCCAACGCCAAGATTCCC
TGCCTGTCGGAGAACCACCCCAGGAACATTGTTCTCCTGACGTGCGACGCCCGAGGCGTT
CTCCCCGCCATCTCCAAGCTCGACAGCGCCCAAACCATGTTCCACTTCATCTCGGGCTAC
ACGTCCAAGATGGCCGGCACCGAGGTCGGCGTCACCGACCCCCAGGCCACCTTCTCCGCC
TGCTTCGGCCAGCCCTTCCTAGCCCTGCACCCCATGCGCTACGCGAAGATGCTGGCCGAC
AAGATCCAGCACCACCAGGCCAATGCCTGGCTGCTCAACACGGGCTGGGTCGGCGCCGGC
TTCACCCAGGGCGGCAAGCGCTGCCCCCTCAAGTACACGCGCGCCATTCTCGACGCCATC
CACTCGGGCGAGCTGGCCAAGGCCGAGTACGAGACGTACACCGTCTTCAACCTCCAGGTC
CCCAAGACGTGTCCTGGCGTGCCTGACGAGATGCTCAACCCCCAGAAGGCCTGGACGGCG
GGCGAGGAGAAGTTTAAGGAGAGTGTCACGTCGCTGGGCAAGCTGTTCATCGAGAACTTC
AAGAAGTACGAGAGCGAGGCGACCGAGGATGTCATCAAGGCTGGGCCGACGGTGTAGGCA
GGCCTGCGTAAAAGTTTGAATGTGTTTCTTTCTTGCATCTATCTTTTCCTGTTGTTTATC
TGCTTGAGACACTGGCATATGCTCAGTCCATGCAAGAGACTAAAGATGGGGAGGCTGCGG
ATACACGATATGACGAGGTGCATAATTGGTGCTCTTTTTCTCATCTTGTCGTTCCCTTTG
TAGTGGTCATGTGGAAGTGATGCACGGCTTGAGAGAAAAGAGATGGGAGGGTTCATGTTG
GTATGTTAGGTAGGAATGATGATTACACAGATATGTTTTTGTCTGGACTTGTGGATGGAT
ATCTTCCAAGATAATTAGTTGTGTCTTGCTCATCGTGA
>comp135_c0_seq1 len=819 path=[797:0-818]
GGTAGATATTTTCGCCATGATAAAAACCTCATTAGCAGCGTGTAGCCCTCATGTATGATT
GACTCCTAACCCTAGGTACTTGCGGTCAACCACCTCTAGCCTCTATAGAGGCTCTGACTG
AACTGAGGTCCAGTTCCCCTTCCGTGGCGATACAACAGGAAAAAGGGTGGTGTCACATAA
ATTTGATAGTTTCCATTGCCCTGTGCCTTGGTAGATGTATCGAGTTCATGCCCCGCCCTG
AGCCCTAAGCCCTAAGGAAACTCATGTCATTTGCGCATGCCTCCAAGAAATGCCTTTCTA
TCAGCGATGCGCCGCCTTCAATAGCAAATTCCTTCCCTTCCCTGCCCCCCCACCCCCCCG
CGGATATCCTTATCCTTCGTCACCTGCCCTAGTGCCCCATCTTATTCCGAGGCGCCAACG
GCACGGGTGTAGATCTTCATCCTGCTGTGCTCAACAACGGGCCGGATCATGCCCTTTGCC
TCGAGATCCTTAATGCACCTCCGGGCAAGAGCGCCATTGATCTTCAACCTGTCGACGAGG
GTGGCGACCGTGACCAGGCGGTACGACTGAACGTCCTTGTAGAGCTTGTCTGATGTGTTC
TTGTCGAGAACAACGGCGTGCTGGGCCTTGTCCTTCACCTTGCCCTTGGACCACTTCTTC
TTCTGCTTCTTAGCTCCTGAAGCGGGGGCCATTTTGCTGTCGTTCTTCGCTGTGTCGTGA
TGGATGAGAGAGGGCGACCGATTGTAGAAAATCCGGTTGGAGTTTTTTGGGCGTCGTCTC
TTCGAGGGGCTGACTTTTGTGACAGCAGAACTTCGCCGC
>comp136_c0_seq1 len=2423 path=[2401:0-2422]
GGGTTGACGTGCTCGGGGGCGAATCAGTATTATAAGCAATGTATATAGGCGAGGGGATAG
ATGTAGGATTGTGTTGAATGATAGCATTGACCATGGGAGAGGTGTTTCGAGACATGTTGT
GAATATTGAACAGTTTGTTTGGTATATCCTCGATCCAGATGCCACAGATTCAATCTAGGG
GCCTCCAACCCACTGACCATCTTTTCCTTCTCCAAAGTATGCCAAAGCAACAGGGCCAGA
CACTGGAATGCATATGCCATTCATCATCATCAGTCGTGAGAGCCAACGCCGTGTCCAGCA
GCATGTTCCAGCCAGTTAACACCCTCTATACAATCCCAGCATGGTGACGTGAGATACAAC
ACCCAACAGATACAGACTAATAATTACCCCTCTTAGGTCCCCTTCAGTCAGGCCAACTAC
GTCAATGTCTTCAACATCATATTCATAATCGCCGGCGGAGGCCCTTTTCGGTCCTTCTCG
ATCCTGGGCGGGCGATGTCCCTCGTCAATGTGCTCAATCTCCTCCTCGTACATGATGAGC
TGCCCGTCGGGGGTGCGTTCGGCCCTCACAACCTCGCCCCGGCGGTGCTTTCTCTCGTGC
AGCTCGGCCTCGAGGGCGCGGATCTCGTTCCGGATCTCGCGCCGGCTCGCGCGCGAGCGG
GAACGGTCGCGGATGACGACAGGGCCTGAGGGGAAGTCCGTGTAGGTGGTCCCCGTCGTG
CCGGTATATGCAGACGTTCCAGTTGTGGTGCTGTAGCGGGAGGGAGAGGGCTCACGAATG
ACCGTCTCCTTCTTCACCACCTCCAACTCGGCAGGCTGCTGAGCTGCCGGCGGGTTGATG
ACAACGGCGGCTGGAGCCGGTGCCGGGGGCGGGGCGGTGGTAACGGTCGCGGGAGGAGGA
GGCGGGATGGTGTAGACCTCCTCGCGGCGGTCCTCGACGTTGCCGGCCGACGAGCGTGCT
GCTGCAACCTCCAGTTCGCTTCTCTTATACTCGTCACTGACGCGCAGGACTTCGTCGATA
TTGTCCTGGCCCAGCGCCTTGAGAACGATGATGTTGTTGCCCTCCTCGACAAAAGGGTAG
CCGAGGTCAATCAGGGCCCTCTTGGACACAAGCCGCGACGGAATCTTGGTCTTGCCCTTC
TTGGGATACTGACTGCGGACCGTGGTGCGGCTGCGGCTCGACGATCGGCTGGAAGAGCTC
GAGGAACGAGAGGTGCGAGTGTAGGACCGGCTCGTCAGCGAGTCACGGCTCCGATCCCGC
CTCCGGGTGCGGACGAATTCCTTCTCGCGCACCCGCTCGGGGTAGGGACGGTAGTCGTCA
TCGCCGTAGTAGTCTGGCTCAGCAATCCGGATGTCATCTCGGTACCTGTCGGTCACGGGC
GGCCGCTGGGGAGGCAGCGCCTTGGTTCTCGGCAGCGGGATCGGCGTGTACGGATCGGGC
CGGTACTCCTGTCGAGGGATTCTGGCCGGTGGGCCGTATTCCTCACGCTCGTAGAAGTGC
AGTGGCCGTCGGTCATAGGTGTCGAGGGACGACTGACGCCTCAAGACGCCGGGCCGTCGC
GGAGGCGGCGAGATTTCTCGCACAACCTGCCGCTGGCGTGTGTCTTCGTGGATGAAATCC
CGCTCCGGGTACGGAGCCGGCGGCGCACGCCTCTCCACGTATCGAGGCTCGTCGTCGTAG
CGCCGGGGGATGCGGACGTAGTCGTCATCGTAGGCGCGGGGTCGGCGGTCGTGGCGCTCG
TCCGAGTGGTCGCGGATGCGGCTGCCGACGGGGCCGCGGTAGTGGTGATCATGAGACTCG
ACTCGCTCTCGGCGGTCGCCGCCAAACGGGCCGCGGTCCCGCTCGTAGGCGTAGCGGTCG
CGGTCCCAATGCTCGATGCGCGACATGGTGGTTCTTGAACGAGATGCAAAAGTCGGACTC
TAAGTTTATGGGAACAAAGGGGTATCTCGAAAACGGTGGTCTGACAAGGAAAGAGTATAT
CTCGTGGTTGCACAGTTGCAAATGTGGTCGGCTTTTGCTCCTTTTAGACGTAACCGTGAC
CGGTTTTGTGAGCGATGACGACAGCGGGGTCGAGTTCTGCTGGATTTCAAGATCTGGTGG
CTGTTGTCGGTGGGGACGATGCACCCAGACGGATGCAGCGAGTCAACGTCGGCGGCGGCG
CGTGGTTAATGCAGAGACTGCTGCAGACTGCAGTGTGCAAGACGCAGCGAGTAGGATAGA
CGGGTCCTGAAGCTGCCGCAGTCGAGTCCAATCGGCACTTGACCTTGGGACGTGCTTGGC
GGGCGTGTGAGCTGTGGGAAGGGAGCTCGTGATGCCTCAAGCTGTCCTGTGATAGACACA
GAATCCCCAGGAAACGTGTCGGAGAATGAAGCTCGTCCAGAAGAGTATGGAAATAATACG
AGAGTGCAAGAGACGTTGGGGGC
>comp137_c0_seq1 len=4358 path=[4336:0-4357]
AGCTCCGTCTCGGGCGGGCTGGGCGGCCGATCCTCCTTCTTCACCTTCGTCTTGGACTTG
CTCTTGCTCTTGCTCTTGCCCCTCGCCACAAAGTCCGCCGACCGGGACCGCTTCTCCTCC
TCCTCCTTCCCCAGATCCGTCTGCTCGGGTGTCAGTGGGTCCGTCTTGCGATGCACGGCC
GACACGTCCTCGCGGCTGTGCACGCACTCCTTGCTGTGCGCCTTGCTGAAGGACGGGTAC
GGCATCGAAATGCGCTCAAGGGAGCTCATGGCCGTCTTGGCCACCTCGGGCACCAGATCC
GTCATGCTAGCGGGCCGTTGTTTCCTCTCTTTCTCCTTGTCTCTATCCCTGTCTCTGTCC
TCATCCCGATGGCGCCGCCGCCGGTGCGACGTCGTGGTGGACGAGTGGAGGCCAGAGTGG
GCTTCTGAGGGTGCGTCGGACAGCTTGGACCGCGACGAGCGGGACTTGCGTGGCTTGCCG
TCCGGTCGGGAGCTGCGCTCACTCCTGCTCCGGTGACGCTTCTCGCGGTGTCGACCTTCG
TCGGCGACGACTTCGCGGTCTGGGTGAGGCATGTCGGGTTACACCATGGGGCTAAGCCAG
GCACGCAGGGTGAGAGTCTTTGACGCGGGCGGAGGGAGGTGGAGGAAGTACAGCCGATGT
ACGCTGCTGGACTGTCTCTCTCGAGGTATGTTGTTGACGAGGCTGGTAAATAGAGTACAG
ATTCCCCGGTGAAATCTTCCGCTAGCCAGGTAGTAAATGATATTTCGTCCTCATCGATCG
TGAATCGATTGATAAAATATCTGAGTATCGACAGGCAAATCCTCAAGCGTCACAGGCAGC
CTTGAATGAATGACTCTGTTGAAAGGAAGCACCAAAGACGAAAAGGAAATCGAGAGCTCG
CTTCTGGCTGAAAGGGCAAAGGCCAACCAGGGTCCAGAAGTTGAAGGTACCGATGCCTCA
AAACGGCCGGCGCCTGAGCAACGCAGTGGGGAAAAAATCTCCGTATTGGATGCACCGTTT
TCCTTTAGGCAGGGAAACGGAGCTTTCGATCGGGCTGTGGTTCGACAAGCATGCCACAAT
GGGAGCCGCACAATGCACCTCTTCAAGCTCTCTCTTCCTCTCACATTTACTCCCATGCAT
ACAAAAGCGCTCCGTTCACATATCTGTTGGCTTTCAGCTCTCAGAAAGAATCCATCATTC
CCCTCTCTGACGTGGCAAATCCTCAACGGTGAGCAATCAACCGTTGGCTTTCGGGACGGT
GATCCCCATCTTGGCCCGCCCCGATTGGCCAGAAGCCGGAATCCATCACACAGTGCCCAA
TCTACATGTGAATTGAATTTCCGTACCGACACCCAAGACGTCATCCGCCGAGTTAACTCC
CTTCCAACTCCCAACCATCAAAAAAGCGCTTAGAAGGAGTCTTCACTTTTGTTACTTCTC
TTGTCGCCAAACAGGCAACAGCGGAGGATTCCCCGTCCATCTTTTTAAAAATAGTTCCAA
CTCGTGAAGAGGAGAAAAAGGCCTCGCCTGTCCGGCCCAGTCAGATCTTGGGCACCAGCG
CGGAGGGCTGGAGCACAGCATCTGGTTGGGCTGCGTCGACCACCCGCAAGCCACGGTTAA
GCGCCGAAACTGCCGATTTCGCCCTCCACCACGGCAGCCCGAGCTTCCGTATCTTGGGTA
CGGTTTTGCGCTCATGGGCCATGGACAAGCAGGGACGGGAACGGACTGCTCTGGAAGGAA
TTGCTTGTTCGAATGCATCACAACTCTCTCTGACCTCTACCTGAATTTCTAATAACGATG
ATGCCTTTCCAATGCTGGTGGTGCAGTGGCGCAGTTCTGTTGGATTGCAGTACGTGTCTC
GTGAACCCACCCTCCTCTAGTCCCCATCATCTGCTGCCCAGCTCCGTGTCCATTCAATCC
GAAAGCTGCTGAAGAGAACTATCCAAGTCGTCTTGCCGCCCAGGTTCATCATTGTGCAAC
AAGACACAGCACACCACGTTCCCGATCTGCCGGGCCCACAGTTCCTAGGCTTTTCTCGCG
TTCTCGTTGGGCTGGCTGGTTGGCTTCGTCAAATAGCCATGTCTGATAGCTTTCCGGAAC
ACAAAGTGCAACGCGCGACATGCGACCGTATGGCCGGCGGCCCGCCCCCAACCGACCAGG
GCCGTGGCCCTACTTCTATTTCTAGACCCGGTCGAGAAGGCCGCGGCTCTCCAGCATCAA
GATCACCTCGTGCACAATCGAGCGCACCGTCTGCTTTTCGCAATCCACCGTGAGGTCCGC
CTTGACGGGCGTCTCGTAGGGATCATCAACGCCCGTGAAACCAGTGATCTCACCGTCCCT
GGCCTTCTTGTAGATGCCCCTCCTGTCTGTCTTCTCGCAGTACTCGAGCGGCGTCGCCAC
GTGGATGAGGAAGAAGAGACCCGACTTCTCCACCAGCTCCCTCGCCTGCTGCCTCGCATC
CTCAAACGGCGCGATGGGGGCAGCGATCACGGCAGCGCCCGCCTTGGTGAGCTCCGAGGC
GACGAAGGCGATGCGAGCGATGTTCTTCTTGCGATCTTCCTTGCTGAAGCCCAACTCGGA
CGACAGCTCGTGCCGCACCGTTTCACCCAGAAGCATCGACACCGGCCGGCCACCGCCCTG
CATTAGCGTTACCTGCAGAGCTCGCGCGATCTGATCCTTTCCACTGTTCTGGTAGCCCGT
CAGGAACAGAGTGAAACCCCTGGTCGATGGGAGAGGATTCTGCTCTCGGAGAACCTTGAC
CACCTCGGGGTACGAGAACCACGCCGGGATCTCGAGGCCGGTCCGCAGCCGGTGACGAAG
CTCGGTCCCGGAAATGTTGGTGGTTCGAGTGCCTTGGGGCACCTCGTTGTCAGGCATGTA
CTCGTCCGTATCCGGCAGGTACGTCATGGCCTGGAACTTGACCATCTTCACGCCGAGCTC
GTCGCGGTATTTCATGACGGCGTCCTGCGCGTCGTACGGACCATAGAAGTCCTTGCCATC
CTTGTTCTTTCCTGGACCAGCATGGTCGCGCCCGACGATGAAGTGTGTGGCGCCGTGGTT
TCTGCGAATGATGGCGTGCCAAATGGCCTCACGGGGGCCACCCATTCTCATGGCGAGAGG
AAGCAGGGCAAGCTGGGCCATGCCGTTCGGGTACCGGGGCAAGAGGGCCTTGTACACGCG
CACTCGGGTGAAGTGGTCGATGTCGCCAGGCTTGGTCAGACCGACGACGGGGTGGATCAA
TACGTTGGCCTGCTCGGACCGTGCAGCGCGGACTGTCAGTTCTCTGTGGGCTCGGTGCAT
CGGGTTCCTCGTCTGGAAAGCGACAACTCGCTGCCAACCGAGCTTGTCGAAAAGCGCCCG
GAGCTCAGCAGGGGTATATCGCAGCTCCAGGAAGTCATAGTGCTCCAGCCGGTTCACGGC
TTCCAGCTTGCCACCGACATAAAAGTCCTTGGCGGTGTGGAAGAGGAACTTGATACCAGG
GTGGGTATCGTCATCGCTGCCGAACACCTCCTGAGCCTCGAGTTTCTTGTCCGGCTTGTA
GATATCCTCAACCGTCAGGATGGCGAGGTTGCGCTCGTCCCGGAAGTCGCGGAGTGTGAT
CTTGGCGCCCTCCTTGATGCCAAGCTCGTCGATGGTAGCTTGGTCCACATCGAGCGTGAT
GGGCATGCTGAAAAGAACGCCGTTGGCCAGGCGGTTCTCCCTGACGACGCCATTGTAGTC
CTTCTCATTCATGAAGCCTTCCAAGGGAGAAAAGCCGCCATTGAGGATCAATTCGAGATC
GCACAAATGGCGCTCAGTGAGAGTGAGGGCCGGGAGCTCTTCAGCTTGGGCGGCGAGCTC
CTGGTGACGGGGAGCGTCTCGTGCAAAGAGATCTTTGAGCTCTCCGCCGTGAGGTGCCGT
GGCCATCTTGAAAGGGTCTCGAGGTTGTGCTTGGTACGGGTGGTCGGATCTCGGTATAAT
GACTAGGAAGTCGCAGTCAGCAACTGGGACACCGTCGACTTAAGTACAAGGTGGCGCCAG
CAAGGCAAGCGGAACCCGGAGCTCCGACAGATGGACTCTACCTTTCGTGCACACGCAGCA
GGACAAGAACCAAGGAAGAAAAGGACTGGCAGCGCTTTCTTGTCTGGCAACGAGGATTCG
TAATCCTTTAGGCTTTATTCCAGGGGTCCAAGAGGCGGGTAGTGCAGGAAGGGGCCGCCC
TTTATTACACGCTGTAGACTCGAAAGGTGGCGGGCAACGGGTGATGTGGGACTTTTAAGA
ACTACCACATCAACCTTGATTTGAAGCAGCCACTCCTCCGTCGAATGTGCCCGAAAAGCG
GAGTGCGTGGAGCAGGAGAGCAGAACCAAGCAGCAAGG
>comp138_c0_seq1 len=2885 path=[2863:0-2884]
CATACACTGCTAACTGGCTGAAGAGTTAGCTCAAGCAAATACTGAATGCCCTTGACTCGG
GAATGGACGTAAGAGGCCGCGAGGCGAGCGTTGATCACCATGATCACGACAAAGCCAACA
TTGGCGCAATTCCTGCTGGCTCTAGAACACAAGTATGGACAGCTGCCAGATGCCATAGCT
TGCTGCGTCCGATCCGCACTCGAATCAGCTCTGCTCGTCAACTCTTGGACAGGGAGCTCC
ATGCTGAGTTGACCTTCTCATCGACTTGCGGCGCGAGACCAAGTCGAGATGTTGGTGGCA
AGAGGACAATACAAAGCCTGGGAGAGAGTACAGAGTGTCGACCTAAACGCAAAAAGGCCA
GAATAACCTACTCGCTGAAAAGACGACAGCTGCGCCATACCATTGCCAAGTCCTCATCAT
CTATTACGTCGTCTATCTCGACCAGCGAGAAAGCAGATGGGTCAGCCGCGCACAGCGCTC
CAGACAGCCTTCTGGTCTGTAAGCCCTTGCTGGACATGCTGCTCAAATCCAATCCGTCCA
GTCCGTTCCCCGTTGTACCTCAGGCGGATGACGCGAGCGCAACTGCTCGGGAAACGGTCC
AACCGACCCTTTCAAGGTCATGCCGAGGACTCCTGCAATGTCTCGAGTCACTGTTCCGCC
ATGTTTCCTTGAGCCGCGGCGACGGAGCGGGGAAATGCTTACTCGCCATGTCTCTTCGCC
AGGTGCACAAGGTTATCGACAAACTTCAGGAACAAAACAATGGCGAAAGGGAGAGACTAA
AAAGGTCAACACTTCATCAGCCTAATGTTTCGTTTGATGTGTACAGTCGCCTGGAGTCAC
TCGCTGCCGTCGACGGGATGGGGTGGAATTGGTTGGGAGAAATGGTGAGGGCCCATGCCG
TTGGCAATATTGGCCGTGCTATCGAGGATGGACTTATGGGCATTATGGCTGCGAAGAGCG
TCGCCTGTCTCTCTGCGCAGTGGCGATGTGTCGATGCTCTCGACGAGATACTGAAGGCTA
TCGTGACTCATTCTCTGGCCCGGTCTTATGCACATCGAAATGAGGAAACCAGGCAAGCCC
TTTTCTTCGTTGCCAATCAATGTCAGAATCACGCGAGATGGGAGAGCTTGTTCAACGTCC
TGGCCCGACTGCTAGATGCTGAGAAGATGTCTGCTCTCTGGCTATGCACTCCCGTGTTCG
AACCTATTTGGGTCGGATTGACCGAGCAGCTACTTTCCAGCAAGACCTCGCCGTTTGCAG
AGCGATTTGCCATTGCTTCACTAAAGGCCTTAGTTCTTCACTCGAGCGATGAATCAGCTG
CCGCAGATGTTGGAGACACCATCGACCCCCTTCGAACACTCATTCGCTTCCTCGGCGGCA
TGGTAGCCGTGGGCTTATTGATCAGTGAAGATGGAAAAACACCCCCGGCTTCCTCTCAGC
AGACCATGTACAGAGCCATACGTCGCCGTCTTCTCTGCATTCTGGAAGGGAGTCTTGCAG
CTTCAAACCACAAGACTCACGCTGCAGCAGTCTTGCTGGCAATCAGTGCTTCTGTGGTTT
CTGGGGGCAAGAAACCCACCTCAAGCATCTGCTACTGGACATTCTACGCTTCGCTAGACT
CCGATGTATACGACCTGGCGCTATCTTTGATGACAAGGGCTGCTCGACAGTGCAGCCGAG
GTTCGGTGATGCCACCACATCATCATTTCCAGGCACTGTGCAATTTGCTTTCTGACTTCG
AGTTACATGGCCTGTCCGTCTCAGATTTGAAACTGGACGGTGCATTCTTCCTTGCGCAAA
GTACTCGCGATCTACGAGATCTTGTCTTTGCGGAGAGGCTACGTGACAAGTCTCGCATCA
ACGACTACTCGATGGCGGTAGCCTCAAACAGGACATTCGCAGGCTGGGAATGGGATGCTG
GTATCAGTGAATGGGTGGTATCTCCAGCTGCGGCTGCGGGAAGGCATCTATGTAGCCCGG
CTGCTCCTTTGACATAAGCTCGCCGTCAAACAGAACACAGGAAAAGCACAGCAGCCACCA
TACGCCCACTCGCAGAGCACTCCAGACATCGAGCCGAGAAGTAGAAGTTTTCTACACACA
GGACGTTTAAGCAGAGTGTAAAAACATAACTTCTTAATAGAAGTCTCGAACAAATTTAGA
AAGAGTTCCACTAATCTTGGAAAAAAAAATTGCAATATAAAAACATGCCGTTCACAGCTC
CAATTGTAGCCGAGCCCAAACAGCAGACTCAGAACAATCATCGCAACCAAGATACCTCTG
AAGCCCTCAATTTTGGCCGTGATTGTTTACGATTCCCGTATACTTGCGTGGACTTACATG
GCACATAACTGACCGGTGGTTCTGACAATTGCCTCGTCAATCGAACCACTCCCTGCGGAA
AAGACAGTGAAAGATCTTATCTGTTCCAGTGTGGCTCACTCATTGAAGTGATTATCGTTG
ATTCAATGGTCACCCTAGGCCGCGTCCCTCTTGCCCTCTCTCTTCTCCTTTAGAGCCTTC
ATCGTGCCATGCAATGCGTGTCGATGATTCCGTCGGAATTTTGGATCTGTGCCCTTAAGG
GACGGATACCTCGAGGTCTTCGGCTTCTTGATGCCGTTCCGATGGGCCTTTCTCGACTGG
TTATGCTGAGATGAGTTCTTTGATTTAGCCATTGCTAAGTCGTTTGGGTTAAATAATTGA
AAGAATCCCGATCGAGGTGTATGGAGTTGTGATTCCGATGTATGAGAGGGTACAGTTCTT
CAGCTAAAGTTGATAGCTAAAGTTGATGGAAGGTTGCAAATCAACAAGTCCGCATAGTTT
TGCGAATATTGTAGATTTCTTTCTGTGTCGACGTGGATGGATTTGTGACAGGAACCTGGC
CCTAG
>comp139_c0_seq1 len=1413 path=[1:0-1412]
TTTTTTTTTTTTGTTTCAAAGTCATGTCTATTTCTATTGAGGGCTGCGTTCCCGTGTACC
GAATGACCCTGACCTCTACTGCATCCCTCCACAAAAGGTGCGAGTATATGCCCTCTGGTC
TTCCCCCTTTCTCAACCGAGATGGGTGACAACATGACGGGACTTTTTTTGGTAAATATTT
TGCGTGCGTCTCCACACGAGACCTTTTTGTTCTCAGCTAAAGAGCCTTTTCTTTTCCTGT
CCTACATCCCCACATGCCCTTACATGGCCTCGATCTTGGCCAGCATGTCGGGGAACTCGC
TCCAGTCCTTCATCATGACGACGGCACCGGCCTCGGTGAGCACCTTGGCCATCTCTTCCT
TCTTGTCATCGGGGTAGGGGCCGACATAGCCCACCACCTTGATGCCGGCGCGGGTGCCCG
AGAGGGTACCGCTCTTGCTGTCCTCAATGGCGACGCACTCATCGGCGTTGACGCCGAGCG
TCTTCATGGCATGCAGGTAGATGGCCGGGTCGGGCTTGCTGGTGGGCGTGGGCAGCGACG
TGGCGGCCGAGAAGACGTCGTCGGTGGCAAAGTACTTCTTCTGGTCCACCTTCTCGATGG
AGGCGAGCACGCGGCGCTTGGCCGACGACGACACCACGGCCAGCTTGTACTTGCCGCCGG
CGGCCAGCTTCTCGAGCTGGTCGTCGACGCCCGGGCAGGGCTTGGCGGCCGCCTGGAGCT
TGGCGATGACGGCGTCCTCCTCCTTGCGCACGTACGTCTCGAGCTCCTCGGGCGAGAGCT
TGATGTCGTAGCGCTGCTGGAGCGAGCCCAGCATGCCGCGGAAGTTCTGGCCGACGAACT
CAGCGATGAGCGACTCGCCCGTGAAGGACTTGTCGACGTTCTGGGCGCGGCAGATCTCGT
TGATGAGGTCGGCGCAGGCCTCGAAGGCGAGCTCCTCCGAAAGGACGAGCGTGTTGTCGC
AGTCGAAGAGGAGGGTGGTGATCTTGGGCATCTTGGCTAGTGTGGGAGGGAAAATCCGAG
TAATTCGAGTGGGAAAGAGGGGAGAATCAAATCAATTCCAAGTCGAGGACAATAAAATTG
GCTGGCTTGCTTGTTGGGAAGGAAACAGGAGAAGGAGAAAGTGAGAGAGACGGTGCTGGA
TTACAACGCAGGGCAGGCAGATGCAAGATTAAAAACAAGGATGGAGCAGCAGCAGCGGGT
GTGAGTTGACGCAGAGGGGCAGGAGTGAGCTTGGCAAGAGGGAAAACAGCAGCTGGGAGG
CAAGGCGATGGTGGAGGGGAGTTATTAAATGGCCGCAGCAAACAAGAGCGAATACTTTTT
CTCTTCTTCTCTCTTCGCTCCCGTCAACGCCAGCAGCTACGCTACGCCGTACGCTCTTTC
CTTTCTCAATGGAACTAAGAACCAGGGGGGAAA
>comp140_c0_seq1 len=2172 path=[1:0-2171]
GTTTGGGGAGGCGGTTGCGGGTCTGGCGAGCATATGGTGCTTCGCTGCGGGATATCTCTC
CTTTTTCTTCACGGACTGTCTCATGTCCAGATGGCTGATCAACTACACCCCCCAAGCCAC
CATCGTCCGCCTCCTCTCCATCTCCACCGCCAACGCGTGGATCACCTCGCTTGTCCTCTC
CCAAACCGGCGGGCTGTCGGATCCCCGCCTCCTCCTCCCGGGCTGGATCCTCATCTCCTC
AACCCTCACAATTTGCTACCACATCACCCACCAAACCATCAACATCCGCAAAGAAACCTC
CACCTCCATTAACGTCTTCTCCATCGCCTCCTTCATCACAATGGTCTCCCTCCTCGCCCT
CGTCTACCAACAATGCCCCCGCGCCCTCCGCTGCGCCGCCTTCCCCGAACCGCCCCTCCT
CGCCCGCAGCCGCGGCGCTTGGACTACGCTGCGCGACGTACTGGCCGGCGTATATCTCGA
GACTGGTGATAAGTCCGAGCTGTAATAAGATCTATGGATCAGGAAGAATGATCGTATTTG
TTGCAGACATGACGTCTACAAGGCAGAACGAAGTCTAAGAGAAAGGGATAGGTAATTGGG
GCACAAGGCATGATGATTCCTTGGTGCATCACATGTCCCCTTGTCCGGAGTCGGAGCAGT
GTAGCTCGCACGCGGGTAGCTTTCGGGGTTTCTGTTGCTCTTTTTTAGTTGCTTGATTTT
CCACGATACCCTTACTTACCTCTCTGAGCTCGCAGGTTGGCATGCATGGTACTGGAATCT
GGTCGTATGGGGTCAGGTAGTTAGTTCAAGGACTGTTCGTTTGTTTCCGTGGGCTGGGAG
ACTCGTGTTATTCACAAAGACTGTTAGATATGGGAATGTCGGGGTGGGACGTCCATGGAA
AAAGAACATGCATCCCTATAGGTAATTGCCCCGACGTTACTACCGTCTACATTTGCATGT
GAAAGTTGGACCGAGCACACGCCATACAAGTCACCCCAAGATCATGAAGCATAGGCACTG
GGCAACTGGAAATATCTCAAGCTTCTATAGACACCTCGGCACGCTGAACAAAGCATAATG
AGCGACTGGCGTGCCGTGACGAGAGTCTAAACTATGTAGAGCCCGGTAACGTAGCGAGTG
GCACGCAGCCAGCAAAGCAAAAAATATCCGTTTCCTCGTGCTCCCCCTCGCTCATTTGTC
CATCGAACAGAAACGACCCCTTCTGGGCCTAACAAGCTACCCGTGCCGACCCGCTGACCC
GTTGGGTGGCCAAGCCGGTTAGTTGTTGCTCGCGTCGCTCTGAATTTATGCTGTGGTGAT
TGCTGCGAGCCTGAAGATACCCACGATCAATGGGCCGGGGATGTGACCCAAGAGCTGCAC
ATGGATCTCGGCTCTCTGATTTCTTGCCCTAGGAATGATTCGTCCACCGAGCATATGGAA
CGGGTCGTCATCAGATGACACGCGAGCGACGCGACATGGTATAGCTTTTTAGAAGCCGTG
GACCTTGATCGTCTTGGGATCAAGCTCAAGGCCCTCCTTCTTGTCGACGAGAAAGTCTTG
GACGTCCTTGCGCTGGTCACCCTGGAGCTGGATCACGTCGCCCATCTCCGAGTCGTTGAC
AATGGTGCCATTGCAGGCGAACTTCTTCTTGATGACCTTGAGGATCTTCTTTTGGTCGAA
TTTCTTCGGAAGACCTTGGACCGTGGTCAAAGTCTTACGTCCATTACGCTGTTGGATGCG
TATATGGATGTAATTTTGTTTCTGTTTGTTTTCTCCGGTGTCTTCGTCGGCTTCGGCGAA
GGGGTCGTAGGTCTTGAGATTTTCGATTGACATAAACTCTTCCTTGGGGGGGTGTCCTTG
GGAAATGGTGTTGTGGCGAGTCGAACTCGAAGAGGCAGCGACGGACAACTCGGTGTCTCG
CTGGAAGGCAGGCGATGTGAAAGCTGGTGAAAGTTTTTCGCGTGAGGTCGAAGTTGGCTT
CTTGCTTGTGAGCGAAGGCTGGTTTGCAGTGTTTTGTGCTGTTGATGCGGGGAAAGTAGT
AACCGTTGGGGATGAGAGATCGATGGTTGATGATGAAAGAGAGAGATTGAGGCGGGTTTG
TGTTTATGTATTTGGCGGAACGGCGGAGAATTTGGGTTTGGGCGCTTGAGTCTTGAATGT
TACTGCAAGGGG
>comp141_c0_seq1 len=2728 path=[1:0-2727]
GTTTATGTTTCATGTGTCTTAGAAGAACAAGCAGGAGTGGTAGTACGTAGTAGTATAAGA
GAAAGAAGAAAGGTTCGTACAAGCACCGTGAGAAGGAAAAGAAAGATCCCGGAAGAAGTT
TCAAATCATTAGCTGCATGCTCCATCTGCAGTCCAAGATGGAAGGGGATGCTGAGCAGTG
AGCGTAGGACGAAGAGCCCCCATTGTCCCCTTGCCACTGGTCAAGGTCCTTGAAGCTCCG
AAATGATCCATCGCATGACCTACCCACTACCCCGTCCTACCTTCACCACAGCCAAACACA
CATCTGGTTGGGCCAAGTAACGATCTAGGCCCAGGACGAGTATGAACAGTCTCTATCTTG
CCATACTACCCTGTCTATACTCGTGATGGCCAGACTCTCTCAAAACCCAAAGCGCAAGAC
GTTCATCATCGCTGTACCTGATAATAGACATGATGGAAGAAAGCCACCGAGCCCAAGCAT
AACTGCAATGGAAAACGCATACCAACTGCTTGAATTGGGAAGCTTTTGATATCCCCGTCC
AATCTTTTTCCGTTCCATTACACTCGCTTTCGACCATGAAAGCGCTTTCCATGCGACGCC
TCCTGCTTTTTCCCCCTCGTGAGCCGGCTCAACAGCCCTCGGCCCCGCTGTTTGCACACA
TGAAATAGCCAACGTCTCGGCCATCCGCACGCCCCCAATGACCCCTCAAATCTTCCGAAT
CTAACGGGATGACATGGCCTTGGTGACTAGGCGCTTCAAGGCGAGCTCCTGCTTCTTGAG
ATCTTCAGCCGTCGAGTCACCAACCTCAAGCGCGGCCATAGCGTCGCTGATGCTGGACTC
GATCTTCTCCTTCTGGCCCCGCTTCAGCTTCAGCGACAGAGACGGGTCCGAGACGAGCTC
CTCGACGTGGGTGATGTAGTTTTCGAGATGCTGCTTCGCCTCGAACTTCTTGCTGAAAGC
CTCATCGTTCGACTTGAACCTCTCGGCGTCGCTGATCATGCTCTCAATCTCAGTAGACGA
AAGCTTACCAACAGAGTTACTGATGGTAATGTTGGCGCTACGACCCGACGTCTTCTCGGT
GGCGGTAACCTTGAGAATACCGTTTACGTCCACCTCGAATACAACCTCGAGAACAGGCTC
GCCCGCCTTCATAGGCGGAATAGGGGCCAGGGTGAACTCTCCAAGAGATGTGTTGTCCTC
GCAGTTGACGCGCTCGCCCTGGAACACCGGGAACTGGACCGTCTGCTGCATGTCGGCAAC
CGTAGTGAATGTCCTCTTCTTGATGGTCGGGACGGTTTGGCCGCGAGGAACGACGGGCGC
GAATATATTGCCCTCCATGGCAACACCAAGCGAGAGGGGAACGACGTCGAGGAGGAGGAG
ATCCGACGTTTCCGCAGAGGTAGCCTTGCCAGACAGAATACCCGCCTGCACCGCAGCTCC
ATAGGCAACGGCCTCGTCGGGGTTAATGCTCTTCTCAAGCTTCTTCCCGTCGAAGAACTC
GGACAGGAGCTTCTGGATGCGGGGAATGCGGGTCGAGCCACCCACAAGCACAATCTCGTC
GACCTCGCCCTTCTCGATACTGGCGTCCTTAAGCACCTGAGCAACAGGGTCCAGAGTACC
GTTGAAGGCCTTGGAATTCAGCTCCTCGAAACGAGCACGAGTGATCTGCATCATGAAGTC
CTCGCCATCAAACAGAGAGTCGATCTCGATGGTGGCCTGGGCACCGCTCGAGAGAGTACG
CTTGGCGCGCTCGCAAGCCGTCCGGAGGCGACGGAGAGCACGCGGGTCACCGCCGAGATC
CTTCTTTGTCTTCCTCTGGAACTCCTTCTTGCAATGGTCGAGGAGGTTGGTGTCGAAGTC
CTGACCACCGAGGTGGGTGTCACCAGCAGTAGCCTTGACGGTAAAGACACCGCCCTGAAT
GTTAAGCAGGGAGACATCGAAAGTACCACCGCCAAGATCGTAGATGAGGACATTGCGCTC
CTTGCCGGACTTGTTGGAGCCGAGACCGTAGGCAATAGCAGCTGCCGTAGGCTCGTTGAT
GATACGGAGAACGTTCAGGCCGGCGATGGCACCAGCGTCCTTAGTCGCCTGGCGTTGGTT
GTCATTGAAGTAGGCGGGGACGGTGATAACCGCCTTGTCGACCTTCTTCCCGAGCTTGGC
CTCGGCAATCTCCTTCATCTTAAGGAGGACCATGGACGAAATCTCCTGGGGAGTGAATGA
CTTGGTCTCGCCGAGGTACTCGACCTCGACCTTGGGGTTGCCATTGTCATCGATGACCTT
GAAAGGCCACGATTCTATGTCCTTCTTGACGGTCGGGTCATCGAATCGTCGGCCGATGAG
ACGCTTGACATCGAACACGGTATTCCTCGGGTTCATGGCAGCCTGGTTCTTTGCGGCCTC
GCCGATCAAGCGTTCCTTGTCGGTGAAGGAGACGAACGACGGGGTGGTGAAACTACCTTG
CTCGTTGGCGATGATCTCGACATTGTTGCCTTCATACGTGGCAACGCAAGAGTACGTTGT
ACCCAAGTCAATGCCAATGGCGCCGTCATAAACCTCGTCGGCCATCTTGAACGGTGAGGG
GGATAATCCTGCTGAAGAAAAGATAAAGAAACAAGTCAAACAGCCGACGACGTCGAGGGA
AGGGTGTCAAGGGAAAAACGGGAAGTCTTGCTCTGCAGCGAAAAAATATGGATTTTATGC
AGTGGGTGAAATATTTTTCTGGGTAAGC
>comp142_c0_seq1 len=2319 path=[2297:0-2318]
CATCCTTGGTGTCGACGTCGTCATACACTTCTTGCCTCCAATATCGACCATCGACTCACC
TCTTCGACATAAATCCCACCCGACGACTTCATCGTGCCGTCAAATTTCCTTTGTTTCCGA
TCCTCCAACATCGTAGCAACCATGTCGTTTAACGCCTATGCTATCCGCCAGGGCGCTCGC
CTGGCGACGACGCTGCCGCGAGTCGCCAAGTGTCCCGCGATCCCCGCCCGAGCTTTCCAC
ACAACGCCCAAGCAGCAGTTCTTCAACTCGCGAGCCCCGAGGATCACGACAACCATCGCC
ACTCGAAATGCCTTCTCGCGCGTTGGCTCTGGCGCGCGGACTTTTACGCAGGAAGCGGCG
GCGCCGGCCCAGCAGCAGACACAAAACCCGCTCCGTCGATTGCTCGTGGCAGGCGGCATC
TTCGCGGGCTCGCTCTTCGCAGTCAATCTTGTATTCAACAGGGACGGGCGCGAAGGCACT
ATCCCGCCATACGAGCGGTCATACCTCAACGAGACATTCCTGCACACTGGCCTTGGCATC
GGCATCATCGGTATGTCTGCGCGGGCCATGTTGCAGTCTGGTTTCGTCTACAGGCTGATG
GCCACAAACCCGTGGGTTGTGGGCATTGGCGGTCTTGCTCTTAGCTTTGCCACCATGTAT
GGCACTCGATCCATCAGTCCCGACAACTATATCCCGAAGTACGCCCTTTGGACTGCATTC
AACGCAACACAGGCCGCCATGATCGCCCCGCTGATGTTGTTTGTGCCCGGCGCTATTCTT
GCCCGAGCCGGCCTCTACACAGTCGCCATGATGGGAGGCATTTCGGTCGTCGGAGCTACT
GCCAAGCAGGACAAGTACCTCTATCTCGGTGGCCCTCTGATGGCTGGTGCGTGCGTCATC
CTGGCCTCGGGTCTTGCTCCCTTGGTCATCCCCGCCACGGCTGTCCGCGCCCTTGCTATC
TCTGAGGGCATCTTCCTCTACGGTGGTCTGGCCGTCTTTGGCGGCTTCACTCTCTGGCAC
GTCCAGGCCATCATGCAGCATGCCCGCCTGGCCGAGCGGGGCTTGGTGCAGCGGGATCCC
GTCAACGAGAGTATCAGCCTTGAGCTCGACTTCATCAACATCTTTATCAGGATGGTTCAG
ATTCTGGGAATGCAGGGCAACAGGAGGAAGTAAAGAACGCGAGTAGATGACGGGACTCGG
GGGAATCTGGAAAATTGGACGAAACGGGGCGGAAACGAGTGTTCATCAATGCCCTTTGAA
ATAGCGACGGGGTTGTTTTGCTTTCTCCCCTCTCAGATCTAGCTGGTTCTCTGCTGTTGT
ATCATAGAATGAGGCGTTTGTACATGAGTCGTATTGGTATGACCGTTCAATCCACACTTA
ATCGCATTCGCCGACATCAAATGCCATTTGAGCACGGGCACGCGGCGCAAGAAGCGACAT
GATTAGGTCCAAAACACCATAGATCCACAAGATATCGTCGTAAAAACTCATCAAACCACG
TTTCGATCCAAAACTCCATGCTACCCACTACAAACAAAGCACCGTGATGGCTCAAGCGCT
ACCTAATATCAATCCAGAGGAGGAAATGTCCTCAAGAAATGACTGGGACACTCATAGCCG
CCCGGGTTCTTGTCCAGGTACAGCTGATGATACTCCTCGGCATCATACCACTTCCCTGCC
GGCACAATGTCGGTCACGACCTTGCCCTCCCACCACTTCTTATTCACCTTCTCCGTCACC
TCCCGCGCCGCCTCCTCCTGCTCCGCATCGTGGAAGAAGATGGCGCTCCGGTACTGCGAC
CCCGTGTCGGGGCCCTGGCGGTTCAGCGTCGTGGGGTCGTGCATGCGGTAGAAGAACTCG
AGGAGCTGCGTGTAGGAGACCTTTGCCGGGTCGAAGATGACCTGCGCAGCTTCCGCGTGC
CCTGTGGTCCCCGAACAGACGGCGCGGTACGAGGGATTGTCCGTCGCGCCGCCGATGTAG
CCGACCCGCACGTCCAGAAGGCCCTTGTCGGCAAAGTGCTTGCGGTACATGTGCTCCGTG
CCCCAGAAGCAGCCGGCGGCGACGGTGCAGCGCTGGGCGTTGTCCGGGATGGAGGCTGGT
GCGGTGACGCCGAGGCGAGTCGAGGAGGTGAAGGGGCGCATGAGGCGGGAGAGGAAGTTG
GGCATGTTGAAGGCCATTGTGTTGGGGTTCAGTTCGATATGTCTGGAAAATAGGGGTTGA
GGTCTCTCGAGAGCTATTCAAAGCTTTCTGGTCTTATATAGCTCGTCGCCAGTTCGCAGA
TTCCAAACCGTTTCGTGACGTCGTTGAGACGAACGTCAG
>comp143_c0_seq1 len=2473 path=[1:0-2472]
AGAGCAATCTATTGTGGCTCGATGCCCAACCCCGAGAGCGAACAGGCGCCCAAGATAGGA
GCCGCTGCTGGGAAGGAATGCAGAGAGGTGCTGGCGGCTATCTCTACCCTTTTGTCAAGA
GGCCAAATGGTGTGCGGTGCGACATTTGCACCCACGTCTCCACGGAATCGGCCGATTCTG
GCGGGTCTCAGCCCATTTTTTGCTCACAGCCCGGCTTGATCACCCGACCCTTTGCTCAGA
ACAAGTCAGCTTCCAGCAACTTTCAGCAACCGTTGGAATGCTAGCCGCTTCCTCTACTAC
CCGCTCTTTCAAGGTTTGACTCTCCCCTATCCGTCCACTTGCTGGCCACCATGCGCCCAC
TCGACTCGGTCCCAGGCCCCAACCCCTCCCTCCTTGCGGTAGGTATATCCGTATATATCG
CTCTTGTGCTCTGTTTGTCCCCGTTTCCCAACCCGCATCGAGTTGGGTTTGGTTGGTCTA
GCGGAAAGTCGCTTCAGACCGTCCATGTTGTGAATCAATCAGCCTCAGGCCGCGCCTGTC
GAATAGATATTGCAGCCGCCATTCCACGAGCTACTACCCGTCCTCTGCTGTTTCGACCTT
CAGCTACGCCTACACATACATATCTACGCTTTGCTACACCATACCAAGAGAGTAACTCGA
CGACCGAGCTCGGAACCCTAGCCGCCAGTCGTCGGCCGTCGGCATCGTCACAGTGACGAA
CAGTTGAAGGGGTGCCCCTGAACTGCTGCCAGCTATTACCACGTGGAGGTGATGATGGAC
GCAGCGACAAACCCATTCACTCCGGTCACGCCTCCTCCGGAGAATCAAAAGTTTCTGCTC
AAACCCATGACGCTGCCTACATCCTCCCTCAAGCCCAGCGTGGCGGGCGAGGTTCCTCTG
CCCTCGCCGGCAGAGTTCACCCCATACCCTCAAAAACAGGCCAAGACGAACCTCGCGAGC
GCGACGGCAAACACGACAGCAAACACGGCGGCGGCAGCGAAGCAAGCAACGTCTAGCGCG
ACCCAGACGCCCACACAGCCGCCATTTGGGTTCAACATGCCCATGGATTCAAGACAACTC
GAGATGATGTCACGGATCGCTGCTTACTACCAGCAGAGATGCATGGCCATCACCCACTAC
CAGCAGCAGAGGTGTCATGCGTGGGCCAACATGCAACGTCAGAAGTGCCAGGAGACGATG
CAAGCAGCCATGCTGGTGGTGGCGTGGTACGTAAGGGACCGCATCCAGCGGCGACGGCGG
AGGCAGAAGCACAAGTTTCGGAACGGGCTGCGGGAACGGCTCGAGAAGCCCAGGGTGACG
AGGGGGGAGGTGGTGCGCCGGTGGATCATGCAAATTCCCGAAGCAACCGCTCCGCCCAAC
TCTTTGCCCATGGACCGGGTAGCGGACAAGGAGGAAGCAGGGTTCGACATTGATGCCGAC
GTGCCACCCGACCGCGATGGCAAGTTGTTCGAGATTGCGGACACCATCATACGGAGCCAG
TTTCGGAAGGTGGAGGTGCCGCTCATGGGGGTTCTTTCATTCGACGAGAGTGAGAGCAAT
AGCGGAAGCAACCAGGGTGATGACGAGGCTGATGACGAAGATGTGAGCCTGGACGATGTT
AGCAGGGCGGACCAGAACGACGAGTACGACGATGACGAAGGTGATCTATATGATGATGAG
GATCTGGAACTCGACGACTCGGACGAAGAGGAGGTGGAATCGGCAGTAGTGCATGATGTA
ACGACTGGAAAGGGCACGCCGCGCGATGGCGCACCATCGGCGCTCTAATCGAGACGTTTG
GGGCAGCGGGCTGGGATTTTATGCTGCGACATATAATGTATATAGGCAGATTCTTCGCTT
GGACAGCGGCGTCTTCTGCTATACTACCGGGGGCCGGGAGGGTACGAGACTGGCGGTGGG
TGGCTAGGTGTTAGGGCGGTAGGAAACAATGTCATTTCGTTCCATCTTCAAATCTCTCGA
TGCCGCAACGAGATAGCTCGTTCTCGGAAGTCCAAGCAGGGCAGCACGACATAACTCCGA
GACGGAAGGGAGCTTGCTAGTTGTGCGCGTCGTCCTCGTCATTCCGTCGTGTGGCAGTTC
CTTTAGGCACGGACCGGGTGCCACGTGCAGCGAACTTGGAGCAAGATGCAAACCAAGTCC
TCGAGTTCGAGTCAACGCTCCCTTGTGACGGGGAGTTGTCATCCCCCGCCCGGCGCGTGC
ATCTCAAGAGGCTTCCCATGGGGCTAGCATGGAAGCTGGAGGCAATCATGGTAGGCTTGG
GTCGGTTGGGAAAAAGCCGCATGGCACTCTCCTCGGAAACATCCAGGGGGCGATATTGTT
ACGGTTAGGGTTATTCCCTATAGGTAACATGTCTGGTCTTCCCTCTGGAGTGTTGACAGG
CGTCTTAGTAATGTTTTTCGATGAAGGTAGGGTTACAAGTAGTTGTATTCAATTCATACT
AGTTCTGACCGCA
>comp144_c0_seq1 len=1324 path=[1302:0-1323]
CTTCCACATTTCCGCGCCCAGAACTACACCGATCAATTGTAACCTTGTATTATCACTAGT
CTGTCGAATTCGCGGCAATCAACGAAGGATGATGTCGACGCAAAAGGCAGCCCTGTCGCT
TTACCGCCGAGCGCTCAAGTTATCGCTCGACTGGGCTGTTCAGCGTCATATCTGGAGAGG
ACAGGCAATTTACATACGCTCGCTTTTCGAAGCAAACCGCCATGTGACAGAGCCAAGACA
ACGAAGAGCTTTACTAGCGGAAACGGAAAAGCTGCTAGACGAATGGAAGCATCCTGAGCC
ATATATACCACCTTGCGCACCAGGAGGTACGAAGTACGAGAGGAATGTCCCAGCACCATT
CACGGAGCCGCCGCCACCTGCGAATCACTAAAGGTGAATCCATCTTCAAATCGACAGATC
GGTATATTGGCAAGTGACCATGACCTTCGACCACCGTGGAGCAAAGAGCTCGCCAGAAAA
ATAAACTGCCGAAGGCGCGTGTGATCGAGACTTCAAGATAATACTATGTATGGACTGTTC
TGCGAACTGTGGCAGTGCTTAAAATGGGCGTCTTGCAAAAATACCACTGCATCACAAACC
CGACTCGTATCGACATGACGAAAAAGTATCATTCGTGACCGTAAGCCATGGGGAATTATT
GTACAACCCAAACGTGCAAATCAACCGTGAACCCTTTGACCCTGTGACCCCAGTTTCTTC
ATGAAAACGAAACAACCAGCCAACCGATGAAAACAAAACAAAACCCAGCTCCAATTACAG
CTCTTGGCTCTGGTTCTTTCCCTTGCCCCCAGTCTTCTTAGGCAGGAGGTTCTGGTGGAT
ATTGGGCAGCACACCACCCTGAGCGATTGTGACGTGGCCCAGGAGCTTGTTCAGCTCCTC
GTCATTCCGGATGGCCAACTGGAGGTGACGAGGAATGATACGCGTCTTCTTGTTGTCGCG
GGCAGCATTGCCGGCCAGCTCGAGAATCTCGGCAGCCAGGTACTCGAGCACAGCGGCCAG
GTAAACTGGCGCCCCAGCGCCGACACGCTGTGCGTAGTTGCCCTTCCGCAGAAGACGGTG
CACACGACCGACGGGGAAAGCAAGGCCTGCCTTGGAAGACCGCGATTGAGCGTTCTTGGA
ACCGCTGGCCTTGCCACCAGACTTGCCGCCTCCAGTCATTTTGATGGATGAGTGGTAATC
GTTGGATACGGTGGTCTCTTAGTGCGTGATTCTCACGTTGTAGTAAGAGTGGTAGTCGAT
TCCAGTAGGACAGAAGTTTGGGGATAAGCAATGGTTGATGGATAGTGGAGGTGTTGGATT
TGGG
>comp145_c0_seq1 len=2086 path=[2064:0-2085]
CGGTAGTTCGGCATTTGTATTGTTAGTTGGTTGTACTCGTGTGTTCAAAGTCAAGCTGGC
CGAACGCTTTAAGCTTCTATCAACTCTGATGACATCTTACGTACATACACAGACACAATG
CTCACGAAGGCCCAGTCATAATAGGTTAACCATGGTTCATTCGGTTGGTGTACTAATTAC
ACGCCTAACTCGATATCCCTTTCCCGTTCCCCGGTGATGCAATGAAATCTTTAGACGCCG
TTCTCGTGAAAGAAAAAAAAAGGGAAAGTAAAAACATGATCAGTCCGCCTTCGCCCTCCA
CATATCTCCTCGTCCATGGCATTCCTTGGCCGATCGTTCATTGCAGGGAAGAAAATCTAC
CAGCCACCGTTGACGTGTCTGCCTTCGGCACTCCAGCCGTCATCAGCCCAGCCGCCATCA
GCCGGGGGTTGGGGAGTGTTAGCACCACCAGCCGGGATATTGGCAGGCGAGTCATCGTGA
GACACCCAGTTACCGCCGTCGCCTCCGAGCGGGCGGACGGGCCCGCCGTTCATCAGGTTA
TCGCCAGTCAAGTCGTCCGAGTCGGTCCACACGGGTTCGGGGTCAGCGATATCAACAGGG
CTGGCTGGAATACCCTCGCTGGGCAGATGGTGAACTTGGTGAATATCGATAGGCAAAGAA
TGGCCATTCGTAACCGGCTGAGCATCCTACTGCTCGGCCGGTGCGGCGCCCTCCTCACCG
CCCTCCTCTGCTGCTCGTGCAGCCTCAGCCTGGGCTTGCATCTGCGCCGCTTTAGCGCCG
TAGTCCTGGCTCATGGGCTGTAGAACAGGCTGCTCCTCTTTGGGCTCGAGGATGGTGACG
GCGTCAGGCAGCGACTTCTGGGGGCCGGCCTTGCCCTCGGGATCCGAGCCGCGCATGATC
TTGACCTTGATACCGAGCACACCCTGGCGAAGGAGAACGTGGCGGGTGGCGCTGTCGATA
AAGTCCTTTGCGGGCTGACCAGAGTGAATCATGAAGCCGTCGGTGAACTTCATCGACTTG
GCACGGGCGGCTCGCAGCTTGCCGGAGACCACCACCTCGCAGCCCTTGGCGCCCGACTCC
ATGATAAAGCGAAGGACACCATAGCAGGCGCGACGGACGGCAAGACCGTTGAGAAGCTTG
TAGCGGAGCGACTCGCACTGGGCGACGGCAGAGAGACCGCGGTTCTGGACCTTGGCGGCG
TAGAGAGAGACTGAGTTCTCGGGAAAGCTGAATCGCTTCTGGATGAGCGAGGTGAGCTCG
CGGATGCGACGGCCCTGCTCGCCAAGAACCTCCTGAGTGTGGGTGGCGCGGATGATGATG
TCGGTGACGGTAGGCGTGACGCGGACCTCGACGCCCGAGTATCCTTCCTCGGCCAGTTCG
CGCTGGAAGAACTCGTTCAATTCTGCATAGAAGACGCCATCGGCGACGAACTTCCTGCGC
TTGGAGATCTGTGATCCAGGGATAGCCATTGCGGTGGTTTTGTGTAGGGATAAGTGGCTA
CTGGAGGATGTTGAACTGGTTCGGAGAGGTGTTGATGTTCGTGGTCGGAAGTAAGATCTC
GACAGGCTTTTGAGACGCTCGTGGTAGAAGTCGAAAAGGTCGACGACTCAACACTAGTAG
TAGAAATAAGTAATAAAGCAGTGAGGCCCGCTACAGCAGCTTGTGCGGACTGAAGCCCTA
AGTCCAATCAAGGTGTATGCCGATTTGCCGGTGTTTTCCCGAAGCCCACGACGCACCTTC
GATAGGAAAGTTCAACCTGGACAAGAGTGGGGCCGCCTCCATCAGGCTGGATTTTTGCAG
CCGACGTAGAACCTTGTGGCGAGGCACCTACCAACCAGCCTGAACATACAGACAGCGAGC
TCCCATGAAATCATGGCTGCGGGAAGACTTGTAGGCGGATAATCCTCATGGCCTCAATTC
GACCCTGAGGATCCCAAGACGAAGAAGACGAACAGGACAACTCCCACTTGCGTGGGCATT
CCAAAAACCATTGGTCATACATTCCTTGGATTCTTAGAGTAAAACCTTGTGAGGAGTATT
CCCACATTCCTGTGTAGTGTACGAAGGTACAACTCTGAATTAGCAG
>comp146_c0_seq1 len=1318 path=[1:0-1317]
TGCACGACTAAGTCTACGGCTTTTGTCAGACGCTATTTGAAACCAGAGGTTGAATTTGTG
AAGCTATCATGAGTCTTCCTGAGACCAGGGATAAAGCGATATGCTTTGCTGTCATTGATG
TCCATCTATCCTAGCCTCTTGTTGATGTACGTCCGAGTCGACACCAAGGGACGGTCACGG
AACGGCTCCAAACTACGAGCCAGCATCGGCAAGACTTAGCTCTAAGCAGAGGTAGTTCGC
AAGATCCCTTACAGACTCATGCGTACCTCATTGGTGTGGATGGTGACCAGAAGGCCACAC
ACGTAGCGGCTGGCCTAGAGGCAACTAAGCGTGAGGAGGACCACCCAGACAGAATAGTGT
ATCAGCAATCCATCCGAAATGCTCGTCAAGGCTTTGCGGCACTCCATTCCTCGGCGGAAG
ATAGATTTACAAGCCGGCAAGATGCCGGTCGGACTCTGGGGCCGATGCATCGACTATGTA
TTATAGTCGAGCCAAGGTATCGATGCCTATCTGGATATGAGAACACGCCTCTCGAGCGCT
TTTGCCCCCGTAACTCCAAGTACCAAATGCAGACCCCTCCTTTTTCGTCATGTCTAGTTG
TAGAATCCGTTGCAGCATGTTCGTTGACCCTGTTCCTTCCTTCCTAGCACCCAGGACTTA
TCGGACAATGCCGTCGAATCGCTGCTTGAACCACTTGACCGTCTCCTCACGCTTGATGCG
GTGCGAGGCGCCGATCCTGCCCTTCATCCTGCGGCGGCGGCTGACGCGCTCACCAGGGCG
CGTCATGCAGCAATAGAAGTCCATGCCGTAGATACCAATCGAGGGGTCGTACTTGATGCC
CAGGTCGATGTGTTCGCTGATACCGAACCCAAAGTTACCCGTCTCAGAGAAGTTACGCTT
GCGGAGTTCATACTCCTTGACCTTCAGACCACGCTCGAGAATTTCCTCAGCCTTGGGGCC
GCGGACAGTGACGTGAACAGCAATCTTTTCGTTACGTCGGATACCGAATGTTCGGACGGT
GTACCGAGCCTTGCTGTACACGGGCGTCTGGCCAGAAAGCTGCTCCAACACCTTGGCGGC
GCGGGTAAGCCTGTCACCAGACTCGCCGACGGAGATGTTGAGGACGAGCTTCTGGATCTT
CAGCTCCCTCATGGGGTTCTGCGACTTGTCCTTGGAGGCCATGGTTGTGTATTTGGCTCG
TGATGTGGCTGGTCGGTAATGTCGTTGTTCGGGTGTTCTGGGGAGCTTTTAGCAAAGTCG
AGATTCTCCCGGCCAAAATTTATGAGGTGTTGTGCGGTGGGCGGTACCCAGTACCTAG
>comp147_c0_seq1 len=2277 path=[2255:0-2276]
GACGTCACGAGCACCTTCTGCCATCATCTCGTGCTTTCCGTCCCGTTCTTGTTCACTCGG
TCCGAGACCACAACACACAATACAACTTGCAGGCTTAATGCTTGTCCATGCCCGTCTTGC
TCCAACAAATCTTGTCCCCACTGGAAACGTCTTGTGAACCAACAATCCCCAACCCGTCTG
TCTACGTGCTACGTTGAACAACCACGCTCTCAACAAGACACTTGCCAGTTGCGGCATCAA
CCATAACAATGTCTGCCTCGTCTCAGATCCCCACCTCGACGTCGGTGTCGGAGAGCGCCG
TCATTCGAGCGCCCCTCGCTCACGTGTGGCACCACATCAAGCTCGACCAATTCGACAATT
TCTGGTCCGCCCTCAGCAAGTCGGAGAGGATGAAGGAGGCCAGCGAGGACACGGATGTGG
TCAGGTGGACGTTCAAGGATGGGACCGTGCTGGAGGTGAAGCAGGAGGAGCACAGCACCA
TCAACCACTACATCACCTTCAGCGTCATTGCTTCCCAGCCCGAGCTCACGTACAGCAGCG
TCCTCAGCACCATCCGCTGCTTTGCCGTGACGTCGGGCGAGCTCGAGGGCGGAACGTTTG
TCCAGTGGAGTGCCAACTTCTCGAGCGATGCTGACGCTGGTGTTATACAGGACGCCAAGT
TCAAGCGCATTGAGGCGTTGGCCGATCTTGCTCGAGTGTCGACGCAGATGTCCAAGTAGG
ATCAAAAAGCGTTGAGTGGTCACGGCGGGGATGACAGCTTGAGAGCTTGAGAAGGGACAG
GCGAGAAGTGACAGCAAGTGCTCATTAACAGAACAACATCCGTATTGGCTGGACCCGGCT
GTGGTAGATCCAGCCGCTCCAACTCGATGGCCTGGGCATCTAGTCTTGACGTTGGACGTG
TAGTCTAGGTGCCTTCTGAAGTTTCAATAATAGTAGTACTTAGGCCTTTTCAGCCTTTGC
CTTTCTCTCCATGCGCTCGCTGAAGCGGTCTCCAAACAAATCGAAGTGTGGGCGCATCAC
AATGGTGTACTTAACCAGCTCCTCCATGCAATCCACTAGCCTATCCCGGTTGGAGCTTGG
CTTCATGCGGGATCCGCCCATTTCCGCATCCTCGGCAGTAAACTGGGTGTAGGCCATGGG
CACGGAGCTCTGGTTGGGGATCACAAACATGCGCATCCATCTGCCCAGCAGCCGCAGAGT
GTTGACTGCGTTGAAGCTCTGCGACCCGCCATTGACCTGGGCCACGCTCAAGGTACGCCC
CTGCGTCGGCCGCACCGATCCAGCACTGAGCGGGATCCAGTCGATCTGCATCTTGAAGAG
GCCGGTGACGGCGCCATGCTGCTCTGGGCTGACCCACAAATGGCCGTCGCTCCACTGGCT
CAGCTGGCGCAACTCCTGCACCTTGGGATGCTGGTGATTCACGTCGTCCTTGAGCGGCAG
CCCGGTGGGGTCATAGACTCGGACATCACAGCCCAGACGGTGGAGGATGCGGGCGCCTTC
AAAGGCCAGCAAGCGGCTGTACGAACGAGCGCGCAGACTGCCCGTCAGAACCAAGATGCG
AAGACGTGGCAGCCCGGGCTGCAGAATGTCCCGATCCACCATGCCCAGCGCTGTGCCAAG
CTCCAATCGGGCCACCCAGTCCTGGGCCGCCACCGAGTCGGACAGGAGGAAGGGCCGGTG
GCGGGCGCGGACGTCGGCATCGTCGTCCTGTGGCGAGATGGCTAGGGATCGCCCAACGGT
TGTATACGCCTCGTCGGGTTGTATGTCAACTCGTGGTCTGGCTGCGTGGACATTGTTGAT
ATCGCCGTGGCCGTTCATAGCGGCACGGCAAGATGGAATGCTGTGTGAGAAGGATCTGGC
GGGACGGGAGTCGCAACGGAAATTGTTCACCGGGCGGAGGGGAGAGCTTGCGAGGCGCAA
AGTGGAGCGACGTGTTGAGGAAACCAACAACATGCGTCGCCAAAACATTCTGCGCCCGAA
GACGAAGACGGAAGAAGAGGGTCAGGGACACACAGGGGAGAGAGGGCTTTTTCTCCCCCC
CGGGGCGCTGGGCCGCTCGCTGGCTTTGAAATCCATCAAGCGCGACGGAATAACTCACTC
GACGCATGGGATTGGTTCGTTTGGACGGAGATGGTCACGTGCAGCCAAGATATTGATTCC
CATCCCCTGGAGTAGGATACGTAGGTACGTACACTTCCGGCGTGCGGTGCGAAATGACGT
GCGTCCGTCCCGTGCACGCAGACGGCCAGACGCCAGATGTGAACGATTGATGAGTGC
>comp148_c0_seq1 len=2357 path=[2335:0-2356]
CCAAAAGGGGAGTGAGAGCAGCCACCCACAACTTTCGTCAGGATCCGTGCCATCATCGCG
GTGAAATCCACCCGGACGTACCTTCCTTCCCCCACCACCCAAATAAATTTCTTCCTCCCC
TTTCAACTTAACGAACCTCTTCCCCACTGAACCGACTCTGTCCACCTCGACTTCCTAACG
TCCATCGTCGCTCTCACGATCTGGATCGCGCGGGCTCCATTAATTTGGGTATCATTCTGG
TCACCGCTCTCTGTCTCTTTTCTTCAGCTTTTCAGTAATCCGCAGCCATGGAGGAGGAAG
TTGCCGCCCTCGTTATCGACAATGGTTCGGGCATGTGCAAGGCCGGTTTCGCCGGTGACG
ATGCACCTCGTGCCGTATTTCCGTCCATTGTCGGTCGCCCTCGCCATCATGGTATCATGA
TTGGTATGGGCCAGAAGGACTCGTACGTCGGTGATGAGGCTCAGTCGAAGCGTGGTATTC
TCACTCTCCGATACCCCATCGAGCACGGTGTCGTGACCAACTGGGACGACATGGAGAAGA
TTTGGCATCACACCTTCTACAACGAGCTCCGTGTGGCGCCCGAGGAGCACCCCGTCCTCC
TTACCGAAGCTCCCGTCAACCCCAAGTCCAACCGTGAGAAGATGACGCAGATTGTCTTCG
AGACTTTCAACGCCCCCGCCTTCTACGTCTCCATCCAGGCTGTCTTGTCGCTCTACGCTT
CCGGTCGTACTACGGGTATTGTTCTCGACTCGGGTGATGGTGTCACCCACGTGGTGCCCA
TCTACGAAGGTTTCGCTCTTCCTCACGCCATCGCCCGTGTGGATATGGCTGGGCGTGACT
TGACCGACTACCTTATGAAGATTCTCACAGAGCGCGGCTACTCATTCTCGACCACGGCCG
AGCGGGAAATTGTGCGCGACATCAAGGAAAAGCTCTGCTACGTTGCGCTCGACTTTGAGC
AGGAGATCCAGACGGCTGCACAGAGCTCAAGCTTGGAGAAGTCGTACGAACTGCCCGACG
GCCAAGTTATCACCATTGGCAACGAGCGATTCCGAGCACCCGAGGCGCTGTTCCAGCCCT
CTGTTCTTGGTCTGGAGAGTGGTGGCATCCACGTCACCACTTGGCAGTCCATCATGAAGT
GCGATGTCGACGTCCGAAAGGATCTGTACGGCAACATCGTTATGTCTGGTGGCACCACCA
TGTACCCGGGTCTTTCGGACCGTATGCAGAAGGAGATCACGGCCCTTGCTCCTTCGTCGA
TGAAGGTCAAGATCATTGCTCCTCCCGAGCGGAAGTACTCTGTCTGGATTGGTGGCTCGA
TTTTGGCTTCGCTGTCGACCTTCCAGCAAATGTGGATCTCAAAGCAGGAGTACGACGAGA
GCGGTCCCTCGATTGTGCACCGCAAGTGCTTCTAAGAATACTGCGCCACGACCAAACACA
TCTTCGCCCCCTTCACGATCCCATGCCAAGATTCGGAGGTTGCGACGATGGCAGCGTGAC
AGCTGCTCCACATGTATCCCAGTCGAGAGTCTCAATAGTTACTAGCTAAAAGTGATTTTG
GCCTGGTTCCGGAGGTTGGGCTTTCACACGTCCCCGTTTTCGCAGTGAGCGCGATGGTAC
TGTTTTTGCAAGCCGGTAGCGCAAAAGGGTGCGCGGGCAGGAGTGGATTCTTCTTTTTAC
ACCGTGGTTCATCATACAATACACCGCTTCCCTTCCTTTAGTTGTCTTAGCGGAGGGGGT
GTTTTTCGCGCCCAGGAACGTAGTAGTTGAAGGGGATATGTGGAGTGAATAGCGCATCAT
GAGTAGCGAATTTGATCTGTGCCATTCTTGATACTGGGTGTTGCAGCATGTATCTTGCTG
AACAGTATCGTGACTGGCAAAGTCCCGCGCATTACTTGGGCGGCTCGTTCTCTCGCCCAC
CCTCCTTTTGGGTGTTATGCTTCTGCTCTACCCGCACCCTTGGTTCACTCGAGTCTTCCT
CTTCTTCCTCAGGCGCCTCGTCTTCCCCCTCCTCCTGCGCTGCGGTCCGTCTCTCGTCTT
CGAGCTTGCGGTACTTGCGGCGGCTCTTCTTCGCAGCGCTGGCCTTCTTCTTGCGCTTGA
CGTCGGCGACGAGGGCGCTGCGGCTGCGGTCGCCGTTGCGGAGGTCGTCGAGCTTCTGGG
CGAGGAGCTGGCGGGCGATGGTACGGTTTTGGGAGCGCGAGCGGGTGGCTTGGGATTTGA
CGACGAGGCCGGTGGGGAGGTGGATGAGTTGGACGGCTGAGTTTGTTTTGTTGATTTTTT
GGCCGCCTGGTCCGGAGCCTTTGAGGAAGGATTCTTGGATCTCGGGTTCGGGAGGGGGTT
TTGGTCGGGGTGGGAGG
>comp149_c0_seq1 len=1066 path=[1062:0-1065]
ATTATTATTATTATTATTATTTAACGTGGGGGACGTCCCTTTAAGGGCAAACCACGCCTC
CAAAATGTCATCGACAAGTAGAGGACTCTATAATAAAAAGATAGTCTGACTGCTCACATG
CACATCCACGCTATTGCAGTGTCCGGAAGACTGACATTCCGACTCGGTAAACGCGCAACA
TATGTTAGACCCGATGAGCTCTAAATGCCTCTCTATTGGCCTTCCGAGCACATCAATAAG
CAAATACATACATTTGTGTTACTCCTCGGCCAGCAGCAACTCTTCCCAACATAGGCCGAA
ATAGTAATATCCGTTATAATAAAGTCCACCACAGACTAAGCGCCGTCCTGTCGTTGCTTC
GATTCCATCACTCCCCCCTCTGCCAGCTCGGCCTCGCCGTGCGCTCATACTCATTCTACC
TTGGATTCGAAGTTTTGGCCTTCGACAAGATCAGGAATATCATCATCCTCCTCATCCTCT
TCCTTCTTCTGTTGCATCTGGTAAGTCTCGGCGAGCTTCCGGAGAGAGGCGAGAGAGTCA
GGGCCTAGCTGGTTGAGGATCCCGGGAACGAGCTCTGTGAGCTCCTTCTCCTCGCCCTGT
CCGTAGATAGCGAACGTGTTAGAGGGCACTGCGGCATGGACCTTTGGGGTGGAGAAATGA
ATAACATTTCCATCCTCCTTGAACATATTGACTTCCTCGATAGCTTGGATCGGTTGAACA
TTAAGCTTCTTCAGGGTCTGTTGAAGCTTCTTGTCATCCGAACCTGATCGCGCAGGCGCC
CTCTTCATCTTCCTTCGCGGAGTTCCCTTGCCACCAATTCTGGCGCTGGCTCCCAGCTTT
TTAAGACGTTCCTGCATATCCGACATGACGAGCTGCTATTGGTGACAAGGAGGAGAACAG
AGAAAACAGATGCGATCGAGGATCGTGACTAGGCCGGAAGACCACGAGGGATTGATTTCC
ACGTATGGGGTTGAGATAGTTGTGAGAGCGTGCAGAGTTGGTGATTCGATAGGTAGTAGG
GGGAAAATGTTGCTCGATCACTTCGGAGTTATTTGTGCGTGCTGAG
>comp150_c0_seq1 len=1879 path=[1:0-1878]
CGGATTCCTTATCCCTACCACTTGGTTATAAACTGCCCGAGCCGGAGTCCAAAGCCCGAT
CACATGGAGCTCCATGGCCGTATTCCCTTTATTTTTGGAACCCACTTGCAGAAGAGCGGT
CCGGGCTGTAGCCGATGCCAACGCTCTCCTCCCCGGACGGAGGCGAGCACTTGGCGGGCC
CGCCGGCTTGGCAGCCCGGAGAGAGAGGGATACGAACTGCTGTCCACAACGTTACCTGGT
CTGATGGAATGAAGAGCGATGTGCGGTGACCTCATATGAGGAGATTCTTCTTGGGAAGGG
ATGGGGATACGAGCTGTCCTGAGAGACACCAGATATCAAGTATATAAACCCCTAACGTCC
TACACTCCCTCCCTGCCCATCCTCACCACAACCACCCAACCCAATATACATGCAAAAGCT
CCAAAACAAAAACACATCTCTCCACCAACACCAACCTCAAAATGCAACTTCCTAACCTTC
TACTCCTCACATCCCCCCTCGCCGCCCTCGCCCTCTCCCTCCCCCGCACAAACCAATGGA
CCATCCAATCCTTCACCCGCACCTGCAACCCCGCCGACACCTGCTGCACCTACTCCTACA
CCATCGCCACCCCCGCGGGCGCCCAGCCGTGCGTCTACGACGTAACCGGTAGCCCGGCCA
GCCGCGCCGAGGTCCCGCCCCGTGCCTGCGGCAAGTACCAGGTCAGCTCGGCGTGGAGCG
GGCAGTTTGGCGAGGGGAACGGGTTCACGACCTTTGCGGTGACGGACCATGCGCAGATTG
TGTGGCCGGCGTATGCGGATTGGCAGGTGGTGAATGGGGTGGCGGTGACGCCGGATCAGA
GTTATACGCCGACGAATTTGTAAGGGGGAATAGGGGGACGGGTTGTGGGAGATGAGGGGT
GATGGGTTATGGGGTTCATGATGTGATGGATGGTAGATGGGGGTGGGTTAATGTAATACG
GTGTTGATCTTGATTTCGATCTTGTCTCATGCTGTGGAATGTTACGGCGCGGAGATGGCT
TAGATGCATGTGAGACTGTCCCTTATCAAGTTTTGTGCCTGCACGGAGGATTCCATACCT
GGCTCTCAGATGTATGTAGTTACAAAGCCTTGCCCAGGCCCAACATCCTAACATCTTCAC
CTCTTGCACAAGAAACGTTCGAAACGGCCACAGTAAAACAGATGAGGCCGAACATCGCAC
ATGGTACAGACTCACGTCTAGCCTCCCGGCAAAGCCAACAGGGCAATCTCATAGCCAGTC
AGGAGTCGTACACCGACTGAGACCATGGCTGGATACATGGCTTTCATTTCCCAAGAGCGA
CAACCATCTTCATGTCAGGGGCAGGGGAACAAAAAGACACAACCACCTCTATTACTTGTT
TCGGGATACAAGGACTCACCAGCACATTCCAGCATGTCGATGCCCACCCCTCCGGCGAAG
AATGTGAAGTACCTCTGAGAAGAACAGCGGACGTGGAACACGGCGGTTGGTACTGGCCAA
GCCCGGATTCCTCCCTAGTTGGCCATCGCCAACAACTGCTCTAGTTCGGATCATGTCTTA
TTAATGCGTATGGTCCATGTCCAGACATAAGAATACCTCACCACATCCCCAAACATGCAA
ATGATCTCTCACCCCTTGCCGGCCTGTTGAAGACCCATTCCCTCAACTTTTAATGCCAAC
CCACACCCCATCTCTCATGCAAAAACAACCACCATACGCCAAACAGCCAAACCACTTCTA
AAGACCCAACACACACAACCCTCGGGCAAACGCTCCCACTCCAGTGGTTGAAACCCCAAC
ACCCCCATCGCTCGCTCATACTAACTCTGCCCCCTTTACTGCCCCTTCTTCCCCGCCCTC
CTCTCCCTCTCCCTCTTCG
>comp151_c0_seq1 len=1610 path=[1:0-1609]
CACGTCCCCAATCTGACCTGTCACGCCGTACCAAGGTACAACAGATTCACGTCAAATTAT
CGATACAGCTCGACCAGAAAATCGTCTTTTAAAATACTTTTGTTCATCGACTACGTGCGG
GCTACAGCCCGGCTCTTGTGCATTTATTTCCTGGCCCGTTACCAGCCCAAATAAAAGACC
CGTTGACACCAAATGCCATGGACACACAGCAGAAAAGCAGCCAAAACCATTTCCACACCT
CTCCTTGCCTCTATGCACCAACAAGATTCTTCTTGAGAGTGCCCTGGTACTGCCTCTTCT
CCTCGGGCGTCTGGAAGGCGCCGTGACCAAACTCGGACGACGTGTCGATCCACTTGAGAT
CGATCTTCTCCAGCGCCTTCCGCGACGTGTGTGTGAACATGGACTTGCGGAGCGTCATGA
TACGCTTCTTGGTGCCCGGAACTGAGCCCTTGAGCATCAGGAAGTCGTTGTTGACCTCAC
CATAGCGGACGAAGCCACCCATGGGCGTAATCTTCTTCTTGGTGGGGTCAACCTCGGTGG
CGGCGTTGTCCGCAGCATCGCCCTTGCCAACACGGTACACCTTGTGGTTGACTGAGGTAC
GGTGATGGTAACCCATCTGACCCGAGCGGGCCACCGTCCACTGCACGTGCGACGGATGCC
AGGCACCGATACAAGCAACCTTGCGGAGACCTTTGTGCGTCTTGCGAGGCAGCCTCTTGG
TGCCCCATCGCGACGTGACACCGTTATACCCGTGACCCTTGGTGACGGCAATCACGTCGA
GCATCTCGTTCTGCTCAAAGACGGTGTCGATCGACACAGGCTTCTCGAACAGCTTGTGGC
CGAAGTCGACCTTGTCGGCAACCGAGCCGCCGTTGATCTGGATCTCCATCAGGTGCGCCT
TCTTCTGCTTGAGCGGCGTGAGGCGGATCTGGGTGTGGGCCAGAACGCGCACGACGGTGC
AGTACTTCTTGATGCGCTCGAGCTCGCGGGCGATCGAAGCACCGCTGTTCTCCGAGTGCT
TCTTGGCGTACTTGGTAAAGGCCTTCTTCTTGGACTTGTACCAGTTCTTGTAGAATCGGC
GGCGGAGCTCATCGCTGAGATGCTCAGCCCACACAGTGGTGAGCGACCGGAGACCGCGGG
GCGTCTCGATGTAACCAACCAGACCAACAACGATCATGGGTGGTGTGTCAATGATGGTGA
CCGCCTCGACAACCTCCTTCTTGTTCGCCTTCGCACCCGGTCGGTCGAGGTCGCGCACGA
TCGTCGTCATGCCCGCCTTGTAGCCCATGGCGGCCGTGAGGTGGACGGGCTTCTTGGGGT
CATCCTTGGGAAAGGACTTGACCTTTCCTCGGTGGCGAGCAGCTCGCTTCCGCGGAAGGT
AGGCCAGAGAGCCGTGCCTGGGCGCCTCGAACTTTCGGTGAGACATTGTGACTGTAGGAG
ATAGGTAAAAACGGACTGAATGAAGAATAAAAAGTGAGAGGGGATGGAGGCAGAAGGATT
TTATTCCCTTCAGCAGATGCCGCCTCAAAGCTTGGGGTGTCAATTCGAGGTAGGAGGAAA
TTTCGGTCTCGGTGCCTCAGCAAAATTATTTGCCAGCGTTTCGTGTGGTG
>comp152_c0_seq1 len=671 path=[1:0-670]
ATTATGGACAAGAAGACCGAGACGTACTCTGGGTTGTGGTCAATCTGCATTCCACAAATC
TGCTCTTCAACCACACACTACGGTTAGGGTTCACATTGCCATTGCTCTCTCCATGTCCGT
GGAAGCTGCTCTGTGATGTAAACCCTCCACCTCAGTTTCCACATGTGGCCATGAGAGTGT
CACGCCAAGACCAATCCTTCCAAGAACAAGACGCAGACGTGCAGCCAACAAGAAATGGCA
TTCCTCTCTCCATTGAGCGAAGCCTCAGCTCGACCTCAACGCCTTCTACGTGGTTCCAGG
GCGCACAGGGAGTGGGACCTAGACCTCGATTGCTCTGAAGTAGCAGCTTAACAAATCTGA
TCACACCTTGATAATCTTGTAACATTCAAGCAAAAAAAAATCATTGTGTTCTATCGAGAA
GCCAGCAGGCCGTCTTAAGCCCGTCCAACGCCGAATCGCGCCGTGTTGCCATGCGTCGTA
AATTGGGCGCTATTCCAAGCACCATTCCCGCCTGTTCGCCAGGGTATCATGCTTTGTACA
CAGTAAGAATCGTTCGTGTCGTTAACCGTCCCTATGGATCCAGATCCATTGCATCCGGAT
CATATGGCTGTTGGGCAACCTCTAGCGGCTGGGATGCCTGCACCGGGGGTCCGTTCGGGA
TCGTATCGATA
>comp153_c0_seq1 len=1032 path=[1:0-1031]
ACCTGCTTCCCTCTTCCCAACTGCCCAGCTCTCGAACTTTGCCAATTGATATCCACAGCC
CGCACAATCGTTCTTTGTTCACCTGCCCGGCTACCCGTCACTCGTTCAACTCCCCACATT
CACACCCCAGTCTACACAATGAAGTCTGCCCTCTTCCTCGCTGCTGCCAGCTTGGTGGCC
GCCCAGTCCCGCTCCGAGTACTTCCCGGACTGCTCGCTCACCTGCCTCGACGACGCGACG
GAGGCGGCCACCGACTGCGCGCTCGACGACGCGTGGTGTTGGTGCATCCAGAGCAACTAC
GAGGCTATTTACAACGAGGGATTGGTGTGCATTTTGGAGTCGTGCGATCCCCAGGTTGCT
GTTGACGAGGTCCTCCCCGCTGCCATCGGCTTCTGCTCAGCAGCCACCTCCGCGCACGAA
GCCAGCGCGACGTCCACACCTGAGCCTTCCACTACCGAAGAGCCCTCAACTGAAGTGACG
CCCACCGAGACGGCAAGCGAAACCACGACTGAGGAACCCGAGACGACCGAGACGACCGAG
ACGGAGGGCCCGGAGGCTACGGAGTCGACTCCTTCGGCGACTACGTCCTTCACCACTGTG
CCTACTGGAGGCGCTGGGATGGTTGGGCCGATGGGTGGGGCTGGGCTGTTGGCTGTTGGT
GCCATGCTGGCTTTCTAAGCCCAATGGATGTTGGATAGCGGGTGTGGAGAGGCGCACGCA
CGGGATGTGATGGTGTATGTGGAGACATGATCAAGGATCGTAGAGGAGATGTAAGGTATA
TTGAAGACAACAGATAATACCTAATACTCTGTACATTGAACAGAATCCTGTCATGTCTCT
CTCATCAATTCTCGTGTAAGGATGGGCATACAAGTGGCCGCCGTTGCCTGCATACTGCGT
GGTTAATCTTCGCCTTTGGGCCTCAGCCCGCTTCTGTCACTAGTCATGCGATGTCAGCAG
TCTCCCAACGCCAGACGTTGATCATGGTTGACAGTGACAATATATCGTCGAATTACTTTT
GAAAAAAAAAAA
>comp154_c0_seq1 len=2187 path=[2165:0-2186]
GGCTGTACGAAGCTACGTGAGGGGCAGCAACACTACTAGGGCGGGCAGGCAACAGGCCAC
ATAGGTAGGTACATTACCTAAGGTGGCTACTACCGAGGATTGCGTTTCTGTTTGGGTCCA
AATCTCGTGCTCGTCTTGGGCGGCGAGAAAAATAAAATTTTCTCCGTCGTCCATTGCGCC
TTCCCTCTCCTTGACCAGACCCTCATACCCGAGCTTCTTGCTTGCAATCGATACTGTTTC
CCTGCAATCATGGCCGAATCGCAGCACTACGCCCTCACTGAGGCTCACAAGGAGATGCTT
CAGAAGTCTCTCCTGGAGTCTGATCCGGAGGTTGCTGAGATTATGAAACAAGAGGTCAAG
CGACAGCGGGAATCCATCATTTTGATCGCTTCCGAAAATGTCACATCCCGCGCCGTCTTC
GATGCTCTGGGCTCGCCCATGTCAAACAAGTACTCGGAGGGCTACCCCGGCGCCCGCTAT
TATGGAGGCAACGAGCACATCGACGAGATCGAGCTTCTCTGCCAGAAACGTGCTCTGGCT
GCTTTCCACCTGGACTCCGAGAAGTGGGGGGTGAACGTCCAGTGCCTGAGCGGCAGCCCG
GCAAACCTGCAGGTATACCAGGCTATCATGCCTGTTCACGGAAGGCTGATGGGTCTCGAT
CTGCCCCACGGTGGCCATCTTAGCCACGGATACCAGACACCGGCAAAGAAAATCTCGGCC
ATCTCCACCTATTTCGAGACCATGCCGTACCGCGTCGATCTCGAGACCGGTATCATTGAC
TACGACCAGCTGGAGAAGAACGCTTCGCTTTTCCGGCCAAAGGTTCTCGTCGCCGGCACG
TCGGCCTATTGCCGCCTCATCGACTACGAGCGCATGCGCAAGATTGCCGATTCTGTGGGC
GCCTACCTCGTCGTGGACATGGCGCACATCTCGGGTCTTATTGCCGCCGAGGTGATCCCG
TCTCCCTTCCACTACGCTGACGTCGTTACCACGACCACGCACAAGTCTCTCCGTGGGCCG
CGCGGCGCTATGATCTTTTTCCGGAAAGGCGTCCGCTCGACAAACCCAAAGACGGGTGCC
CAGACCATGTACGATCTCGAGAACCCCATCAACTTTTCAGTTTTCCCCGGACACCAGGGC
GGACCACACAACCACACCATCACGGCCTTGACAGTGGCCCTGAAGCAGGCTGCTACCCCC
GAGTTCAAGCAATACCAGGAGCAAGTGATCAAGAATGCCAAGGCTTTGGAAAACAAGTTG
AAGGAGCTCGGGCACAAGCTCGTCGCCGATGGTACTGACAGCCACATGGTCCTTCTTGAC
CTGCGGCCCAAGAGCCTGGATGGTGCTCGCGTGGAGGCTGTCCTCGAGCAGATCAACATT
GCCTGCAACAAGAACAGCATTCCTGGCGACAAGAGTGCGCTGACCCCCTGCGGCATCCGC
ATCGGCACTCCGGCCATGACCAGCCGGGGCTTCGACAAGAAGGACTTCGAGAAGGTGGCC
ACGTACATTGATGAGAGCATCAAGATCTGCAAGGAAGTCCAGGCGAGCCTCCCCAAGGAG
GCGAACAAGCTCAAGGACTTCAAGGCCAAGGTTGCCAGCGGGGAGGTGGAGAAGATCAAG
GAGCTGAAGACGGAGATTGCCTCGTGGTGCTGCCAGTTCCCCCTGCCTGTGGAGGGCTGG
AGGCAGGATGCTGGTATCTAAGCGGAAAATTACCACCATCACCATCAGCATGTAGACGCA
AACAATTGCCCGTCCTCTTTCTTTTTGTTCGGTCCCGCGAGATTGGCGTTTGGTACTGGT
CATGGGCTCTTTCAACAGGGGTCTAGAAGCTAGGTGCATCTGGGTATTCTGGAGGTCGGC
CGAGTTGGAGTCATAGCATTTGAGGTTTACTGGGAAGGTTCAACCCCCGAGACGAATCGA
AATAACTCCCGGTTGGGCATACGGGACTCTACATTGTTCTCTGCCAACACATATGCTTGG
CTGCGCAACAATCTGGTGCTTTCAACGCTCGACAGTATAGAGGTTGCTGTCCGATTTCGT
TTTGCTGGCTAAGTCTACGAGCGTAGAATTCCGTTCATCTGATCCTTGTCTGTCAGAGGA
ACTGTTTGTACCTTCGAACTTGCGGGATTGTCTGCTGCAGCAGAGGCTGCTAAATACTGT
AGTAGCCACTGCAGTGGCGGGGCAGGG
>comp155_c0_seq1 len=901 path=[1:0-900]
GCGACGCAATCGGACGAAGTGAACAGTAAGTAGCTCAATTTGGGAGCCAGTGGAAGACAG
TCTCTGGGCTCGGATATTTTGGGAGCACGCCCTGAGTGTCCTCGGTTGGAGAATAGTCAT
GTGGATAACTGCACGTCGTTGGACAACCCATCGTCAAGCCCGCATCGCGCTCTCCACCCA
TCCCGTCGTTGTGTAGCTCATAGCATCCTCCCACACAACCCCTTATCACAGTCACCCGTC
CAAAGAAACCATCTCATGGCCAAGAAAGACTTCGATACCGACCGCCACGTGACCCGCGCG
CCGACATCACATCTATTAGGCTACCCGGAAATCAATCGAAACAAAGCCCAAGACCGAATG
AACCATCTTGTTACAAACTCCCCTCCTCCCTCCTCCCTCTTTTTCCGCCTTGCTTCATAA
CCCAAGCCATAGCTGTGGGTGAACTCGAGGGCTCCCAGAATGATGCTTGATGCCATGTTT
GTTCGTCTCGCGTCTCGTTTTCCCGTCCGTTCAGCCCCTTGGATCCCCTTTTACCTCAGG
CGGCGAGCTTCGCGCTCAGATTCGAGGAGGACGAGGATATCGTTTTCGCGGACTGGGCCT
TTTACGTTGCGGATGATGGATCGGCTTTGGTCCTCGAGGAACTCGACGCGGACCTGGGTG
ACACCACCGCGCGAACCGGTTCGGCCGAGAACGCGGGTGACCTTTGCAAGCTTGACGGGA
ACCTTTGACGCATCCATTTTCGCGGGCGGGGTTGTTTGATGTCTCGTGTAGAGCGGTCGG
GTGTTTTGTTCGTGGTGGGTGGTCGAGGAAGTAGGATTGCGTCGTGGGTTTTTGCAATTG
GGGGAGGGGCTTGATTTTTTTTTCGTTCAGGATGAGCTTTGGATGTGCGGGTTTGTGGGC
G
>comp156_c0_seq1 len=4316 path=[1:0-4315]
GCCCCATGCCCGCGCCCCGCCGCTACCCGGCCTTCCGCGCCCTGACGCTCCCCTTCCGCG
CCTTCCTCGTCTCCTCCGCCGGCACCTTCGGCGCCATCATCAACGCCGACCGCGCCTCGG
CCGCCTTCCAGGCCGCCCGCGACCCGGCCCACGACTACCAGACGCGCTCCGCTCGCGCGT
CGCAGGAGGTGCTCGCGCATGCCACCGCCCGCGAGCGCCTGCTGGCCTGGGGCCGACGGA
ACCGCTACGCCATTGTGTTCGGCAGCTGGGTCGCCAGCATGGCGGCGTCGATGGCGGTGG
TGAACCGCAGCCGCTACCTGTCGACTGCGCAGAAGCTGGTGCAGGCGCGCGTGTACGCGC
AGGGGCTGACGCTGGCGGTGCTGATCGTCACGGCGGCGTTTGAGATGCGGGATGCCAAGA
GCGGGAGCGGGCGGTGGGAGACGGTGCTGGTGGTGGATCCGGCGGATCCGGAGCACCGGC
ATTTGGTGGAGAAGAGGGTGCATAAGGAGGATTACGAGGGGCAGGATATGTGGAAGGACA
TGGTAGCTGCCGAGGAAGAGAGACTGCGCAGGGTAAAGGAGCAAAAGGAGAAGCAGGGCC
AGAACCAGAGTCCAAAGGAGGAGGAACAACCGGCCGCCCCGGCGGGCAAGAAGGGGACGA
TGTAAATTGGCCTTGCGGCCGCGGATAGGAAGCTTCTGCAGCGTTCGAGCACAAGTCCTT
GCTAGCGTACGCGGATAGATGGGGAGCTGGTTGAAGAGATCGTTGGGTTGGCATGGCAAG
GCAACATCATCACTCTGGCGTTCAGGGGCTGAAGGGAGGGATCCATTGATTTGAGCGACT
TGTTTTGATTGCGACGGTCTGTTGTATATATTAGAGAGTATAGACGTTAATTCGTGTTGC
TGACTCTGATGGTTCGGGCTGCATTTCGGAGCGTATTCCTCTTTACAAGCAAGGATATAT
ATGCTGGAGGAGAATGAGACAACGACATTTCTAGATAAAATTTTAGAGGACAACCAAGGC
GCTGTGCTCCCGCCTATATAGTCATTCCGGTGTGACAGAACATGGGCACAGAAAACCGGC
CCGTGGATGATGGGCGTGTATTTCATCTAGCCCCGTCTACCTTCGTAGTTCTGTGTTCTA
TGTATATATTTGCCTGTTACCCATGTTCAGACAGCAAAGCTGTGTGTCATAACCGATGCA
GACATCGCAAAACAAGTAGACGTTCTGCCATTAAGTCTACCTTCGTCGTCATCCATCATC
CACATCACAGCCATATTCATCTCCAGCAAAAGCTCAATTCCGAGATAGTCTCGACCTCCA
GCCGTAGTATAGAACACATCGAGCGCAAACATGATAGGTAAGACTCCCCCACAAGGGAAG
CGCCATGGATCTGTGCGCCGACATGGCTGGCAAACTTAGCCACGGATTCGATACACGGGC
CCCTAACCTTCGGCATCGTAGCTGTTCGACTTGTACTTGGGCGTGAAGCTAAATTCGTCA
GGCGCCGGCCCCAGGAAGTGATCGGCAAGCTCGGCCCAGTCGCTGCCATTCTTAGAAGCT
AGCTTCGTCTCGAATCGATCACGTCCGATATAGGCAGGGGGCCGGTCGTTCATGTCGGGC
GGCAGCACGTCGAGGATGCCGACAGGAACGTATCGATGGCTGAACGACATCCACTCCAGC
AGGAACCGCCGCGTTATGTTCAGGCCGTAGGCATCGCTGCCCCAGTTCTCCAGGCCATAG
TTGACAAACGTCTGCATGTACTCCATCCTCTCCGAGCTCGACTTGTCCAGGTACTGCCCA
GCTTGAATTTCCTCAAAGATCCAAGGCTTGATGAGGGCACCACGCCCAATCATAACCGAG
TCTACTTTGGCGTTCTCGATGTGGTCGTAGTACTCTTCATGACTATAGCAGTCGCCATTG
CCGATGAACCACATCCTCTGCCGCGACGAGTTGGCCTGTGTCCTTGCATCGGGCTCACGC
ACAGTGTCTGTCAAGTCATTCAGCTCCTGGTTGTACGACTTGACAATCGCGCCGCACTCG
GAAATGTAGTTCCAGTCCGCCTTCTTGGTGTATCGCTGTTCGCGGCTGCGGCCATGAAGA
GTCACGGCGGCACATCCAGGCGCCCCAAGCCTGCTTCGATGCTCCCGCGCCCCAAAAGCC
AGCTGCCCGATGAGCTTGGTAGCGGTCGGTCGCCCAGTCTGGACGCCTGTCCGAATCTTG
GCCGTAACTGGTATATCGCCGGATACAGCATTCATGCCGCGAATGATCCTCTCAAGCTTG
TTGGTGGACGCTAAGAGACCCGAGCCGGCGCCTGTCTTGTAGACGGCATCCAGTGGACAC
CCACAGTTGACATCAATAACACGGAGCTGCGGGCACCACTGATTGAGGATGCTGGCGACT
TTGGTTGCCACCCTGTGATGGTTGGCTGAGATCTGTGCTCCAAACTTTAGATCTCGGGCA
CGATCATACCCCGCGGGCCGGCCAGGTCCATCCCTCGGCGGAGACAGCTCGGACTCGTGG
GCCTTCATGAGGGCCCAGTCGGCCATGTTCCCTCGAAGCAGCTCTCCACCGTACGCCATT
TCCGAGTATGTGAGCTCGCAGCCTAGATCAACGCACAGGCGCCGGAACGGCAGGTTTCCC
TGAGTGGTCAAAGGCGCCAGAACAGGCGTGTCAGATCCGAAATACAGTCGCCTCTTTTCG
GACGGTAGAAAGGGCGGGTCAACGAACGCGGCCCTAAGATCCTCGATGCCCTCGAGAGAC
TGCTCCTTCCTTCGGTGATGGAAGGTTTCATTGATTTTGCTCTCCTCATTCAGCCATTGG
ATGTATGACTGTGCTTTGGAGAAGTCGACCTTGTTTCGCTGAAGCTGATACTTGGCTTCT
CGAGACACCACATTACCAACCGTGGGAGGAAGGGAGGGGGGCTCTCCAACGACCGGACGA
TCGACCATCTTGGGCTCGTCCTCGTCGTTCTTTATTCTTTGCGTAAGTACCAGCTCTTCC
TTGCCATCCGGGTGTTTGAACACTTGCATATGTGCCTTGATGAAATGGCAGCGCCAGCCA
GCCGAGCACCAACCAAAGGCATCATAGTTATGGCACTTGTCGAGAATCGGGCCGTCAGCT
AGGGTAGGCCCCTCGCTTTCTCCGTCATGTTTGCTAATATCCTCCGCCTTTTCGTCTACG
CTACCATTTGGCATTTCGTTCTGGCTTTCCTCTGGCACCTCTGACTTGTCATCCGTTGCT
GGCTCGCCAGACTGGGACTCGAAGTACTGGCGAAGGTCATGGGTGTATTTGCACTTGTCC
CCGAACTTACAAGAAGGGGCCGAGAATTCTGAATGCATGGCTATGCTCGAGCACAAGCTC
TTGATTTTGCTCGAAACGCCATTTCGCCGATTGAAATTCTGGCCGCGAACTTTCTTGGGC
GCGGAGCGCGGGTCAGTGCTTGCAGCGTCATCCGAGCCTCGAATGAGATACTCTTCCTTG
ATCGGGGCTACGCCTTTCACCCGACCATCATTCTCTTCCACCTTCTTTGGCTTTGCCTGC
TTGGCAGCATCAATGGCGGCCGGGTCAATACGGAACGGCTTGACATCGTTGCTGTCCTTG
TCGAGTTGAAGCCAGTCTTTAGTTTCCTGGCTTATAAGGGGCTTGGTGCTAGAGGCCTCA
TCAATGCTTGCTGTGCTCCCGTCTGTGCCATTGGTAGCAGAAACACCGGGCTTCTCGTCT
ATTGTTCCGTTCATTGTTGGAGCCGTCGCGTCAACGGTACCTCTTTCTCCGTCTGCGTGA
TCTGTGGACTCTTCATTTGGACCTGAGACGTCCCTGAGCACCGGTGCCCTGCTTTCAGTA
CTTCCCAAAGGTCGAGCCAAAGTCTCTGTCTGACCCGAGTTTTCTTCTACAATGGAAGTC
TCTTGAGCAGGGTCAGTATCAGGATTCGAATGACGTCCCTCATCATGAGGCACCTCCTCG
GTGGCCGACGGAGAAGCGTCTGCCTTAAAGCGCTTCGCTGGCCGGGCTGCATTGTCGTCG
TACTCGACAGCTGGGCTGGCGTGTTTGGAGCCAGAACTGGGCGAGGACGGCGTCTCTGTC
CCTCCACCCAGTCCGGGAATCATGTTGCCCTGCATTGCGGGAGAGTAAAAGCGTGAATGA
CACTGAATGGCCAAAGAGAATGCGCAATGGATGGGGTTGAAGAGACGAGCCCTCTTAAAG
AAGGAACGAAGGAAGAATTTGCTCGTCGTTAAATAGAGAGGAGCGGTTGAATTTAATGGG
GAGAAAGATACCGAGCCGGCTCGGAGCTTGGGGGGAGAAAGGTCTCTCTAGTTTGG
>comp157_c0_seq1 len=1596 path=[1:0-1595]
GTGACGACGACTTATCTACCTATCTACCGACCACCAACAACACCCGTGCCAGTGCTGATC
TGATCCCACGCCACAATGCCAGTCTTAAAATGACAGCGCCGCTCGCTCGCCGCTCAGGTC
TTGCGAAGTCTTCAATCGAGCTAGTCAGGTATTAGGCTTCCGTGCTTCCGTATCAGCGCC
TGTCTTTTTGTTTTTCAAAGACCATTCAAATCGACTACTCGGGATCACATCCCATCGCTT
CAGTACATATTACAATTATGACCGGACGTGGCAAGGGAGGCAAAGGTTTGGGGAAGGGTG
GTGCGAAACGTCACCGAAAAATTCTTCGTGACAACATCCAGGGCATAACCAAGCCTGCTA
TTCGGCGTCTGGCTCGACGAGGTGGTGTGAAGCGTATCTCAGCAATGATCTACGAAGAGA
CGCGTGGTGTCCTGAAGTCGTTCCTCGAAGGGGTCATACGAGATGCCGTGACTTATACGG
AGCATGCAAAGCGAAAGACGGTAACGTCACTCGATGTTGTGTACGCGCTGAAGAGGCAAG
GCCGAACACTTTATGGTTTCGGTGGCTAGATCGTATGCGGTTTATATGGTTGAGTATTGT
GGATATGATGGACTGGCGGCCAATATGAGGCCCAAAGCGAGCCTGGAGTTCAAATCATGA
TTGACACTTTGTATGACGTGCAGCATCGTTCATGGTCGCGGATGGCTAGCTGGATTGTAT
GACTAGGCGTTATGACATGTAATGAATAACTTTCCACGTAACAAGATGGGGTAGGAAGAG
CAATCTTGCAGGAAAGAGGTTTGTGTATCTACAATAGTTTAAGATGGCCCGTAATTTGAT
CTACAACGCTCTTTGGGGCCGGCCCGATGCCTAGAACTGTGAGACTCCCTGGTTCAATCT
GCGTTCGGCCAGCATCTGCAACTAGTTCGGCCGTGAGACCCATATTCCTCGCTGCTGTCA
TGAGTTGCATTATATCGTCCTGGCCTCTGGTCTGCAGGGTAACTTTCGCTTGACCGTGTA
GCTCCCAAGTGCGAAGAATCTGGGCTTCGAGCGAGCTTGAATCCCGATGTGAGGCCACGT
TCAGGCGCTTATAGCAAGCAAGGGTAGCGTGCGAGCACTGAGCAGCAATTTTTCCTTTTG
TCATGCCAAGATCTGCGCGAACCACAAGAACAAGTTTGCACTCTTCGCCCACGTTGGGAA
CAATTGAGTTGGCTGGCCGTCGCATCCTCGTGATATCCACTCGCAGTCCATCTCTCCTGT
CCGCGTCCTCACCATTGGCCCAGTTTGGTGCATGATCCAGAATGGAGTCATTTTCGTCGA
TATCGGATTCATCACTCTCAACCGGGTCCTTGTAATTCTGACGGCGCTCTTCAACGAGGG
CCGGCGATATGAGATAGCCTCTGACAGAGTATACCCCGAGGAAAAAGCCGGATAATACTG
ACACGATGGCTGTTGACAGCACTATGGCTGTCTGGCTGGAAGACTCGACATGCGACATGT
CTGTTAATAGAGAGCATGTCATAGTAGCTAGGAAGAGAACGAATCTCGAGGTGGGAGTGC
TCCCCAGGTGACTATCATGTATCTTGGTACCTTAGC
>comp158_c0_seq1 len=1627 path=[1:0-1626]
CGACTGAGTGACTTGAATATTTTCTCTCTTGTTCTAAAGGAATGTCTAAGTTCTGTGCTG
CCGAACGCAGCATCTTAAATACAACCTTCCGGGTGGCTCGTGCCACTCGATAGCAGGCAG
CGACAGTTGCTAGCGCCGTCCTGCCTACCAGGCTGCTACATCTGCCTACCAGGCTACACT
GTTCTGCCTGTGGTATCCCTGTCCTGCTCAGTTCAACAGTCTCCTGTGCTGAGGGCATCT
TGCAACACATTGTAGGCAGAATAGCCCTCGAAGGTTCCGCAAATAGCATGTAGCTTTGTT
CGGAGAGCCACCATTCCCCCACGTCTTGATGTTGAGAGTCCAGCTCCTTGTGTTCTAGCA
CACCCGCAAACAGGGTTGCAACATAGTGTTGAAGGCGCCTAGCAATTCTCGGACGCGTTC
TCTGCTAGAGCTCCTGCCTTTCGTCGATAAAGCCATTTCTCGTGATCGCAATGATGCCAT
TATGGTTGGCTAGGCTGTCTCAGCAGTGTCCTGCATGGTCTTGACTTCGATCTCCGTGTG
GGCAATTCGGTGGAAATTTGAGTAGACGTGAATGGCTTCGGCCCCAGAACTCGGGATTAT
CGTGTCCGAACAACGCTTTTGGAGATGACGGAACACTCAAGATACTGTGCATGCGTAGGC
CTGTTCCTGGGGCACGTACGTACGATTTGGGCTCATCGGGCTCGAATACACCAGTTTTTA
CGTCTTCTATTTTTGTGCAGACTTCATCAACGGAGGCGGGGTCGCTCTTAAGCCCTCCCC
TTTAGCCCACAGGGCTTTCCCTCTGCTTTGACACATGCGAACTTGCCCATGTCAAGTCAT
GAGTATCTTTCCCTCATTAGTGCAGCTAAGTTGACCTGCCGTTGACAACCGCAACCATGC
GCCTGACCATCAACGCCCTTCGACAAAAACGCGAGGAGAGACTCTCTACCACTTTTCCTC
AGGCTTGGCAGTCGTTTCAGCAGCAGTCGCACTCCAGTCAGCGCCACCGGCAGGCGCAGA
AGCACCCCACTCGTCTCCGCCAGCCTCCCAGCCAGCGCCAGTGGCACCAGCGTAGCCACG
GCCAGGAGTTTCCCAGTCATTGCCACCACCGAAGCCGGTCTCAGGGGGAGCAGGCGCCTC
CTCTTCCACGATAGCCTTGTCCTCCTCAGTCTTCTCCTCAGCTTCAGCTTCGGGGTCGCG
GTAGAAGTACAAGTCCACCATGACATCCCAGGGAGTCTCGCGGTTGATGATGGTGCCACG
GAGACGGAGCACCTCCCGGGCCAACATCCACCACACCAAGCCAATGGCATTGCGACCCTT
ATTGTTAGTCGGGATAGCAATGTCAACATACTCGGTAGGCGAGTCGGTATCGCAGAGCGC
AATCACCGGAATGTTGACATAACTGGCCTCCTTGATAGCCTGGGCGTCGGTGCGAGGGTC
CGTGACGACAATGAGACGCGGCTCCTTGAACGAGCGCGTAATGTAGTTGGTGAAGCTACC
GGGGGTGAAGCGGCCGGCAATAGCAACAGCTCCAGTGTGGGAAGCAAACTTGAGGACGGC
GCGCTGGCCGTAGGGTCTGGCCGAGATGACGCAGATATCGGCGGGGGTATCGACAGCGAC
GATGGTG
>comp159_c0_seq1 len=2209 path=[1:0-2208]
ATCCTCGCAATTTGATTGCTTGTGAATGTCTTTTGTCCCTCGGTATACATGACATCGACT
CTACCCTCTGCATGTATGAAGGGCATCTTATCATGTTGGATGCTCTCGTTCTACCCTACC
GTTGAAAGGGGGCACCTGAGTGCCAGTGGGGCATGCAAAGGTACCTCCTACTCGTCGAAG
CTCCACTCGCGTCGGGTCGAAATTTTGCGACGTCAACTCGCGTTCGATGTTTGTATCTCT
CACCACAGCCACCAACCCAACGCAATATGCACTCGAACCCACCAGGCTTATTAATTGCAC
CACTAAGCCGATTATCGGGAATCGTTCTGATCCATGCGACTCCCATGCGGCTCGCGGGCG
GGACCTCGCCCTTGCGAACCCTAGCTTTAACGAGTAACCCTAGGGCGTTGAGCTGTTCAA
GACGGGCGTACTCGTCTGCGGCCTCGTCGTCGCGATGGAAGAGCAGGCAGGGGCAGGATT
TGTTTGCAAGGGAGGCGAAGGTGAAGGGACTCAAGAGCCGGGCGGCGTTCAAGTTGCTTG
AGATGGACGCAAAGTACCATATATTCAAGCCAGGACAGACGGTCATTGACTTGGGCTTCG
CCCCCGGCAGCTGGTCTCAGGTCGCCTTCGACCGCACCAAGCCCGCGGGCCAAGTAATCG
GCATCGATATCCTCCCCGCGCAGCCCCCGCGGGGCGTCTCCGCCATCCACGGCAACTTCC
TCTCGCCCTCCGTGCAGAGCATCCTGAAGGACTTCATCCGGGACTCGTGGCACCGGCAGA
AAGTCCGGAAGCAGCAGGGGCGCACTAGGAGTGTCGCCGTCGATGAGGCAGCAAGTACGG
ACGAGGAGATTCGCGCCGAGGAAACGACGGGGTACATCGACCAGGAGAAGAAGGAGATGC
TGGATGTGGAGGCCGAGGAGGATAGGGACCGGCCGCTCGTGGATGTGAGCTTTCACCACG
AAAAGGATCTTCGCGAGGAGAAATCCGCAAACAGACCCGGATAAAGTGTCTGTCTTCTAT
GCTAACTCGTGGAACCACAGGATGATGAACACGAGCGGGATGGCCTTCCGGGACCACGCG
GGAAGCATGGATCTCTGTAGCGCCGCCCTGAAGTTTGCAGGTGATACGCTACGCAACCGT
GGCCACTTCATCTGCAAGTTCTACCAGGGCGCCGAGGATAAGCAGTTCGAGGCGCGATTG
AAGCGCATGTTTGCAAAAGTGTATAGAGAAAAGCCAGAGTCGTCAAGAAAGGAATCCAAG
GAGGCCTACTTCGTGGCCTTGCGGAGAAAGAAGGACGTCACAGACGAACCGCGATAGACG
TAGACGTGCATCAGTGCCTCCCAGTACCAGGAGCAGCAAACATGTAATTGGATAATGGGA
ATCTTGGCCATTGACCTCTTTTATTTCGCAATCCCCTGTGACGCCATGATCATGCCGAAA
ACTCTTTGAGCGGAATTGCCCGCACCGAGAGTATCATCGTATCACTCAATTTGTCAAAGA
ACAAACCCCTTATACCTTGAAGCCTCTTGATCGCCTGCGGCCACGGGCCCTCTCAAACTT
GCGGCCCTTGGAACCGACGTAGGGTTTCTTGTGCTTGTGAGGGCCGAAGCCAAAGTGCTT
CACGGCCTCGCGGGCGTTCTTGGGACCGCGGAGGAGCAGTGTATTGCTGCCATCCTTGGG
GAGCTCATCCAAAGTCATGGTCTTGCCACCAGCCTCGTTGATGCGGGCGCGAGCCGTAGC
CGTGAACCGGAGGGCGGCAATGTTAAGCTTGGGAACCGTGAGCATGCGGTTGTCGTCCGT
GACAGTGCCGACCACAACGACAGTCCTCTTCTCGTCCTTAGCCACCTGGGAGGCGATGCG
CGAGAGCGAAACAGGAGGGCGGTTGATGCGGGACATGTACAGACGGCGGAGGACGACCTT
GTTGAACGCCGAGTCGGTACGGCGGACTAGGAAGCGGTACTGCTTCACCAATGTCTTAAG
GTAAACATTTTCGCTCTTGGGCGCCTTGCGGTGCGTGCTGCGCACGTGGTGTCGGTCGAG
ATCGATAGCCATCGCGTCGGTGACTCTTGAGATTCAGGCTGGCTGAAGAGTCGGATGGGA
GGTAATTCGTGTTGGAGTAGCGATCTGGAATGAGAAAAAAAAAGTTCCTGGTCGGAGGGG
AAAGAATACTTGCCGTGGCTCTCGTGTGGGATGTGGATGGGCTGTGCGT
>comp160_c0_seq1 len=3428 path=[3406:0-3427]
GTTTTACCCACGAAACCAGCACGGTTTCTTTTAACTAGACCGCCAAACACCGACTCTTCA
CTCGAACCTTTTTTTCCCTCTCTTTCTCCATCGATTCGAACTTCGCAACTGGCTTTCGCC
TCGCCGTGGACAGGAAGGCAGTAACAGGGCCGAGTCCTCATTTCATACTTTTCTGCATCG
TTAGCTACTTAACAGCGACGATTCCCCCCTTCACTGGCACCAGTACTCTCTCTACCCCTC
CATCTCAACCCCGGTTTCGAACCCGCACACAAATTTTTTCCCAACTCGTTGTTGCGCGCG
GGGTGCTGGATTTCAACCCCGCCTTGCCCAGCCAAAAAGCCAAAACTTCTCCCTCTCACC
ACCGTTGGCTGAACCACAACCACAACCCAAACCCACATAGCCACATCATCGAGACAATAC
CGCCAAAATGGTCAACTTCACGATCGACGAGATCCGGGCGCTTATGGACAAGCCCACCAA
TGTCCGTAACATGTCCGTTATTGCCCACGTCGATCACGGCAAGTCTACCCTGACCGACTC
CCTGCTGGCCAAGGCTGGCATCATCTCGACGGCCAAGGCTGGCGACGCCCGTGCAACAGA
CACACGGGCCGACGAACAAGAAAGAGGCATCACCATCAAGTCGACGGCCATTTCCTTGTA
TGGCACGCTGAGTGACGCTGAAGACGTCAAGGACATCGTGGGCCAGAAGACCGACGGCAC
CGATTTCCTCATCAACCTGATCGACTCCCCCGGCCACGTCGATTTCTCCTCCGAGGTCAC
TGCTGCTCTCCGTGTCACGGACGGCGCTCTTGTTGTCGTGGACACGGTCGAAGGTGTGTG
TGTCCAGACCGAGACTGTGCTCCGACAAGCTCTCGGCGAGCGCATCAAGCCCGTCGTCAT
CATCAACAAGGTCGACCGCGCTCTTCTCGAGCTTCAGGTGTCCAAGGAGGATCTGTACCA
GTCGTTCTCCCGTACTATCGAGTCGGTCAACGTCATCATTTCTACCTACCTTGACAAGTC
TATTGGCGATGTTCAGGTCTATCCCGACAAGGGTACCGTCGCCTTCGGTTCTGGTCTCCA
CGGCTGGGCTTTCACCGTCCGTCAGTTCGCCGTGCGCTATGCCAAGAAGTTCGGTGTCGA
CCGGAACAAGATGATGGAGCGTCTCTGGGGCGACAACTACTTCAACCCCAAGACGAAGAA
GTGGACCAAGAACGGCACATACGAGGGCCAGCAGCTGGAGCGCGCTTTCAACCAGTTCAT
TCTCGATCCCATCTTCAAGATCTTCGACCTGGTCATGAAGTTCAAGCGAGACGAGGTTAA
CGTCCTCCTCGAGAAGCTCAGCCTGAAGCTCTCTTCTGATGACCGTGACAAGGAGGGCAA
GCAGCTTCTCAAGGCCGTCATGAGGACTTTCCTCCCGGCTGCCGACTCGCTGCTGGAGAT
GATGATTCTCCACCTTCCTTCGCCCGTCACTGCCCAGAAGTACCGTGCGGAGACTCTGTA
CGAGGGTCCCCCCGACGATGAGGCCGCCATTGGCATCCGTGACTGCGACCCCAAGGGCCC
TCTTATGCTTTACGTTTCCAAGATGGTTCCCACCTCGGATAAGGGTCGCTTCTATGCCTT
CGGTCGTGTCTTCTCCGGTACCGTCCGATCCGGTCTCAAGGTCCGCATCCAGGGCCCCAA
CTACACGCCCGGCAAGAAGGAAGATCTATTCATCAAGGCAATCCAGCGCACTGTCCTCAT
GATGGGCGGGAAAGTCGAGCCGATTGATGACATGCCTGCCGGCAACATTGTTGGTCTGGT
GGGTATTGACCAGTTCCTCCTCAAGTCGGGTACCCTCACGACCTCGGAGACGGCCCACAA
CCTGAAGGTGATGAAGTTTTCGGTCTCGCCCGTCGTGCGCCGCTCCGTCCAGGTCAAGAA
TGCCCAGGATCTGCCCAAGCTCGTCGAAGGCCTGAAGCGTCTGTCCAAGTCGGATCCCTG
TGTGTTGACGTCGACTTCGGAATCGGGTGAGCACGTGGTGGCTGGTGCCGGTGAGCTGCA
TCTCGAGATTTGCTTGAAGGATCTCGAGGAGGACCATGCCTGCGTTCCCCTCATCATCTC
GGATCCTGTGGTGCAGTACCGTGAGACGGTGAGCGAAAAGTCGAGCATGACGGCTCTGTC
CAAGTCGCCCAACAAGCACAACCGTCTGTACATGATTGCCGAGCCCATCGAGGAGGAGCT
CTGCCTCGCTATCGAACAGGGCAAGGTGTCGGCGCGTGACGACTTCAAGGCTCGTGCGCG
CGTTCTTGCCGACGACTTTGGCTGGGACGTGACGGACGCGCGAAAGATCTGGGCCTTTGG
TCCCGACATGACTGGCGCCAACTTGCTCGTTGACCAGACTAAGGCTGTGCAGTACCTGAA
CGAAATCAAGGACTCGGTCTGCTCAGGCTTCCAGTGGGCCACGCGCGAAGGTCCTCTGGG
AGAGGAGCCCATGCGGGCCATCCGTTTCAACGTGATGGACGTGACGCTCCACGCTGATGC
CATCCACCGTGGTGGTGGTCAAATCATCCCCACTGCCCGCCGTGTCCTGTATGCCTCTAC
CCTTCTGGCCAACCCTGCACTCCTCGAGCCCGTCTACCTCGTGGAAATTCAGGTGCCGGA
GCAGGCCATGGGCGGTGTCTACGGTGTCTTGACGAGGCGTCGTGGCCACGTGTTCAGCGA
GGAGCAGCGCCCCGGCACACCTCTGTTCACCATCAAGGCCTACCTTCCCGTCCTGGAATC
GTTCGGCTTCAACGGTGATCTTCGCCAGGCGACTTCGGGTCAGGCCTTCCCTCAGTCGGT
CTTCGACCACTGGCAAGTGCTGCCCGGTGGCTCGCCTCTGGACTCGACGACCAAGACGGG
CCAGATCGTCACGGAAATGCGGAAGCGCAAGGGTCTCAAGGTTGAGGTGCCCGGTGTGGA
GAACTACTACGACAAGCTCTAAAGGATTCCCGTCAAGTAATAGCGAAAGACGGCCGGCCG
ACGCGCATGGAGCAAATCGAGCAAGTCGAGGAGGACCGGACAAAGCGGCCTGGAAGCATT
GGGGACTATGGCTATTGGTTGCGAGCAGGGTAAAAGCAGTTAGACATTGCTTGGGGATGG
AGATATGGCCGACAAAAGCGACGAGAGGTCAGCTGTCGGCTCCAGCGCGGAGCGGATTTT
ATGAGCTTTCGTTCCCCATTCTCGTGTAGTTGATCACCCTCGCCCTAGGTCCCTATGTCC
CATACAAATAGCACATTGATTTTACCATACTATTCTTTTGACGTCCCATTCGCTGGCTGA
GCCGTTCAAAACCTATAGAAAAGGAGCCTTGTGTCCTCGTAGGGTACGTACCTATGAGGC
TGATGTTGGGCTTTTCACTCAGTGTACGAAGGTAACTAGTCTCAATCGAAATCCTTAATT
GACTGGAC
>comp161_c0_seq1 len=1243 path=[1221:0-1242]
GGCGAGGGAAGTCGGCAGTGGGCCGACTTTGGCACCCGGAAGCCCGTCCTACGGCAGGTT
GCCGTCATTGTGGTGGCAGTGCTGGGCATCCTCGCCTTACTGCATTCCTTTTCCGCTGTC
GACCCAGGTCAAGGGCCGGATAGCATCTTTGAGAAGACCCCTTCTTAGCGGTTCTGTGTG
GGGATTGTGGGGGCCTGTAAGTGACCTTGGTCAGGGTTTTAATATTGGATAGTCTTCAGC
CTGTATCTGTAAAGTTTACAATTGTTTGGATGGACTGGAGGCCGTTAATGGATGGGACTC
GAGTGGCGTAGGGAGGAACAGCATAGACAAAATGGGATCGGACGTTTTCATAACTAGGTT
CTCAACAGCCACAGTGCGCGAGAAGTCCGAAGCGGCCATCATAAATATGCGCTATGCCAT
CGTCTTGCGTCCATCTTTGAGGGACAGCCCCATCACGCAGCTCCTTACATGCGCTTCACA
TCTGAACGGCGCGGCGCACAGCGTTCAGCACCCCGACCTGTCTGATCATCCATATCAAGT
ACCCCTAGCGTCTCACAGCCAAGCGGAGACATAACTTGTCATGTCAAGGTATTTTGCATT
GAACCATGTATACCGAGTACGTTAAATGCAAGCAGCATCCCTTAAAGATGCTGTCTAACA
AGCCAACCCAACTCCCCGACCGACCGTTTGTGTGTGATGTAGAAGAATCGCAATTCGCTT
TTTAGAACCTCAGCGGCGTAAAGAACCACCGGTTCTTCCCCGAAGTGTATCGCTCCTCGA
ACCACTTCTTTGCGTTCTTCTTCGCGTCCTCACGCTGCGACACCTCCTTGAACGTCTCGG
CCGACACGACGTTCTTGAGGCCCTCCAGCTCGATGTTGTACCGGGTCGGCATCAGGTGGT
TGTAGTTGATCACCTTGATGAACGGCTTGATCCTGGACCGCTTCTCCTGGCGTGCCTTGG
ACATGCGGCGCGTGATCTTGGACGGGTACCGCTCGATGCCGGCGACGATGGCGTGGCCAA
ACTGGTGCGGCTTCTTGCCGTTGTCGACGGGCTGGATGATCACGACCTTCTTGCCGGCAT
ACCGGCCTCGGGTGATGATGGCGACACGGCCGACCTTGAGGAACTTCATTTTTCTGTCTC
GTCTCTCGCTGGTCGAGGTGGGTTGAGGGTTGATTGTTGGATCGGGGGGTAAAAAGCGGC
GAATGTTATACTACTGTCCGTCCTGAGATGCGAGGGTTTTCCG
>comp162_c0_seq1 len=2479 path=[1:0-2478]
AGTGGCGGATGCACGGTCTCAATGCTGTCATTTGGGTTGAGTATGCGCCAGGGTTCAAGC
TCGGTATCTCGGCTCATGCGATCATGGATGACGACTTGGGCAAGATCTCGTGCATGGTGG
TTTGTCCTGAGCGTGAGGACCCTCAAGTTCCCGAGAACGAGGACGATACCCGGAATCCTG
TCATGACACACGGCCTTGAAGCGATTACATTTCCTGATGTGGATCTATCATCGTGGCAAA
TGGACGATGGCTTTCCAAGTGTTACAAAGACATCGGATGAAAAGCTGGATTCAGAAAGAA
ATAGTAGAGTTGAGATTCTCCTAGGGAGGGGCGGCAAGCCAAAGCACAGAACTAAAAGCG
CCCTTGCACCCCTCCAGCCCAATGCCATCCCAATCGCGTGGGACAGGAAACCGTCGTGGC
AAGAACAACAACGGATACCGAACAGTCATGACTGGATGCATCTTCACTCTTCCAGCACCG
AGCCGAAACACGAGTTCGGCGACCCTCTCAGACTGGAAAGCGATCCCCCCAAGGAAATCG
AGGCGCTCGCCCAAGTCAAAGATGTCTACCCAGACCGCAAGCTCCTCAATGAGCTGAAGG
TGGTCCTATACCACTACCTCCGCCTCCAGAGCGGCAAGTCCACTACCCCCGGCCTCCGCT
TTGCCACCCCCCTCCACTACGCCGCCTTCTACGGCCTCTCCGCCACAATCGAGAAGCTCA
TCGACCACGGCGCGGACGTGAACTGCCTCTCTGCCGAGGCAGAGCACGGTACGCCTCTGC
TTGCTGCTATATGGGGCCTGAGCGAGCGCCAGTTCGCAACGCTGGACAACAACGCCGTAC
CGCTGCTCCTCCGCCGCGGCGCCCGCCTTCACCTCGCCGCCAATGCTGGCTACCTTGGCG
TGCGCGAGCCCCTCGCGGCAGCTGTGAGGCTCCACGCGGGCTACAGACGCCGCGCAGGGG
TGGACGCCGAGGACCTCGCGGACGCCATCCAGCTGCTGGTCGAGGAAGGCGCGAGGGCCG
ACCCAGCTACCAGGGCGATTGCGTGCGCGAGTCCCCGGCTGAGGATGTACTTCTCCGAGA
GATCCCAGGCAGACTTCTCATCCTACGCTGCATCGCTGGGGAACGGCACGCCCCCGATTC
CGATACCGGGCGTTGGAGGCAGGCGGTGGACGAGCTCGATGCCAACGCGGGCGGGGACGC
TAGGGGACTTCGGGCCCTTCCGAACATTGGCCAGCGCCGGGGGGAGGAGGGTGCCGGAAA
GTACGGGGACGAGGCTAATGCTTGGGGCTAACGTTGGGGAGGGTTTGATCTGACCTGCGT
AGGCGGCGGGATTTGGACTTGGGCGTTTTGCTTGGGATCAGTCCAGTCGTTCATACATAC
GTCCTCACAACCGACTTCGAGTCAGACACGGATCCATTAGTCCTGGGGCACTTCGGTCTA
CACCATTCTCAGTCACGTCAGCAGTGGCTCTGAGGGCAGAAAAACATGGTATTAACCAGA
TCATATACACATCACCGGGCGGACCACCCACACCATGGACGGCCGGACGTTGAGCAGCAA
ACGCCCCTGGTTGAGATTGCTCGTTGCGGAAACAACAAAAGGAGTTCCTGTATAATCTTT
GTTCGCCCTAAGCCATGCACGACACCTTTTCCCTTTCCCCGGACGAGAGAGAAAAAACCA
TTCCATGTCGGTCAGCATCCCCTGCTTCCTCCTCATCCGAATGACCAGTGCCTCCGTATG
ATATCTCCGTGGTCTACACTCTCCTCTGCCTCCCCTCCATCCCAGTCGCGAGCAATTTAC
TCTTCCGGAATTTCAATCTCCCCCGCCTTGATATCATCGCTCACCGCCTTGGGGCTCCGC
CCGTCCACCTGGCAACCGACGCTGAAGGCGGTGCCGAGCACCTCGAGCACGGTGCCCTCG
AGCTTCTTGGAGAAGGACTTGTAGCGCATGGTGCGGGCGATCTCGATGATCTCGTCGAGC
GGCACCGACTTGGTGTGCTTGATGTTCTTGTCCTTCTTCTTGTCGCGGGGGGGCTCCTTG
AGGGCCTTGATGACCAGGGTCGAGGCCGAGGGCACAACGGACACGGTGGCTTGGCGGTTC
TGGATCGTAAGCATGACGGTGACGCGGAGGCCTTTCCAGTCGCCTGTTGCCTTTGCGATA
TCTTCTCCCACCTTCTTGGGCGAGAGACCCAGCGGACCGATCTTGGGCGCGAGGGCGGAG
GAGGCGCCGACTTCACCGCCGGTGGCCCGGAGGGTGATCTTCTTCACCTCATTCGGATCG
AACTTGGGCGGCATCGTGACGGGTCTTCTGGTGCAATCGAGTCTGGGGGATTATTCCTGG
CAGAGTGTGGTGGGATTGCAAAGCTGCTCACGACGCACAGGAATTGGTAAAAAATTACGG
GCGGGAACGATGGTCGGGGGGAATTTCGATTTGTGGGGGGTGGCTTTTTTGCCCGGGCTG
ATTAGGTAAAGGGAAGGAG
>comp163_c0_seq1 len=7819 path=[7797:0-7818]
AATTCCTCAAAAGACATTACTCTGCCAGAATTTGTTTAAACATGACAGCGCTGCATCCCT
ACCTCAGTCGAATGTTTCCCCAGCATCAGCAGCCGTTGTCACATATCACGCCTGCCGACA
ACGACGAACTCCAAGAGCCTCCGAGTCTCTCATCGTCGCCTGCTTCGCAACAGTCTGCAC
TTCACCCTGCGCCCAATCCGCCTACGTCTCGGTCGACTACCGGCCACCCCCCGGCGAACG
CTATTCCTAGGAGCGTCGAAACGAATTTCGTCGCACTGAGATCGAGCCTCGGTGACGGAT
CAGGACTGATGAACACTAGACACTGGAACCAGTCCGGTCATCAGCTTCATCCCAACCACC
AGTCCAGAATCAACTACGATCGAGAAGAATCCCTGTCGACCCAAGGATCCGCGGGTCCAA
CATCTCCCTTCAACCCGAATGTCGCCAATCCTCGTGTTGCTGTGGCCGAGCCTGGGGCCG
AAGGACTGCATGGCTTCAACGACATTGTGCAGGACAGTCTGTGGGACAATAACTACGTAG
TGCAGTCGAAGCCGCCAGTGGGCGGGAACGCTGACGCAGTTTACGCTATGTCATCCAGTG
GAGATACGAACCACAACCTTGCGCATAGGCTGTACCCGATGGCGAACATGTCCGCGAGAC
CCTATCCAGAGCGCAACAATTTGATCTCAACCAGAGAAAATTCTGCTCTCATGGCGAGGC
ATGGTGCTGATCCTGTGGAAAGTCCTACCATTGAGTGCGACTACCCTGCCATGGCGGCCC
TGGAAGAGACACTGGAAGATCGCAGGCGGAGAGGCGGTTTTCAGGCAGATCCCCCGAAGC
TTGACCGTACCATGACTGATACCTACAACGACACCGCTTACATACCGAATTTGAATGTCA
CGTCTCCGCATTCCCAGAAAGATTTTTCCCCTTCAGTGCAATTCTCGAAAGCGCTGGAAG
CGGCAAACATGCAGCATTTGAATCCAGAGTCGGCTGCGCCCGGGCTTGGATACCGCGAAT
CGTCGCCGTTCCGCAATGGTTCTCCCCTCGCGCCAACATTGGCCCGCGAGTTTGGAGGAA
CATCTCATCTTATCGGTGCGGCGCCGCGGTCGAGTCACACGCACTTGATCAATAGGAATG
ATAGTAGTCCGTCAATAGCGGGACACACAGTAACCCCCCAAACCATCTCACCGAAGGATT
CCATCCTGGAATTTGAGGAGAATGAAGCTGATGGCCAGTACTCGCCCCCCCTCTTCCCTC
AGCATCGCGGAGTTGCATTCGATACCATGGGTCACTTTAGCCAAGACGAGACAGCTCGAG
TACCCGGAACAGCAGAAGGACCACTGCAGCCTGTTATTGGGCAAAGTGGTCGGGATTCGT
CTTTCTGCCAAGGACATGCATTCACGACTCCAACTTCCCTTATTACATTGGGAGGGCGGC
AGCTGGCTTCGACGCCCCGCACCCCACATCAGATTAGGACGGAAGGTGTGGAAGAGATTC
GCGATGATGGAGGCACATACAGCTGCACCTATCACGGTTGCGACCTTCGCTTTGACTCCC
AAAAGGAACTACAAGCCCACAAAAGAGAAGGACACCGATCCGCGGGCTCAGGAAAACGTG
GCGAGAAGGGATTGCAACAGCAAAGTCAGCATGGGCCGCATACCTGCACGCGCCGAAATC
CAAGCACTGGCAAAATTTGTGGTTCCAAGTTTTCTCGACCTTACGATCTGACACGACACG
AGGATACTATACACAATGCGCGGAAGCAGAAAGTCAGATGTGACATTTGCACCGAGGAGA
AGCTATTCAGCCGCCGCGACGCCTTGAGCAGGCACTTCAAAGTGTGTCACGAGGAGCTTT
TTGAAGAACGGTTTGGCAGAGGACGACGTCGGCGAGGTTAACTGATAAGTCGCGACAGCG
CGTGGCATTCCGAGTGCCGTCCGCTATGGCCGCTGCTGCTGATATCCTCAATCATTTTTC
TGCCCTTCGCATGTCTTATTTGCGGTACGAAGATACTGATCTGTGCCATGTTCATGCATG
ATACAGACAGATAGTTTTGCCCGGATCAGAGTTGTCGAGGTGGCGTGAAAATGCATGGAG
GGTCCAAATGTGGACGCCAATGCCCCGCCATTTACCGCCGTCGTACCTGGTACTTGGCGA
CTCTTCGCCTTCTAATAATGGGGCTTTTCTGACATCATGCGAGTTCCGTGATTGGACGAT
CGGCGGGACGGAGGCACCGTTGGGCCAATTCTTTTTCGATGACAATTTCGCAATACCGCT
CCGCCGAACGCCGCTCTCCGAAAGGTCGCCGACCCACCAGTCATTGCGCTTTGTGACACA
GCCGAGCCATGACGTCATCATTGCACACACGACGTCTATGTCATCAGCACCCGAAACAGT
ACTTGTCAATCGCCTGGTCGAATCAAGGACCGCATGACAAGATGCAAGTTTTCGAGATAG
GCACACAGGCAAGGCCAGGGGACCGTCGACACCAGGACTTATCAGAAGCTGCATATATCG
TTCTTGCGAGTTTCGCAGCATCCTGCTGATTGAGGCAGTAAGCTGGGTTGCTGGACAAGT
TTCGCTTGCGGCGTGTTGCATGACAGGACATGATCACATTTCTAATTGTTCACAGGATGG
TTGGGTGATAGACTGGCTTGACGAATGGGTCTTCCCAGTGTATAGAAATGTAAAGCAGAA
GCGATATGGTATCGTTACAGCTTGGTTAAACAAAAATAGAGAGTCGCGGGGATGGTGATC
AAGTTGTGGATACTAGTATTGAACGATGCACGGAGACCGGATGCCGCCGCAGGCACAAGC
AGAATTAGTCAAGCATAGAGTTACGCGCTGAATTAGATCCTAGACACATGTACAACAAAG
AATTTTGGTGTTAAGCTCTGCCTGAGCCCACCTCGCTGCGACGTGCCCACAGAGTATGTC
GTCTTACGGCTCTGATTCTTTCGTACGAAATACTCTTTCCTGGGACTTAGGGTCTTTCTT
CCTCACCGTGATTGCATTACCGCATCTCTGGCGTCGGTATAATCAGCCGTAATGCCGGTC
CATAGTCGAAATTGATGCCATCCTTGTGAAATGAGGACTTCGAGACCCGGAACAGTAACC
CAATCAGAACGGGCATCAATTGCCAATTGCATCAACGGAGTGATCTCGGGCTTGTAAGCC
ATGTCTAAAAGAACGCGTCTAAAACGAACCGACGATGGCCGTTCAATAATGGCAGCCACC
AAGCCTCGTACGCCAGCGTCAATGCAACTATCTGCTGGGATAGTGCTGATGATGACACCT
GGAAGATCACCGGGAGGCAACGATGCGACTTGTTGCTGGTCGACAAGATGACGAATTTCA
ACGCTAGCAAAGGCCTCGGCTAGACTCTTGACGGCATCTGAATTGCGTGCACCAATGAAG
ATGGGCGAGAAGCCCAATGACTTCAGCGCAAAAATGGCGGCACGGCTGGTCCCACCAGAG
CCAACCACGAGGGCGCTTTGGCCAGGTTTGAGACTCGACTGTACGACGATGCCAGCTGCC
TTCAGTGCATGTACGATACCCATCCAATCCGTGTTATCTCCCCTAATGTGTCTCCTCTGT
CCGTAGGGTTCCCCTGGAAGAGGCACTAGAGTGTTGACAGCACCGATGAGCCTTGCGGCA
TCCGACAGCTCGTCCACAAACTCAAGCATGTCAATTTTCAAGGGAATCGTCACTGAAGCG
CCGCCGAAATCCTCACTTTCGATGACAGATTTGGTCGCCATCACATCATCCGTTTCGAAG
CGGGAATAGCTGTGGGGAAGCCCCGAGAGCTTAAACAGTGTATTGTGGAGGACCGGCGAC
CTGGAAGCCTCGATGGGCTTGCCAAAAAGATAGAATTTGGCACTCTTGATTTCGCCGAGG
AGAGAAAGTCCCTGCCGAACCTCGGCTGCAGAAAGTTGGCCTGGCGCTGCCTTAGAAGGC
AATGCCGGGTGTGATACGGGTGTGAAGAACCCGTTCAGGATGCGGCTGAGTTTTCCATGG
GGGCCCATATTGAGGAGAATGACGGGTTTGCTGTGGGCACCGGCAATCCGACTCCTAAAG
CTCACTAGGTCGAAGTTGTCCTCGATGCACCGAGCAACACCCACCAGTTTGATAATGTCG
CCGTATCGGAGGGCTGTGTTATAGTGCTGGACCCAAGCCGCATTTCGCCATGATAATGTG
CCCCGCAGGTCATGATGTGAAGCAATGATCCTGGTGCAGCCTTTGTTCTGCGCGACTGAT
TGGATCATATCGTTAGGTAGCGTCATCTCCACATCAAGGTACTCAACACCAGCTCGGACA
GCAAGGCGGTGTAGCTCTCGGATAGCGTCATGGCCGTCATCTGGAAACATGCCCCCCTGG
GATACCGTGCGTACCGTAAAAATGATGGGCAGTTCGGCAAATGAGCGAAGGAGGGCCACT
TGCTCCTCCACGGACGCAAACGAGAGGTCCTGAAGCAGGTCTACCCGCAGCTCGACAGCA
TCAGCACCAACCACGGCACGGCGTATTATACCCTGGGCTGAAGCCACATCAGGGACAGTC
GAGGACACGAAGAAAGTGTTCCGTTTGGCTATAAGTTTCTCCATATGGTGGGGACAACGG
ATCGCCGTAACAAATCGAAGAAAATCGGATGGCGGTCCCGAGAAATTCTCTGGCCCATTC
CGTGAAGATACTTCCCTCTGATGGGGACTAAAATACTGGAAGTTGCTGCAGTCTTGGTAC
CAAGATCGTCTCCGTTCGTAGACCTTGGCTATGTCTTCCGCATAGGCTGGGCGTGAGTCA
TCCTTCGCCAGATAGCTGATGATGTCTTCCGTCCTACGGCGGACAAGCACGACCTGACCA
CCCGCGTTCTTGTACGAAATCAATAGCTTGCGTGCGCTGGGCGTCTCGACGATGCCACCA
CCGCACGAGAAGACTGTCCCCCGTCCTTGTCGTGACATAGCTTCCTCTAGGAACTGAAGT
TCCAAAGACCGAAAGCCATCCCACCCCATCGGGCCCTTGATCATGTCGCAGATCGTTTGT
TGCTCTCTTCGCTCGATCGCCTCGTCCATGTCGACGAAATCCATGCCAAGAATAGTAGCC
ATCCACCTGCCTGCCGTTGTCTTCCCAGCTCCACGCATTCCAATGACGAAGATGGATTCG
CCCTGAATACCCTCTCCACGGGCCAAAACCCCGGGCTTGTCGACATCATGCTGTGGCACC
TCATCTTCACCACTCAGCCGGAACCCGAAGGATAGTGCCATTGTATCCCACCAGCCAGGC
CACGTCTTACCCACGCATTCTCGTTCCAAAATCGTGACAGGGGCAGGCGACAGAGCGGCT
AGCACGCTGAAACTCATCGCAACGCGGTGGTCATCATAGCAGTAGACACTACGAGGAGGA
GCGTGGATTTCTTTCAGGCTCACCCCCAGGATTTCGATACCGTCGTCAAGTTCCCGTGCC
TTCACACCAAATTTGGCCAGTTGCTCTTTCATAGCTAGAATACGATTGCATTCCTTAACT
CGCTGGTTGGCAATACCCGTGATACAGGTCGTGCCAGGAGCCACGGCCGCCACTACCGAG
GCTGTCAGGAAAGCATCTGTCATGGGCTCCATATCTACATGTTGGAGTGGCTTCAGTTGG
CCCAGTGGCGGTCCGCGGACGGTGGTGGAATGCTCCGTCTGTTCGACCGAGCAGCCCATA
GGACGCAGGACGTCGACAGCAAACCGTGCATCCCCCTGCAGCGACTGTGACCCTATGTTC
GGGATGGTGCACGCAGTTCCTGTGACGGCGGCCAACGCAAGAGGGTACGTAGCTGAGCTG
GCATCGCTCTCCACCACATATTCAACGGGGCTCTGATACGCGCCCTTCGGAATGTGATAG
GTATTCTCCTGCGTCTCGGATCTTCTGACATGGATGCCAAACGACCGCATCATGAGTATC
GTCATGTCGATGTAAGATTGCGAAATGGGCTTGCCACCAACCAGTCGCAGGGTCACCTCT
TCTCTCGCATATGGGGCTGCCATCAAGATAGAGGATACGTACTGCGACGACACAGTTGCC
GCCAGCTCTAGTGTGCCACCTGACAGCCCAGCGGCTGCAACAACCTCAAGAGGCAAACTT
CCTTCCCTGCCAAGATAGCGGATGTCCACTCTTTTTCTCCTCAGTGCATCAACGAGTGCG
CCAATAGGTCGCTCCTTCATTCTGGCATTTCCTGTGAGAACCGTCGACGAGGCTTCGGCT
GAAGGGCTGCAAAGAGCGACGACTGTTGTGAGAAACCGAGAAGCAGTGCCAGCATTTCCT
AGATAGATGGGCGCCGGGCTGCTATGAAGCTTGCCGCCATTACCATGAACGACGAGTATC
TCTCCGCCTTCTTCCCACGAAAATGTGGCGCCGCCAAGTTTTGAAAGTGCAGAAAGCATG
TATTCCGTGTCATCCGAGTGCAATAGGTTTCGAAGTTTGCACGGCCCGCGACCGAGAGCT
GCCAAAACAAGAGCTCTGTTGGAGATACTCTTGGAACCTGGAGGCGTAACAGTGATATTC
GGCCTGGCTGGCACACTCGGATGCACTTGAAGCGCAGGGCTTAATATCAGGCGTATAGCG
GTATCAACGACAGTGCTTGCCCTTTGTTCGAACGGTGAGCCAATGCCGGATAAAAGAACA
ACCTTCTTGACCGAGCCGTCGTTCTTCTTGTCCACTGCCATCTTTTCCAGTATCAGGTCT
ACAGGACATTGCTTTCCAGCCGTCCGCTCGGTGATGAGTCTGTCATGAAGAGACACAGGG
AGGTCGTAACTGGCAATGCATTTGACGAGCCGAGCTACAGCTCCAGGACTGAGCAGACCA
AGATGACGTGCGAGCTCAGCCTCTTTGACCATCCCAATGGCTACTGCTTCTCCGTGGAGG
ACCTGGGGGGTGAGAAGGGCCTCTATGGCATGGCCAATTGAGTGACCGAAGTTGAGCAAA
TTTCTCAGGCCTCCTTCTCTTTCGTCACGGGACACGATCTCGGCCTTCACACCAGCCGAA
GCCAACACAATGCGCTTGAGGATCGGGGTAATGGCCCCCAGCCTCGATTCTTTGTCGTCG
CCACTTTTCCGCACAATCTCCATCACGATGCTTGCGTCCTTTTCCAGCCGCTCGAACTCC
TCTTCATTTTGAATAGCCGCTGTTTTGATAACCTCGGCCATTCCGTTCACGAATTCCCGC
ACGGGAAGCGAATCCAGGAACATCAGGTCAATATAGACACGACGTGGTTGCCAGAAGGCG
CCAATAAGATTCTTCCCCATTGGAGTGTCGATGGCCGTCTTTCCTCCAATGGACGAATCT
ACCATGGCAAGAAGGGTTGTCGGCACTTGGACAAATCGAACCCCTCGCATGAAAGTAGCA
GCCACATAGCCTATCATATCTCCAATGACGCCTCCCCCTAGTGCGATTATGACTGTGTCT
CTAGTGCACTTCTGGGCGAGCATCCAGTCCTCAACTTCCGCTTTGGTTTCGCGGACCTTG
GAGGCCTCGCCGGGAGGGATCACATAGGTCAGAAGGCGTGCTGTCTTGTCGATCGAGGCA
TGGCTGAAAGCGCGTTGGAATGGCGGCACGTATGTATCGTTGAGATTCGTATCCGTAACG
AGAACATATGTCGAGCTTTGGAGGCTGCTAATGAGGTCGGCAGCGACATAAGAGAGCCAG
ATACTGTGGCCCACTATGATGCTATCCTCGCCGAGTATCGAAATACGATCTAGTGATGGG
TTCGCGATACCTGCCATGGTTCACCAACTTCTGAGTATCCGGTGCAGGTTTGGTGCGTCT
TGTCTGTGGGTGTAGCCGG
>comp164_c0_seq1 len=6370 path=[1:0-6369]
TGTTGGGCAACCTCTAGCGGCTGGTATGCCTGCACCGGGTGTCCGTTCGGGATCGTATCG
ATAGACCTCGTGACGTTGTTATGTACGTCTTGTCCTGGCTGACTTGCCGCTCCCATCTGT
TTTTCCCTCATCCTCTGCCTCGCCTCGATGATGGCCTTTCGCACGCTGTCCCTCTCCGGT
TCGACCGTGAGTGATGTCGGGACGCTGTACAGGACAAGCTGCTTGTCCGCCAAGTTCACG
CCAGCATACTCCCCTTGCGGGTTTGCCTTGATAATGGGCGGGATCCTGTTTGCGAACAGG
TGCTTCTCAATGTCCGGCAGGAAGAGGAGCTTCCCGTCCTCGGCCTCGCTTTCCGACGAC
GATAGCTCGTCGTCGAGATTGTAAATGTAGACTTTGTGCTTCGTGTCGTCTACCTGCATG
TACTGCTCATCCTGGCGGGCGGCGGCAGGTGTCCTTGGGTTGTGATGGCCGTTGATGGCC
GCTGCGCTGGTGTTGTTCTCGACTGGAACGTAGAGCTTCTGGCCGTTGCGTTCTAGATTC
AGCAGACTGAGACGCTTGTGCAGGCGGTCGCTCTCTTGCGACTCAGCCTTCCGCTTGCGC
CGGGGCATCGGACTCTGCTGCGCGAAGACGTCGGTCGCCATGGCGTTGCGAGGGTTGTCG
AAGCGATGGTGGTGCCCGTAGAAGAGCTGAGAAGGAGGATGCGATCCCTGCATGGAAATC
ATTTTTTGGGGGCCCCAGAAATCGCAATTGATGGACGTGAGCGCTGCAGTTGCGCGAATG
TGGGGTAGAAATTTCTAGCGACTTGTCGGGAATCTGCCGGATTTTACCCCTCAGACTGTC
TGCGGTCGGGACTTTCCCTCGCACAAATCGCGACGTCAATGGGAACGCGGCTCGCTCGAG
CATGCAAGCAATTGTGCCTTGGAGGCTTGGATTGAGACGGCCCCTTCTTTCAGCTGCAGC
CTCCAGATAACAGACCGTGACCGGACCCCTAAAGTGTGCCTTGTGTCACAGGAGAGTCAA
CCTTCGTCGCCTCCGGGATCGCAAGCACTTGAAATCGGAGAATCTGAGTCGTCGAGGATG
GAGAGATAACGGCGATTGCGGAACCAAGGCGGCATTGATCGATGATATCAAAAATTGGGT
ACCTCGAGACAGCGCACGGCGATGGCTGTGCTTTGGCTTCGGCTGGGTGGCAGTAGCAGC
AGGCTGTCACGGTTTCCTTCTCAGGCGTCGCAAAGCTGCGGCAGGAGTCGGCCTTGGAGC
GTCGGAGGGGCAGCTGGCATTGGAGCTGGTGCTGGTGCTGGTGCTGGCGCTGGCGTTGCT
GGAATTGGTGGTTGTTGTAGTGGGAGCTTGCGGCCGACTTTTGTATCATTGAGTCATCTC
CCCTGCCGACCTTTCTACAAAGCTCACTCTTCGCCTCCCCGATTCCAGACATTTCCACAA
CCCGCTCGCAAGTACCACACTTTCCAGACAAGCAAACCACACATCACAAAGAACAGAGAC
ATACCTCCCCTGCGACTTCTTTCAACTGCACACCGACTGCGCGCACCGGCCTTTCGCCCC
TTTTCAGTCAACGACATGGCGGAACTCGAGTGGACCGGGGTCAAGGTGCGCAAGACCTTC
CACGACTTTTTCGTGGAGCGGGGCCACACCATCGTGCCCTCCTCGTCGGTCGTCCCGCAC
AATGACCCCACCTTGCTCTTTACCAATGCCGGCATGAACCAGTTCAAGCCCATCTTCCTT
GGAACGGTCAACAAGACGGACGACATGGCCAGTCTCAAGCGCGCAGTAGACACACAGAAG
TGTATTCGTGCAGGAGGCAAGCATAACGACCTTGACGATGTTGGAAAGGACAGTTACCAT
CACACATTCTTCGAAATGCTGGGGAACTGGTCATTCGGAGACTACTTCAAGAAGGAGGCT
ATCGAGATGTCGTGGGAGTTGCTAACAAAAGTGTACGGGCTGGATCCCGATCGACTGTAC
GTTACCTACTTCGAGGGCAATCCGTCTGCGAATCTCGAGCCCGACCTGGAGGCCAAGGAG
CTATGGAAGTCAGTCGGCGTCGCCGACGATCACATTCTGCCTGGCAACATGAAGGACAAC
TTCTGGGAAATGGGCGACCAGGGCCCGTGTGGTCCTTGCAGCGAGATCCACTACGACAAG
ATTGGCGGGAGGAATGCTGCCCATCTTGTCAACCAGGACGACCCCATGGTGGTTGAAGTA
TGGAACATTGTCTTCATACAGTACGACCGGCAGAAAGACAAGAGTCTCAAGCCCCTCCCC
GCGAAGCATATCGACACGGGTATGGGCTACGAACGTCTCGTCTCCGCCCTGCAGAACACC
AGCTCCAACTACGCCACCGACGTATTCACTCCACTATTCCAGAAAATAGAAGAGGTAACT
GGCGCGAGGCCCTACACAGACAAGTACGGCAAGGACGATGAGGATGGCGTCGATACTGCT
TACAGAGTTGTCGCCGACCACATCCGTCTTCTCACCTTCGCCATTACCGACGGCGCTGTC
CCGAACAACGATGGCCGTGGCTACGTTGTCCGAAGAGTGCTTAGGCGTGGTGCGCGCTAT
GCAAGAAAGTACTTCAAGGTGGAAATAGGGTCTTTCTTCTCCAAGATCCTCCCTGCGTTG
GTCCAGCAGATGGGCGAGCAGTTCCCGGAAATTGTCAAGAAGCAGCAGGACATTGCAGAA
ATACTAGACGAGGAAGAGGTGGCATTCGCGCGCGCGCTGGATCGCGGCGAGGTGCAGTTC
GAGAGATATGCTAAGGAGGCGCTGAAGCGAGAGGACAAGAAGCTGGATGGCGCCTTGGTG
TGGCTCTTGTATGAGACGTTTGGCTTCCCGGTGGATCTGACCAAGATTATGGCGGATGAA
AAGGGAATGGTTATCGACGATGCCGAGGTCGAGGTTGCCAAGGAAAAGGCGCGTGAGGCG
AGCAAAGCTGTCAAGGACGCAGTCCAGACATTCGCAAAGCTCAACGTGCATCAGATCGCC
GAGCTTGAACAAGAGCTGAATATACCGCGGACGGATGATGAGGACAAGTTTGTGAAGGGC
GATTCCAAGGGCAAGGTCCAGGTCATTTTCGACGGCAAAGGCTTCCTCAAGTCGACAAAG
GACCTACCACCGAAAACTCCGTTCGGCATTCTGCTCGACAAAACTAATTTCTACGCCGAA
TCGGGAGGCCAGGTTGCGGACACCGGCCGGTTGGTGATTGACGGGTCTTCCGAGTTTAAG
GTGATGGACGTTCAGGCGTACGGTGGCTACATCGTTCACAACGGCTACCTGGAATACGGT
CAGCTATCCTCAGGGGACGAAGTTATCTGCGAGTACGATGAGCTACGGCGGCAACCTATC
CGGAATAACCACACAGGGACACACATCCTTAACCACGCGCTAAGGGAGGTGCTGGGTGAT
GATGTCCATCAGAAAGGTTCGCTCGTGGATGCCGACAAGCTTCGGTTCGATTTCTCGAAC
AAGGCTGCGGTGGGACTTCCCGAGCTGCGCAAGATCGAGGATATGTGCAATGCGGAGATC
AAGGCGAACTACCAGATCTTCGCCAAGGATGTCGACCTCGATCTCGCGCGCAGCATCGAG
GGATGTCGCGCTGTATTTGGCGAGACGTACCCCAACCCTGTTCGAGTTGTGTCCGTTGGC
ATGGACATTGATAAGATGCTTGCGGATCCCTCCAACAAGGAATGGCGGAAGTATAGCGTC
GAGTTCTGCGGTGGTACACACGTCGAGCAGACAGGCATCATCAAGGACCTCATCATCGTT
GAGGAGTCTGGTATTGCGAAGGGTATCCGTCGCATTATCTGCTATACAGGCGAAGCTGCG
CATGAGTGCCAGCGCCTCGCCACGGAGTTCTCCAAGAGGCTAGATCTTTTGGATAGGATG
CCTTCGGGTCCCGAAAAGGAGCAGGAGCTCAAGACATGTGGCGTGGACTTGTCGAAGCTG
ACCATCTCGACTCTCACCAAGGACGACCTGAAGAAGCGATACGACAAGATTGCGGCCGTC
GTTCTTGCGGAGCAGAAGAAGCGGCAGAAGGCCGAGTCCAAGACCGCTATGGATACGGTG
CAGAATCACTTCAAGAAGGACGAAGAGGCGAAATGGTTTGTTGGGCGGCTGCCCATTTCG
GCGAACGGGAAGGCCATGTCGGAGGTGGTCAACTACTACCGCAGCAAGGACAAGGAGAGG
TCCGTCTACGTCTTCGGTGGTGGGGAGGAGGAGGGTGCGGTCTGCCATGCTGTTTACGTT
GGGACGCACCTTGCGTCTAAGGGCGTCACGGCCGAGGGGTGGGCGACCACAGTGAGCGAG
GTCCTCGGCGGCAAGTCAGGCGGCAAGGAGCCGACGAGGCAGGGCCAGGGCACGAAGCCC
GAGAGTATCGACGAGGCGGTTGCCACTGCGACAAAGTGGCTGGAAGAGAAGCTCAAGGTG
TAGACAATGTGCTTTCTTAGGCGTAGCTGTCGGTTTGGGGGGACATGTGTAAACGATAGA
CCAGTGAGGTGATCTGGATCATGATGTGAACTTTGGCTTCGCCATGTTGTCTTAACACGG
AGCATATTCCAGTTCCCTAGCAACTGTATCTTCAGGTGCTTTCAATCCACCTGGCACACC
CCGTATGACCGGTTCCTTGTCTTCTACGATGGGTATATCTACACAAACAGCCCCAGCCCC
AGCCCAGCCAAACCAGCAGCCCCCCCAAATCCAACCTCACATCCTCCTCCCCTAGCTCAG
GTTTCTATATATACAGCAGCACATTCCATTCCAGACCGCGCTCGCCGCGCAGTCAGGTCC
TACAGGGTACAAAAGACGCTCGCGTTCCGGTAGTAGTCGAGCAGGGGGTTCTCGCCCGAG
CGGGTCTGGGTCTCGTCGACGTAGGCCCAGCGGTTCATGAAGGCGCTGTGGGAGAAGACG
CGGGTGAGCTTGCCGGTGATGGCACGGTAGACGGCCTCCATGAGGCGGAAGTCGGTGGGG
AAGAGGATGTCGAAGTAGCCCTGGTGGACCAGGGGTGTTGTGACGGGTACCATTCTCCTC
TCGAACCGCGTCTGGACAACAGGTGCGTTGAGTCCCTTGACGGCTTGAGGAAGAGAGTGG
AAGTCTGAGGCTAGAAGCCTGTGGGCGGGAAAGTGCCGCTCGAGGATGTCGAAGAACTGC
ATCAGGCGGGTGGGGACAAACTCCGGTTCCGAGAGGTTGCCGACGAAGGGGACGTACTTC
CGCAGCTTCCGCACGAGCGGGCGCGTCGAGTAGGGGGTCGGATAGATGCCGCCCGTGGCG
GCGTGACGGACGCGAAAGTAGCGGGCCGCCACGGGATCGAGCTCGTGCGTGTAGAACTCG
AAGAAGTCGCCGTGGGCGTCGATGAGCACGTGGGCCTGCATGGGCTGCTCCGTCTCGACG
TCGTAGCGGATGCCGTCGTGGGCAAAGTTGTCGAACACCTCGGTGGCGAGGAAGAAGCAG
GGGGAGGGGATGGTCTCGCGCCAGTCGAAGATGGAGGTATTGATGATCTCCACCTTGTCG
GCGTGGTCGCCGGCCAGGGCGCGGCGCTGCTGGCGGGCCAGCTGGGACGAAATCTCGATG
ACGCGGTACTTTGTGCGGTCGTAGACGTTGGGGTCGACGGCGCGGATGTAGTCTAGGATG
TTGAGCATGAGGGTGCCACGGCCGGCGCCCATCTCGTAGATGATTAGGTCGTGGTAGGGG
TAACCCTGGATGTGGTAGTTGGACACGAGGTAGCGCGCCATGGCCTCGCCGTAGTGCGGC
CGGAAGAGCTCGGTCGGGGTGTGCCAGAGCTGGCGGGTCGGGTTGGGGCCCTCGCTTTCG
TCGAGCCGGTCCTCGAACTCGATGTAGCGCCGGCCGAGCTCCGAGTAGAACTCGAGGTTG
TCGCGCATGGCGGGGAAGTCGAAGGGCTCGCCGGGGGAGAAGATGACGGCTTCCTTGGAG
AAGTAGCCGTAGTGCGGGTTGTAGAGACTATCCTCGATGAAGTCTCGTAGGAGCATCTTG
ACCCGCCGCGGCCGCTGTGTTCTTGTCCGCAGATCCAGCGCCGTCACTCTTGGATACTCT
TCGAACTCCCTGCTACGATCTTCCGGATTCATGTCGCTCCGCTGCTGCCACTTCCCATCC
AGGACCCGTCCAACCCACGCCGTTCGTATCTGCTCCTGTTTCCGTACATCGAGAGTGCCG
ACCCTCTTCAATCCCGCCAGCGGCGCCCGTGCTAAGCGTGCCGGCCGCCGGCAAACCTGC
CGTATGAGTCCCGTTATCGCGGGAGATTCCATTGCGACCGGAGTTGCAGCATGGCTGGTG
CTTTCGATCCCGGAACGAAGAAGAAGTCCAGTTGGCTGGTCTCGTGCGCTCGGTTTTATC
TCTCCGCAAG
>comp165_c0_seq1 len=265 path=[1:0-264]
GTGATGGCGCCTTTAACCTTAGTTTTAACGCTTTGTCTTGTATTTGTAGTTTTTAACTTC
TTTTGTACTTAAGCCCTTCCTCGAGATCCCAAGCGGCCTCGCCGGGTTCGATTAGATCCC
AGCCCGCTCATCTTTGATCAAGGGCAAGCGTATGTACGGGTATGTACGGAATTAACAACA
TCGCCAGCTCTATATGGCCTTCCAAAACGTGGCCGGTTTCATCGTCGCCCATTACACACA
CAAGCCACATCATCCACACTTTCAT
>comp166_c0_seq1 len=1819 path=[1:0-1818]
TAACTATAGTATTTATATAATTTCGATATATTTATATTATTATGTAAGATTTTAGACGGA
CCCCTCCTCTTAGGATATCTGGCTTATGCAATAAAGAATCCTTCGATGCTATGTCTCGAA
TAAGGGGGGTCCAACTGTAGCTAGACTCTATGTATGCTTCCACTGGTTTCGTTGAGAACC
GTTGCGCCGTGTAATTGCCCCGCCCGTGATTCGCTAGTCGAAAGACCGCCCGAGAATGAA
ATCCTTGCGCCTCGCGTCTTCGCGGCAGCGCCCTCTACGCCCTGACACCGAGGACTTGTT
GAAATACGTCCCAGGAATCAAGCTCTGTGCTGCTTAAAACTTCAACTGCTTCTTAGAACT
TCAACTGCTTGGGCTTCTCCCAGCTGAAGTTCTGGTTGGTGCCGAAGTGGCCATTCTTGG
CCGTCTGAAGGTAGATGGGATGGTCCAGGTCGAGCTCGCGGACAATGACACCAGGCCTCA
TGTCGAAGTTGTCGCGAATGATCTTCACCAGTTCGGCAGTGGTCTTCTCCGAGGTGCCGT
ACGTGTCCACATTGATCGATACGGGCTCGGCAACGCCAATGGCGTACGACAGCTGAACCA
GGACCCGACGGCATAGGCCCGATGCAACAAGTGACTTAGCAATCCAACGCCCAAGGTATG
CGGCAGACCGGTCAACCTTGGAGAAGTCCTTGCCCGAGAAGGCTCCACCACCGTGAGCAC
CCCAGCCACCGTAGGTGTCGACGATGATCTTTCGGCCAGTGAGGCCAGCATCCCCCTGAG
GGCCACCAATAATGAAGAGGCCGGAGGGTTGGATGTGGTAGATGGTCCTGTCGTCTAGGT
ACTTGGCCGGGATCGTCTTCTTGATAATCTTCTCCTTGATTTCCTTGCGGAGCTCCTCGG
TAGTGATATCGGGGCTGTGCTGCGCCGAAACGACCACGGTATGGACCCGAACCGGAACGA
CGGCGCCGTTGTCGTGCTTGTATTCGATTGTGACCTGAGTCTTGGTGTCGGGCCGCAGCC
AGGGGAGGCTTCCGTCGCGTCGGGCAGCAGCCATGGCAGCGTTGAGCTTGTGGGAGAAGA
GAAGGGTCAAGGGGAAGAGCTCTGGAGTCTCATCGGTAGCATAGCCGAACATGATACCCT
GGTCACCGGCGCCGAGCTTCTCGAGCGCCTCCTCGTAGTGGAGTCCCTGAGCAATGTCAG
GTGATTGCTCCTCGATTGCGACGAGGACGTTGCAGGTCTTGTAGTCGAAGCCCTTGGCCG
AATCATCGTAGCCAATATCGCGGATAGCTTCTCGCACAACTTTCTGGTAGTCTATCTTGG
CCTTGGTAGTAATCTCGCCGAAGACCATGATCATGCCCGTCTTGGTCGCGGACTCGCAGG
CGACCTTGGAGAGCGGGTCCTCCTTCAAGCATGCGTCGAGAACGGCATCCGAGACCTGAT
CGCAAATCTTGTCGGGGTGTCCTTCACCGACTGACTCGGACGTGAAGAGGAAAGTGCCCT
CATTGTAGTGCTGCCACGAGGACAGCTCGGCGTGGACGCCGTTAACGCCGTTTGAGGCCA
TTGTCCCTGGAGTTTCTGGAGACAAGAGGAAAGGGAGATCGGAACTGCGGCGGGCGGTCT
ACAAAAGCAGGGGCAGTGGGGGATCGAGAATTTTTTGATTCGCCTGGGTCCGATGTTCGG
ACACTGGACAACTGACAGATGCACTGTGCCAATTGCTTGCTTGATTGGTGTAGTGTGAGA
AGGGGAGGAAAAGGGAACTCGTTTGAAGGCGGAAGTGATCACTTTTCTAGAAGAGGGGTG
GAAATTGTGAGGAGGCCGG
>comp167_c0_seq1 len=2092 path=[1:0-2091]
GGAGTGTGTCTTTCCCACCTCCCACTCAAAAATTTTCCCTTTTTTCTCCTCTTTTCTTCT
CGCACCAATATTCAGCCTTCATTCCAGAATACGCCAGAAGAACACTACCAAGATGCATTA
GCAAAGTTGCCTCCCGCGTCTTCGTAACACGCTGCCCACCATTCAATCACAGCGGAAATT
ACCCTTTCGTGCCCAAAACCAGCCATCAGTTCATCCTCTCGAGGTTGACCTGAACTCCAG
CACTGCGTTGCGCAACAGTTCAAGTTCTTCACACTCCGTAACCATTCCCCCGCTAGACTT
CACAGTCTTTACCACGGATCATCCATCACCATGGACTACCCAAAGTACACCATCTCTGCC
GGCCCAACCCGTGCAACAGCCGAACCCGCCAGCAGCTCAACAGGACTTCGTCTTGTTCGA
CCAGCCTTCGAGGCCACGACCTAGATACCCAGCAGTCCGATCTGGTATACCAGGTCACAG
GAGTCGTCGTCGCCACTCAGCTCACCATTTACGAGTAGCACAGATCATTCAATCGACGCC
CAATCCGACACACATTGTCCTGCCTAACAGTCTGCTTTACGCGCCATCGGCTCACGTTTC
GTCACCATCGTCCGGGAGCACATCTATGCCAGGACGTCCACCTGTACCACTGTTTCACGA
GGGGGCAAGGAGCTTGCCACAAACCCCTGCCAGCATGGACATCAAAGATTCAGAATTTGA
CGATCTGGCTCGGATGAACGCTGGGGCGCCTGGTACCGCGTACTCATCGCCTGCAATGCC
CACTGGCTTGGATTTCACGACGAGTGCATCAAGCTCAACCACGAACATCGGCACTGTGTC
ACCCCAGGACCTCCTGCTCAATGAACCCTACATGTCCGCTCCTGGCTCCACGGCGCTTAC
AACGCTGACTTCACCGTCCCTCTACGGAGGCTCTCCCGATTTGAACGAGAGCTTTGATGT
GTCGCCCAATTTCGGAAGCAGCGACTTCGACAGCGGGTCAAATGACCCCTGGTTCCCGCT
CTTTCCGGAGGCGCCAACGCAGACCATCGAGTTTGCCAACGCCTCGCCATCAGAGAAGTC
GGATGAGCTCGAGGTGGTCGATGTTGGGTTAGCGACAACTAAGCGGAAAGCCGGCACCTC
GCCCACGTCCGGTCGCCACTCCTCCATTGCTGGTGTCAACTCTCGACGTCGTGATAAGCC
CTTGCCTCCCATCATCGTGGAGGATCCAAATGACACGGTCGCCATGAAGAGAGCCCGTAA
TACATTGGCGGCCCGCAAGTCTCGAGAACGAAAAGCTCAACGCCTTGATGAGCTGGAAGA
TCGTATTCGAAAGCTGGAAGCTGAAAGGGATCACTGGAAGAAGATAGCATTGGATCGAGC
AGGGAGCCGTTGACGTTTCTTGTTTCTTGTTTTTCACCTATTACATATCGTTAAACTTGC
TCCGTCCGATGATGAGCCCCGCATGTCGTCGGCATTGAAACGCATGAGGGGGTGTCTTTT
ACACTTGGTGAGGTCGTCCGAGGTTTGTATGAATAGTTTTAGCCATTCCTAGATTGTTGA
GAAAAGTTTGTTCTCCGAAAACGTGGTGCGATTCAGCCGCCCCTGTATTTATTGTCCGTG
TGCTCCTCGTGGTCCCGTTCACCGTAGATCTTATGGTAGGATGAAAGACTACTTGAATGA
GCCAGGCCCGAGATTTCGATTACACTTGCACGACCTTCTCCGTATGGGAAGGAAACACGT
TATCGTCATCAGCCTCGTCTTGTTTGGCCATATTAATGACAAACTCCTTGGCCCTCTCTG
ATGACACACACTCATACACGGGGAATTCCTTCACCGACACCCTGTTCTGGAACAATTCGT
CCAGTTCCTCGAGAGTTCTTCCCTTCATCTCAGGTAGGAAGAAGTAGAAGAAGACAAAAG
TGGCCAAGTTTGAGCCGGCCCATATGTAGGCATACTTGGCGGACCAGTTGAGATTTTCTT
TGTTGATGAAGTACGGTGCGGTAAAGGATGTCAACCCTGTGAGTTAGCCAGAAGGAATGT
GTTAGCTCAGGCCCTCAGTAAAAATGAACCATGCAGAAGAACAGTAAAGATA
>comp168_c0_seq1 len=4217 path=[4195:0-4216]
AACAGCGGTCCGTGGCTTTGCACACAGAATTACCCAAAACTGGAGCGGGTGGGCGATTTT
TTTGACGGACCTCGACATCATCAACCATCCACAGCACAAACGATTCCAACGAGAGCTTCA
GGTCTCTCACTTTTTTACCACCAAAACTTCGCCCTTAAACATCCTGCCTTCATTCCAAAG
AAGATATGGGGGGCAAGTCCGCTACCAAGGCCGCTTACTTCGATAAGCTCAAGAGCCTGT
TGGAGGAGTACCAGTCGGTCTTCGTCGTCGCCATCGACAATGTCAGCTCCCAGCAGATGC
ACGAGATTCGCCATGCCCTCCGCGGGCAGGCGGTTGTCCTGATGGGAAAGAACACCATGG
TTCGCCGTGCTCTCCGGACATTCATCGCCGAGTCGCCCGAGTACGAGCGCCTGCTCCCCC
ACGTCCGTGGCAATGTCGGCTTCGTCTTCACCAACGGCGACCTCAAGGACATCCGTGACA
AGATTCTCTCCAACCGCGTCGCCGCCCCTGCCCGTGCCGGTGCTATCGCCCCGGCTGACG
TGTGGGTGCCCGCCGGCAACACGGGCATGGAGCCCGGCAAGACGTCCTTCTTCCAGGCCC
TCGGTGTCCCCACCAAGATTGCCCGTGGTACCATTGAAATCACGTCGGATCTTAAGCTCG
TCGAGGCCAACACCAAGGTTGGTGCCTCCGAGGCCACCCTTCTCAACATGCTCAACATCT
CGCCCTTCACCTACGGTCTCGGCGTGACCCAGGTCTACGACCAGGGCCAGGTCTTCCCGC
CCAGCGTGCTCGACATTGGCGAGGAGCAGCTCCTCGCCACCCTGTCCAAGGCCATCAGCA
CCATTGCTGCTGTGTCGCTGGCCATTGGCTTCCCCACCATGCCGTCGGTTGTGCACTCGC
TCGTCAACAGCTACAAGAACGTCATTGCCGTCGCCCTCGGCATCGACTACAGCTGGGACG
AGATTGCCGAGCTCAAGGACCGTATCGAGAACCCCGACCAGTACGCTGCTGCCACCACAA
GTGCCGCTGCCCCCACCGAGACCAAGGCCGAGGAGAAGGAGGAAGAGAAGGAGGAGGAGG
ACTCGGACGATGACGGTGGCTTCGGTGGCCTCTTCGATTAAACACAGTCGGTTATGTGAA
AGGATCCTTCGGCTATCTACGCCTTCACCAAAGGGTTTACGAATGTCATGCGGAACGGGA
AAACTAGGGAACTCTAGACCAGCTGGAATATACCTCCAACAATCTGGCCAAGCTTTGCCT
CTCATGGCAATGTATGCAGTGATGTGATGACATGGCGTCTGCGAGCAAGTCACTAGCATC
TGTCAGTGCTAATATATGCGTGGTACATGCCTCAAGATTTGCCCCTTTCCCCGATGCGAT
AGCCCTCCATCGCAATGGGTGAGACCAAATTTCCCAATAATCGTGACGCTACTCCGTGGC
TTAACCTACAACTTCAACGGTATTACCTCCACTTGACGCGGATGATGTTTCAGCGGGAAG
TGAAGCGCTGCCCAAATGGTTGTCGTAGCCTTGTAAAACCTGCTCCGCCATGTTGATTGC
CTGCTCAGGCAACCCCGCCAGCCGGGCAACCTTGAGGGCGTGGCTCTTCCTGTTGATCCC
CTTCCGTAGCTTGTGTATGTAGATGAAACCACCCTGTCCGTCTTCCTCGACGTCAGTGCA
GTACATGTCCACGGCGGGGCCCCTCTCTCCCTCGGGCGAGCACAAGCCTGCCCGCGCCGC
CAGATCGGCGACGGCGTGGAAGTGCGTCGCAAAGAGCGTCCTGCACTGGTTCACCGTGAC
GAGGTGGTGCAGCGCCGCAAACGCCACGGCGGTGCCGTCCTCGGGCGTGGTGCCGCGGCC
GATCTCGTCCATGATGACGAAGGAGTAGGGCGTTGCCCCCCGGAGGATGTGCGCCGTCTC
GAGCATCTCGACCATGAAGGTGCTCTGGTCGCGGTACAGGTTGTCGGCCGAGCCGACGCG
GCTGTAGATTGCGTCGACGACGCCGAGCTCGGCGTAGCTGGCCGGCACGTAGCATCCCAC
CTGGGCCAGGATGGTGATCAGGGCATTCTGCCGCAGGAAGGTGCTCTTGCCCGCCATATT
GGGACCGGTGATGAGCCAGAGGCGGCCGTTGGGGGGGTTCCCGACCAGGCAGTCGTTGCG
CATGAAGGAGCGGCCCTGCTCCTGCAGGCCGCCCTCGACGGTGGGGTGGCGGCCGGCCAG
GATGGTGTGGGCGGTTGAGTTGTTGAGTATCGGCCGCACGAGGTTCTGCTCGCGGGCGAG
GGAGGCGAAGGAGGTGGCGATGTCGAGCTCGTCGAGCACCGCGGCGTTGCGCCGCAGGCG
CACGAGGTTGAGAATCACTTGTTCGCGGAGGGCATGGAAGACGCGCTGCTCCTCGGCTCG
GATGTGGAAGCGCGTCTGGTCGAGGCGCTGGCCGAGGTGGGTCCACTCGGCGAGGTGGAA
GGAGCGCGTGGACCGGCTGGACGAGATGGACTTGATGTCGGTGAGGGTCTGGGCGTCCTT
GCCCTTGACGTGGCAGATGTGGCCGAGCTGCGGTGTCCACTTGAGGATGAGGGTCTGGGC
GGCGTAGCGCTCGCGTAGGCCCTCCTCGAGGGACGCCTTCTCGCTGATGAGGTCGGCTAG
GGTCTTGTGCAGCTTTGCGAGTGCCTTGCTGGCGTCGGGGTTCATGATCCAGGCTTCGTT
GTCCTCGCCGTAGTACTCGCGGATAGAGTTTGGTTTCTTCTTCTTCGATGATTTGGGCAG
CAAGGAGGCATCCTCAGTGGAGCCCTGCGAGGAGACGACGCCCTGGGCGAGGGCCATCAT
TTGCCCTGCCTGGTCTTCCTCCATCTCATGGCGGTACACAATGCCATCCTCGTCAATGGC
GTTCTTGATGCGACGGGCAAGCTTGAGGGGGCCATCGAGATGGATCCTGGCCGCCAACGA
GGCCAAGCAGTCGCCGCTCTCGGCCCGCTCCTGGAGCATGCGGACGATTTCGGCCGTTGC
ACGAATGGTGTTGGCCAGTGCCACGAGGTCGTCCGCATCGCCCCGGCCGAGAGCGAACTT
CTGGACAAGCCTCTGCGAGTCGTGACTTCTCCGCAGCAAAAGAACAATGCCCTCTCGGAG
CGCTTCGTCCCCGATGAACTTGGCGACGAGATCCTGGCGGGCGCGAATGACGTCGAGACA
AGTGGAGGGAGCGCTCAACCATTCATGCAGCAGCCGCGCACCGCTTTTGGTAACGGTGCG
TCGGATGGCATGCAGCAAGCTTCCGCGGAAGAAGCCATCGCGAATGGTTTGTTTGATCTC
GAGGGCCCGCAGGCTGTTCTTGTCGATGTTCATGATATGCATGTTCTCGTAGCGGAGCGG
TGGCTGGAGCTTCATGCTCAGGCCCTGCAGCCGGTCCTTGACGTAGTGCAGGACGAGGCT
GCCGGCCGTGATCTCGTCCTCGGAGAAGGTGGGCCGGGCGTCTTCGGGGATTTCGGACTC
GAGCATGGGGGTCCATTCCGGCAGCTCGAGCCTCGTCTCTCTGGGCGCATAGGTTATCAG
ATGTCGATCCTCGGCCAGGATACTAAAGATGATGTGGTCCTGCTGGGTCTGGAAATCCCG
GTCCAGGATCACCTCACGTGGGCACACCCGAGAAAGGACGGACGAGAGCGAGGCTAGGTT
CGTTGATTGGGTGAAAAAGTGGCCAGTCGACAAATCGAGCCATGCCAGGCCCAGAGGGAC
AGGTTGAACGCGGAGAGAGGCTGGTATGTCGGCCGCCTCCCCATGGGCCGGTGCGTCACA
AACCCCGCCGGCAGTCGTCTGATATTTCTCGGCCGCGGTCTGGTCCTCGGTCTCGCCTAC
ATGTATGGCCATTACGTAGTTGTTGGAATATGGATCCATGAAGTTTTCATCTATGAGCGT
CCCTGGAGTAATAACGCGCGCAACCCGTCTGTCATGCATCAGGCCGCCCGATTTGACCTT
TTCCGAAGCATCGTTGGGGAACTCTTCGGCGATGGCCACGTAGCGGCTCAGGTCTTGCAC
GAGAATCTTGAGGAATCGTTCTAGCTGGAAGAAGGGGAATCCCGCCATTGGTACTGCCCC
GGCGTTGGTTTTCTTCCGGGCTACTTTCAGGTTGAGGAGCGGGCCGTATTCTTCGGCATG
TTCAAAGTAGAGCTCGTAGAAGCCGCCCACTCGCGTCAGAAGCACGCAGTTGTCAAACTT
CTGCATGTTCTGGCGGG
>comp169_c0_seq1 len=1311 path=[1289:0-1310]
GGGTTTTCGTGCCCACCATTATTTCTGCTCAAGGTTGGCTCACATTTTTGTCAACTCCAA
TCCCACCTACGACCCGATCCTCATCACGATTTTTTACCTCTAGTGATTGATCGCAAGCAG
ACACAATGGCGATCAAGCACAACAACCAACTGGTGAACAACCACTTCCGCAAGGACTGGC
AGCGCCGCGTCCGGTGCCACTTTGACCAGCCCGGGAAGAAGGTCTCGCGCAGGACTGCCC
GTCGGGCCAAGGCCGCTGCTGTCGCTCCTCGCCCCGTCGACCGTCTCCGGCCTGTTGTGC
GATGCCCGACGATCAAGTATAACCGGAATGTGCGCGCTGGCCGGGGTTTTACCCTCGCTG
AGCTAAAGGCCGCTGGCATCCCCCGTCTTGTCGCCCCGACAATCGGCATCGCCGTCGACG
GCCGCCGCCAGAACCTCTCGGAGGAGTCCCTCGCCGCCAACGTCGAGCGCCTCAAGGCCT
ACAAGGCTCGCCTGATCGTGCTTCCACGGAAGTCCAACAAGCCCAAGGACGGCGAGGGCA
AGTTCTCGGACCTGTCCAAGGAGGACATCACCCGGCACATCTCCGAGGTGATGGCCATCG
CGCCGACCGACCAGAAGGTGCGCGAGGTCAAGAAGTCGGACATGCCCAAGGCGATTGAGG
GCGGTGCCTACCGGAAGCTCCGGCTGGCTAGGAGCGACGCCCGGTTGGCGGGCGTGCGGG
AGAAGAGGGCCAAGGAGAAGGCCGAGGCCGAGACTGCCAAGAAATAGACGGTGGTTGGCG
GTGCTCGGTGAAGGGTCGTGGTGGGGGGCAAAGGAGGGGGATCTGTTCTGTTTTGCTCAA
GCCATGAATCAATTCCAAGAGGGTTTCTTTTTTCCGGACGGAACAGGCGAAAAGACGGGG
CTGTCCCGCGTTTTGACCAGGCATGTAGCGGGCAGATGGTTGGACGATACAGGGACCGGC
ATCAAATGATGAAATGCATTCAAAAGTATGGTCTAGTGTTGTGCGTTCCGTGAGGTGAGA
GGTCGGGACATCAAGATCTCTGCCTGGGTCATGAACGCTATTCTCGTAATACCTCAAAAC
CCATCTCTATATGCAAACGAATCCAACAACTCATCCGACGCCCTCTTATCATCCTCCTTC
CTCTCCCCCTCCTTCTGCGCCGCAACCATCTCTCCACCCTCCTGCAACATCCTCTCGAAG
AAGTGCTTCCGCAGCGGCGGCAGCTCCTCCCCCTTCCACCTCAGCACCTCAGCCACCATG
ACGAGGCAATTCTCCCGATCAACCCTCTGCATGCCCTCCCGCCCCTCCGCC
>comp170_c0_seq1 len=4683 path=[4661:0-4682]
CGAAAAAAAATTATTTCAACCTCGTCAACCAGCACTTCTTCCTCCGACCTCGTGCATCTT
CGTTCTTAATCCTTCACTCTTACCCATCATCCCCATCACATCCATCAACAGCGCAGCATC
CGCGCCGTGTCATACATAACCTAGCATCATCAGAGTAACAAAAACGGTGCTTCTCTCTTT
ACCTACTCATATCCATAATCAAGATGCATGCTGCCCGGCTTGCCCGTGCTCTTCCCAGAG
CTTCGCCTCTAGCGAGAGCATCCCCTCTGGCTTTCCGCCCGCTCGCCTCGCGATATGCTG
CACGGTTTGAGTCGACAGAGACAAAGGTTCAAGGACCTGTAATTGGCATTGATCTTGGCA
CCACAAACTCGGCAGTGGCCTTCATGGAAGGCACCGTGCCCAAGATTATCGCCAACGCAG
AAGGTGCCCGCACCACGCCGTCGGTTGTCGCATTTGCGGAAGATGGCGAGCGTCTCGTTG
GTGGCCCGGCTAAGCGACAGGCTGTTGTCAACCCTGAAAACACCCTATTCGCCACCAAAC
GTCTGATTGGAAGGAAGTTTACGGATGCCGAGGTACAGCGCGACATCAAGGAAGTGCCGT
ACAAGATCGTGCAGCACAGCAATGGCGATGCCTGGGTCGAGGCTAGAGGCCAGAAGTACT
CACCGTCGCAGATTGGTGGCTTCGTTCTTCAGAAGATGAAGGAGACGGCAGATGCCTACC
TCAGCAAACCGGTCAAGAACGCTGTCGTTACTGTCCCCGCTTACTTCAATGACTCGCAGC
GTCAAGCCACCAAGGATGCTGGCCAGATCGCCGGTCTGAATGTTCTCCGCGTCGTCAATG
AGCCGACTGCTGCCGCACTGGCATATGGTCTTGAAAAGTCCGCCGACAAGGTCGTCGCGG
TCTACGATCTTGGTGGCGGCACCTTTGATATCTCCATCCTTGAGATTCAGAACGGCGTCT
TTGAGGTCAAGTCTACCAACGGTGACACCCATCTGGGTGGCGAGGACTTCGATATCCATC
TCGTGCGACAGCTTGTGCAGCAGTTCAAGACCGAGTCAGGCATCGATTTGTCCAACGACC
GCATGGCCATCCAGCGCATTCGTGAGGCCGCTGAGCGTGCCAAGATCGCCCTGTCGTCGT
CGGCTCAGACTGACATCAACCTTCCCTTCCTCACAGCTGATGCCTCGGGCCCCAAGCACT
TCAGCACCAAGCTCACCCGTGCACAGCTGGAGAAGATTACGGAGCCTCTCATCAAGAAGA
CTGTTGAGCCCGTCCGCAAAGCTCTCAAGGATGCCAACCTCGAGGCGAAGGACATCCAGG
AGGTCATCCTTGTTGGTGGTATGACGCGTATGCCTAAGGTTTCCGAAACTGTCAAGGGCA
TCTTCGGGCGCGAACCGGCCAAGTCTGTCAACCCTGATGAGGCTGTCGCCATGGGCGCCG
CCATTCAGGGTGCCGTTCTCTCGGGCCAGGTTCACGACCTTCTTCTTCTGGACGTTACTC
CTCTGTCGCTTGGCATTGAGACCCTTGGTGGTGTCTTCACCCGCTTGATCAACCGTAATA
CGACTATCCCCACCAAGAAGTCTCAGGTCTTCTCCACTGCAGCAGACTTCCAGACTGCTG
TCGAGATCAAGGTTTTCCAGGGCGAGCGTGAGCTTGTCAAGGACAACAAGCTCCTCGGCA
ACTTCCAGCTCGTGGGCATTCCGCCCGCGCACCGGGGCGTTCCTCAGATTGAGGTTACCT
TTGACATTGATGCCGATTCCATTGTCCACGTCAACGCCAAGGACAAGTCCACCAACAAGG
ATCAGTCCATTACCATCACCTCTGGCTCCGGTCTTTCTGAGAGCGAGATCCAGCAGATGG
TTGAGGACTCTGAGAAGTACGCCGAGCAGGACAAGGAACGAAAGGCGTCAATTGAGGCTG
CCAACCGTGCGGATAGCGTCCTGAACGACACCGAGAAGGCGCTCAACGAGTACGCCGACA
AGCTCGACAAGTCTGAGGTCGATGGCATCAAGGAGAAGCTTGCCTCCCTCCGTGAGTTCA
TCGCCAAGTCGCAGGCTGGCGAGGGCACTGCCACTGCTGCGGAGATCAAGGAGAAGACGG
ACGAGCTCCAGATGGCCAGCCTCAACCTCTTCGACAAGATGCACAACGCGAAGAAGGCCC
AGGAGCAGCCTTCGGGACAGCAGGAGTCTCAGTCAGGTGATGGCGAGAACAAGTCATGAA
CGGACACATGACGCCCAACACCTTATGTCACCACCACCTCTGTACAAACAATGTCCGCGT
ACCGCGGCCAAAATGTTACACTAGCGGGAAAGGATATCGATAGAGCCTGTTTTTTGCGTT
TTGTACATTATTCACATACCCTCGAGCCTGGCTCCGTCCTGGCCTTGGTGGTTGGGAAGC
TCGATTCACAGCAGGCTTCCTATTGAGCCGCCAGCGTCTTGTGTTATTGCGAACGGCGGC
GGTATATCGGCGTTGGGGCATTTGGCTTCTGTACCCTAGGGAACGGAGGTGAGGTTCAAG
GCAACTATTACGACTTTGCATGGCACTGGGGATACAGCGTTGGTCGTGTAGGAAGGTATT
AGAGAAAACGTCCGCAGGACAGTTAATTGAATCCCCGCTCAAGCCGGGCGTTAGCCCATT
AACTCGTGTACCCTTTCTGTGTTGTGCAAATGGTCTTGTATCAACTGTGCTTTGAGATGT
CCCAAGTTGATTTGCATCTCTAGGAATCTGCTGGTCTCCGGTCTTACAAATGCGGCATTC
TACCTCCCAAACCCAAACCAACCTCTCTTCCGCGGCTTCGCTTCCTCTGCCTCGGCTTTC
TTCTGTTCCGTGTCCGCTTCCTTGGGGTAATCAATGTAGTTCCACGCTAGATCCAGCAGG
ATTGGCTTCATGGGCACGAAGCCCGGTTTGGGCGGGTACTCGATGATGTTCTGCAAATCG
ACGGCGCCGCCTGGGGGGTACTCGCACATTCGCTCGACCACGGGCACCTCGGCCGGGCTG
TAGTTGGCCAACTCCTCTTTGCGGAGGTTGTCGATGTGCACCAGCGCGCGGTACCGCATC
ACCAGCGGCTCCAGCATGTAGGCGAGGGACTTGGCGGCCGCGGCGGAGACGGCAATGTTC
AAGGGGGTTGGTGAGGCGGGCTGGGGTGCCTGGGCGAGGATGGGGCCGGCGGCGGAAAGC
TGGGTGTGGCCGTGGTGGAGGAGGGCGAGGGCCTTGTCGTTGGAGTCGGCGAGGGCGTGG
GAGCGGGCGATGGCGAGGCATTTGAGAACGGTGAAGTATTGGGCGTAGGCTTTGAGTCTG
GCCGATAGCTCCTCGTCTGCTGGGATGCCGGGAAGGGACATGGCTTCATCTAGACTCTGC
AGGGTGCCGTCGTAGAGCGCAACCCTCTCCTTTAGCTTGGCGACCTTTTGGCCAGGCTTT
ACGTCCTTTTTCCTCTGGTTTTCCTCTTGCTTCTTTGTCTTCTTGTTTTTCTTCTTGCTC
GCCTCGGCGTAGTCTTCGTGGGAGCCGTCGTCCTTGCCCATGAGAACCCTGTTTCGACCT
ATCCGCCAGCTGATGGCCTCGTAGTTGACCGCCGTCCTGGTTATCTGCAGGCTTTGCATC
CTGGGGTCGGTCTGTGGCACGTTCTCGGACCTGAGCTCGCCAATGGCCTGATGCACTGCA
TCAACGGCATCCTGGCAGGCCGTCAGAACATCTCCGTAAGCCGCGGCCACCTCCTTGGGT
GATAGAGAGCTCGCCGATGGAGCCGAAAGCTTTTCGGCCAGCTTGTCCCTGGCTGCTTGC
GTGTCGGCCCAAGCAAGCGCCGTCTGGGCGTCCTCGATGCGCACCTCGCGCCCGCGCCAC
GTCAAGGTCGTGAGTGCATCGTCGGCAAGTCCCCTGCTCGAGTCGGGTCCGCCCTGGCGA
AGAACGGAGGGATCCAGCTTGTTGACCTCGTTGACGAGGAATGTGTTGTCCTGCGGGAAC
GCCTTGCGCGCAATGACCTGGATGGGCACCGTCCGCGGCGTCTTCAGCTGGTAGGCAGCA
TATTGCATCGACGGGTCGATGGTCTCGGACAGGAGGTCCTTGAAGGTGTCTCCGTTGGAC
GACGAGGTCGTCAAGGCGCTGTAGATGGCTCGAGCAATGGCATAGTTGGTGAGACACGGC
TCCCAGCACTGCTTCTCGAAGTTGGCTGCCCCGTGCATCATGCCGGCGTAGGCAGAAGCC
TCGAGCACGTCGACCGTCGAGGCCCCGGACGTGTCGGTGTCGGAGAGGGCGGAGACCAGG
TTGTCGGCCGTCTTGGCGGCGCGGTGGATTCGGGAGATGATGTGGGATCTTGTTCGGCCC
GTGATGCCTTTGGTGTCGGCGGCGTGGGCTGCGCGCATGCTCATGCCGTGGGCCCAGGCT
CGCTCGCTCGTCAGGAGAAGGAGGTGGACATAGTCATTGTTCGCCGCAACATTCTCGGCC
GTGACATCGTCCTTCTTGGTGTACTTCCCGCGGTGCTTGGTCGTGATACCCAGTCGCCTA
CGACACTTTAGCAGCCGTCGCGACAGCTGGGAGCGGTAGGCCGAGTCGTCGCCGAAGGAT
TGCGCCCTCGAAGAGACGACAAACTTGGTGATGTCCATGTCTTGTCCGTTTGCTTCAGGA
GTCTTTCTGGACACCGTTTTCGCAGACTTTTGGCATCCTGTCGAGATGTGATGTGGGTGG
GGG
>comp171_c0_seq1 len=1208 path=[15:0-1207]
GGACTTTAGAGCAAGATTTGGCTTGTGAGATTCAGGACCCAAGATTTGGGCTAGAGCCGA
TCAATCTGGAGACTAGGAGTATCGTGGGCTGGCTAGCTGTTCACATCCCAATACACATAT
GCACATGCCCAACATTTGCACAACCGAGCTCGGCGGAGCTACATTTCCACAGGGTCAAAT
TAGACGTGTCGTTGCTCTGCTACCGAGCGACCGGGCTTTGCATTCAAAGTCCCTCTAACA
AGCCCTATGTGACAGATGATGCCATTTCCTCAGAACCGTCCCAAACGCAGAAGAAATGCA
AGAAAAGCAACTCTGTAAAGATGAACCACGCCGATGCCGACCGCAAGCCTTGACCACATT
TTCTTTCCCTCTGGGGCCACGCTTCCCCTTGCCCTCTTTAACGGTTGCTCTTGGCCACAC
GCTCCAGCTCGTCCTTCTTCTTGATGGCGTACGAGTTGCTGCTTCCCTTGGCTGCGTTGA
TCAGCTCTTCGGCCAAGCACTCGGCGATCGACTTGACGTTGCGGAACGAGGCCTCGCGTG
CGCCAGTGGTGAGGAGGGCAATGGCCTGGTTGACTCTCCGCAGGGGCGAGACATCGACGG
CCTGCCGGCGAACGGTACCAGCAGAGCCAATTCGCGTTGAGTCTTCTCGGGGACCGCAGT
TGACAATGGCGTCAACAGCGACTTGGATGGGGTTCTGGTCGGTCATGAGGTGGATGATCT
CGAAGGCGTGGGCGACAATCCGGACGGCCATCAGCTTCTTGCCGTTGTTGCGGCCGTGCA
TCATGAGCGAGTTGGTGAGGCGCTCAATGATGGGGCAGTTGGCCTTGCGGAATCGCTTCG
CGGCGAACTTGCCAGCCGAGTGAGGAATATAGACGGGGTTTCGGAGTGAGATGTAGTCAG
TGAGTGAGATGTCGCGAACCTCGACATCGTAATCCCACCGACCGAAAAGCTTCACGGTGC
CGAGATCCTTGCTGACATCCTTAGGCAGGATGCCGAAGGACTCGACATTCTCGACCTCAA
TATCACCGCCGTCGGACATGCTGGGCGAAAGTGATCGACTGCTGTAGAAATATGTCTATG
TTGCGTCGGGATGCGAATTCGTTCGTCGCAGCCGACAATGGAGCAGAGGTCGGTGACTTG
GATATTTTTTTCGTGGAGATGTCTTTCGACAGAGGGTGTTGGAATTGAAGCCCACACACT
ACTTCTGC
>comp172_c0_seq1 len=1187 path=[1:0-1186]
GGCGAGTTTTTCTTGTCAAGAGCAACACCTTACGACGACCAAACTGTGCGAAACCAATAG
CAGTTCCATTTCCTTGACTTTTTTCGACTTCATACAGCTTCTTAGAATGGCCCACCCACG
CGTAGAAGAGCTTCCCGATGAGGAGCCCAAGACCACAACAGTCGAGGAGCAGGAGGATGA
CAGCAGCTCCCCCTCCGAGGCCGAGGCCGAGGCCGAGGTCGGCGGCGACCTCCCCGCTGG
CTCGACCGGCGTCGTCCTATCGAGGAACGAGAAGAAGGCCCGCAAGGCTATCGAGAAGCT
TCACCTGACGCGCGTCCCTGGCATCACACGCGTTACTCTTCGCAGGCCCAAGAATGTTCT
CTTCGTGATCAACAAGCCTGAAGTTTACAAGTCGCCCAACAGCAACACCTACATCGTCTT
TGGTGAGGCCAAGATCGAGGACGTCAATGCTGCCGCCCAGCATGCTGCCGCCTCGCAGAT
TGCCAACGCTGCTGCCGCGGAGGGCGAACACGCCGGCCACAACCACGGCGAGTCGAGCAA
GCCCAAGGAGGCGGAGGCAGCAAAGAAGGAGGAGGAAGAGGACGACGGCGAGGAGGTTGA
TGCATCTGGCATCGAAGAGAAGGATATCGAGCTCGTTATGTCGCAGGCCAGTGTGTCTCG
GAAGAAGGCGATCAATGCGCTAAAGGCCAATGACAATGACATTGTCAATTCCATTATGGC
CCTGAGCATCTAGAATGCGATCTAGCCTTCAAAGGCTATCATTATCTTCTCCCTGACAAG
TCATTGTTACACTGGCCTTGTATTACACGGACGGGAAAAGTGGACAGGGTGGCCATCAGG
ATCCATAGAATAATCGAGTTCTAGCGCGGGCACTGCCTGCTTTCTCACATTGTCTCTGTA
AGGAGATGCTGTTGCGTGTGTCGGATGGCATGCAAGGTACCCGGTGCCAGAATGGTCTAG
AATCCAGCACTTGGGTGACCACGCCCGGTCCCCATGTAGTGTAGTTTTTCCATAGATTTG
CGGAAAGGACAACTTGCAGCTGCGATCTGCACCGAGTGATTAATATCATGTTGTCATAGC
CGTATCTCTCTGCCGCAAAATACATATTGCCGCAAGACACAGTATGTTCGTTCCCATGTT
GGGTGAGATCGTGGCTCCATCGTGTCACCTGGACGATCACGTGACGG
>comp173_c0_seq1 len=307 path=[285:0-306]
GAAGTCGGGTCTAGTCATGGCGGGTGTGTGAAGCAGGGGGGAAGAGGAGACGGTTGAGGA
TTTGAGATGGAATACCACATAGTTACTTGCAGGAGGAAAGAGAGGAGAGGAGGGAGAGTG
CTATGATATCATACCCGTTTTTGCTTTTTGAAGATTCCCCTATGTAGCTGAGAGGATAAT
ATATAACTACACTTAATGCGCGCCATATATTCTTTTCTCGTTAGACTCGTGAGACCGGGT
GCCTGTGTCCCTTCAAGGTGGGTGGTTGGTGGTGATGCAGGCAAATATATATCTACCCGC
CTATAAC
>comp174_c0_seq1 len=4222 path=[1:0-4221]
GGTGGGGGATTTTGCAGTCATTCACAACGGCTTTTGCCATTGACTTGAGACCATGAACTT
CGAGTGTCTACTCCCCCAACAATACATGTCGTGAGAGGATCAAGATTCTCAGAGAGGCTG
AAAATCATTTCCTCTTATTATTCTTAAAACTCCCTGGAACTGGATGGGAAAGATGAAAAT
TCCCTACAGTTGCCTAACCGCCCACGGCGATATCGTCTTCGCCGCAAGAGGAGGACAGAT
CCAGTCCTTCAAGACAAGCGGCGGCGCCCCGCTCTCAACATGGAGGCACCCATGCGCCGA
GGCGGAAGAAAAGGCTTCAAAGGCAAGCAGCCCACCCGAGCCGAGTAGTGGCTCTGGCGC
CAAAGACCAGACTGCGCAGGCTGAGGATGAAGGAAGTCGGCCAGCTAAGAAGCTGAAGCT
CGAGGATGGCTCCAGTGACGACAAGCCGGCAGAAGAGAAGGTGACGCCTCAGGATGAGCC
CAAGGAGGACGAAAAGCCAGGTCGAAAGGGGCGGAAGGGGCGTAAGAGGCGAAACAACGA
TAAGAACAGCTTCACGCTCGTTCACCGCGAGCCGATATCTCGGCAGACAGACCTGCACAT
CATCGTCCTCATGAGCATGACCAGCGATGGGAAGCACCTCGTCGCAGTCTCCGGCCACGA
TAAAGCCGTATGGACCTTTGAGCACGATGGCAACGGCACGCTTACAGAGAGCTGCAAGAG
AACCATGCCTAAGCGGCCCTCCGACATCGTCCTCACCCCCGACGACACCGCCATCCTCGT
CGCCGACAAGTTCGGCGACGTCTACTGCTTCCCCCTCACACCAGCCCACGCCGCCGCCGC
CCCGCCCACCGTCTCCCTCGCCGTCAAGCACGCCCGCGAGCCCAACAAGCCGGCCGCGAA
CGAGCACACGGTGCACTCGCAGATCAACCGCCGCTCGCTCGAGATGCAGCTGCGCGACCG
CGAGCGGCACGCCAAGCAGGCAGAGGAGGCGGCCAAGAAGAAGAAGGAGCAGCAGGAGGA
GTTCGCCCTGCTGCTCGGCCACGTGTCGATGCTAACAGCCATCACGATCGCATCGCACGG
GAGCAGGAAGTTCATCCTCACGGCGGACCGGGATGAGCACATTCGTGTGTCGAGGTATAT
GCCACAGGCGTACGTGATTGAGAACTTCTGCCTGGGCCATCGGCAGTTTGTCAATTGCTT
GCGCATTCCGGATATGGCTCCCGAGGTGCTCATCTCGGGAGGCGGGGAGGACGAGCTCTT
CATGTGGGACTGGGCGGCGGGGAGTATCATCTGCAAGGCAAGGATATTACCTGAATCCTC
CCAGCCTACAAAAGTGGCCGTGACCAAGATCTCCTCGCGGGGAGACCAGGTACTCGCCAC
CTGCGAAGGCCATCCAACCCTCTTCCGCTTCCACCTCACCCCCAAAACACTAACCCCCCA
AGACCCTATCGCCCTCCCAGGCCCGCCTCTCGACTTCCTCGTTCTGTCCTCAGGCTCCAT
CCTCATTACATGCGATGTGGATGGCCAGTGTCTAACCGTTCTACCCCCCGAAGGCACAAC
CCAGGACACGCCCTTCGACGAATCTTCCGCCGAAGGACAGGTTCTTGAGATGAGTGCGGA
CGAGGTGAAGAAGCTGTTCTACACCACGGAACATCTGCGGAAGCAAGGTCCCAGGTCTAG
GGACGATGCCGAAAGGGACGACGACGAAGAGGAGAGCGAGGTAGAATTCCCGGAGGAACT
GGAGGGCAGCGAGTTAATGGAGCAAGCAGAGCAGGACGAGGAGCCGGTCGCCCCATAGCC
AAGTTCAGACAATGCAATGAGACAGAGTGACACGAAGACCGCAGCGACTGGACCACCATA
ATCATCACACAATGACCGTGAGATAAATGCAAAGTCAGAAGCGTTCAGAAACCAAGAGCA
AGAACAGTCGTTTGCATCAAATCTACCGGCTATCTGCATAATACCAGTGCAGGCGATAAA
GAAAAACTTGAACCTCTATGTCCGGGAACGCCTTCCGACCAGTCCGCACCTCCGACGATA
TTCCATCGGTCTAGGCATAGGCCAAGAACAGGTGCGTGAGAGAGAACCCTGCGATTATGA
AGATGTGGGATCATGCAGCAGCATCCTTTCGCCTTTCCTCTCCAGCCTCATCCGTCATAT
CTACCGCATCGCAGTCTTACGCGTCATTCGTTTTGCTTTGCCTGGGACTGGAAGACGCCG
CGTCCCCAGGCTCTGAGGCTCCCGCAATGCTCTATTACGGGGTACGAGAGACAAGTGACA
GCATGGCGCCCGCTTCCTCCACGCCCGGTCGCCGACACATGGAATCATAAATGCATACGT
CAACCTCGAGTGGAAAACATGCCAGTCCCAAACCGTCACGCCCTCAAATGCAGATGTCAA
CCCTGGCTTGCCATGTGCTCAAATCCACTCGACACCGAATCGTCTCAAGCCATCCCTGTT
CATTGAGAAGCGCACTGGACTCTCTCTGCATGCGGGTGGCCGTCCTCCTCGTCTTCTTCC
ATGGCCGAGTTACCAAAGCCTCTGGCCTGACCTTGGTGGTCCACATCTTCAATGTCGGCC
GGCTCGGTCATAGCGTCCGGGGGCGGAACGGCTTGCAGGGACGGCGGAGGAAGAAGCTGG
CGAAGAGCCTCGAAGTGGTTTTCGTCTTGCGTCCAGCCCTTTGCGGGGAACTTGACGTTG
AAGCTGACGAACATGTTGCCCATATCGTGGTGACGAGGGGATGGCATGCCCTGCCCGCGA
AGCATCTTGACCGTGCCAGGTGCAATAGCCTCGCCAGGAAGAATCTCCACGCTGAGCCAT
CGGTCGTCGAGGTGCTCGATGAAAATAGTGCCGCCAGCAAGCGCCGTTACGAGCTCAATC
TCGCACTGGTACAGCAGATCATCGTCTTTGCGTGTGAAGCGAGGATGCGGCCTCTGCTCA
ATTTCGAAAACCACATCTCCCGGTTGGATGCCCGGCGCCTGATCGCCCTCGCCTCGGAAC
TCAATCTTGGTGCCGTTGCGGACGCCGCGGTCCACGTGGACATGGAGCACTTTCCGGTCC
ACGATAGTCTTCTTGCCATTGCACCCCTTGCACTTATCCTTCTCCTTAATAAGTTCGCCT
TCGCCATTGCAGTCGGGGCAGACAGTCTGGAAACGCTGGATCATAGGGCCCATCTGGCGC
ATCATAGTCTTCATGCCGTGGCCGTCACAACCGGGGCAGCGGCGCACAGCTCCTTCCTTG
CCTCCAACGCCGTTGCACTTGGGGCAAATAACCGACCGCTGCAAGGCCAACTTGGAAACC
TTTCCCTTGTACACGTCTTCGAGGGACACCTTGTGCGTATGGTGGATTGTGCGGGCCTTG
GGCGGACCTCGGTTTTGCATTCCACTGAACATGCCGCCGAGCCCGCCGCCGAAGCCGCCG
CCACCACCGCCGAAGAACTGAGCGAAGAGATCCTCGGCAGCCATGCCACCACCTGCAGCA
CCGCCCTCGAGGCCCTGTTCACCATACTGATCATAGATGGCTCTCTTCTGGGAATCTGAA
AGAACTTCGTAGGCTGCCGAAATCTCCTTGAACTTTTCTTCGGCTGCGGGATTATGTGCG
TTCTTGTCAGGATGATACTTGAGCGCATTGGTCTTGTACGCCTTCTTCAGTTCCTGATCT
GTGGCAGTTGGCGAAACGCCAAGAAGATCGTAGAGCTTCGTGTCCTTGACCATGGTAGCG
GCTTTCTAAATGTAGTCGGGGCGAGTTGCAATCGTTCGTCTTGTCGGGCCCGGTTGCCTA
TCTTTGAGGCCGGAGTCGGTGCGTCTGGAGAATTTGCGACAAGCGTGGAGCACAGCACTG
GAGACTGTATTTCAACCCGGGGCGGCGAGGTGGGGGAAGAGGTCGAGTCGAGCTGCGCCG
CCGCGAGAAATTCTGCCCAAAGTCGACCCTCGCAGTTCCAATGTCAAATTTCAGGCGGGG
CTGGGAAGGAAGCGAGGAGATTTGGTGGCACCCAAGGATGGGAAAGGTCTGCAACGCTGC
GCCGAAAACGTATTGCTTTACCGAGGCAAGAGCTGGCCCTTCGCCCTGTGATCAATCACT
TCGAGTTGGCGTAGACTCTAGGCTCGATGGGGAGAAACGTGGAAGAGGGACTGAAGTCAC
GGAAGAGAAATTGTACTGAAAATGGTTGCCGTTCTTCTTTGCACTTGAAATACAGAGTAG
GATGGGAAGGCTGCAAGAGGAT
>comp175_c0_seq1 len=4777 path=[1:0-4776]
ATTCCCACAACCGTCCGTCCGCGATCAACGTCCACGACGCCGCTCACACAGCAACACCCT
CCCACAAGCTCAATCGCAGCATACCAGACAACCCACATGCCATAGACCACCCCCATCCAC
CTCAACTAGGGATCTCCCTCCCCCCACCTCAAAATGTCCACCTACGACGACCCCCCGAAC
CCCGCCGCCTCGCGCACCACCGACGCCGAACGCCTCCAACTCGACCGCATCACGGAATCC
TACCGCCTACACTCGGAAGCTCGCACCCCCGTCCATGCCGCCGCCGCTGACCTCATCACC
CCGGCCCGCGTCTCCCGCATTCTCTCAACCCAGCACATCCGCCCAGGCCTCCACACGCGC
CTCTGGGGCGCGCCGAGCACCCACACCGCCAACCCCGCGACCGCCCACCTCCTCTGCGTG
ACGGCCGCCTGCCGTTCGCTGCAACTGCGCCTGCACACGCCCCGGCCCTTCACGGACGAG
GAGCTGGCCGTGCTGGCCCACCACGCCAGCACCGCCTTCGACATCACGCACATGGGCACC
ACGGCGCAGCTGGGCGCGACGCTCTGGTTCTTCGCGCGCGGGATCCCCACCTTCCGCTTC
CCGGGCTACACCCCGCCGTGGAAGCTGGCCACGCCCGACGTCTTCCCGCTGCACCAGAGC
CCCGTGTGGCGCGGCCGCCCGGCCCGCCTGGCGTGGCATGCGCTGCGCCTGGTGGCCTAC
TACGCCGCCACGAAGCTGTTCATCCCGGGCTTGTTCCAGGGGTACGCCAACACGCGGACG
ATGCTGGTGGTGGGGTCCGATCCGCGGCTGAAGGGGCTGTTTGCCGAGAACCGCGCCGCA
AAGGAGGGGGTGGAAGCGCGGCCGGGCGAGTCGATGCGGGGCCAAGCTGCAGACTGGGAG
TGGAAGGACGGGGGCGAGCAGGAGAAGGGGATGGAGGAGCACCCGCAGACGCTCCGGGAC
AGGATCCTCGCGGCGCAGAAGAAGTATAGGGAGCAGCAGGCGGCACGGCAGAGGCCACAC
GAGCAAAGCCCGGTAGCGGCGCAGGACGACGACCCGCTGCGTGAGCTGGGGATTGACGAT
GCGTCGCCCGTCGCTCCGGAGGCGGTCGAATACCCGCCCCGCGCGCCGAGACCGAGTGAG
AGAAGACAGGTGCAGCAGAAGGAGCGGCAGCAGGCGGCACAGGGGGATACAAGCATGTCG
GCGTGGGAGCGCATTCGGCAGCAGGCAGTGGAGGGGAACAATACGCGGGAGAAGTCATGA
CGGGGTTAGGGTCGTTGGTTAGCTGAGGCACATAGCTTGAAGCATGTACATGTCCAGAAA
GAAGCTGCGGCTGGTTGGGATGTGAGGATAGGTTCGAATGTACAGACACCACGGTGCCGC
ATAGCATTACAAGCTACTTGCTCATTGATATGAACCCGCAAACCACAACCAGTACCTTCT
TAGAACGTCTACAGTAAAACCCGGCAAAATCCTCAATGAAATAGTCAAAACGCGATATTA
CATTGCTATACACTTCAAACGCTGCCATCAAGGACAACTCGCAAGTCCTGATGTTATAAC
TATATGAATAACGGTAAATGGTTGACCAGAAACCAAAAACACACCGAGCCAAAAGCCAAG
GCGCACAGCCCAGCGAATGAATCCATCTCAAAAGGAATGCCTATCTTCTCAGAACATCCC
ATGTTTTCTAACCCCACGTGGGTACCGCTCATCCCTTCCCCCTTTTTCAAGGTGCGTTAT
CTATTTCCCAACGCTGCTGCTCTAAGGACCGTGAGGTCGATCAAAGAGAGTGATGCACAT
GGCAAGCCATAGAAAGAAAAGCACAACTCCATCCCGTTCCAGACAACTTTCTCGCACCAG
TAGACTAGCTGAGGCTCATGAGACACCTCGCTCATAGAGGTTACTCCTCCACCGCATCGT
CAACCTCGTCAGGTTCTACCTTGTCATCCGACTTTTTAACCTTCGCTTCGAGGATGGTCT
CGCCCGCCATGTTGGTAGCAAGCGTATCCTTCTTCTCCTCTTTCCTCTCCTCCTTTGACT
CCGACTCGTCGCCTTCACTAACTGCAACATTGCAGTCCTCGGGATCAATGCTCCAGATGG
TCTGCGGAATGACAAAGTTCAGGGTCGGACCCGCAGGCTTGGCTTCTAGCGAAGCAGCTG
GGCTGGGGCTCTTGGCAGGAGCTCTCCGCTGAGGACCCCTAGCCCGACCTTTCCTGGCAT
CGGCGAGCGGCGCCTTCTCCTTCTCCTCCGTCTCGTCGGCAGCAGGGGGCTCCTCTTTCT
TGGGCGCCTGAGGACCGAGCTGAAGGCGCTTGTTCAGATCCGACATGAAACCGGCCTGAA
GTGCAGCGATTTTGCCTCCCACAGGTCGCGGAGGGACGGCTGGCTTGGCCCTAGGCGGCT
CCGGACCCTCCACTGCACTCGGACCCTTGCTCGGCCTCGCCGGAACCTGGGGCTTCGCTT
TGTCTGATGTAGACAGCTTTATCTTGTCGTCGCTCGTGCTCTGCTTCGGCTTGGGTCGCT
CTGGAATGGCAGGCTTCGCACGAGGCTGCTCTTCTGTCTCGGCAGATGATTGCGGTGTAG
ACACCGTCGTCTGGTACATCAGACTCTCTGGGGTGTCTTCCCAAACGTCCTTGCTGGGGA
ACCTCCTGGACGGAGCAGACTTTGTCTCCTGAGGTGCGGGAGGCTGCAGCGGCAACCACG
TAGACTTCTTCTCGCCCCTAGGAACGAAGCCCTTGCTGCGAGTCTCCCTCTCGGCGAGTT
CTTCCTGGTGTTTCGCAAAGGCCTGGGCAGGGGTTTCGGCCCGCTGCTGGGCGGCCTCGC
GGGCAGCCTTGCGCTGATTTTCTATCTCATCGGGCGTCGAAACCTCCGCTGTGTAGTGGA
CGCTGCTGGGGGCGTCTTCCCAAACATCCTTGCTGGGGAATTTGTGTCGGGGACCAGTCT
TGGGCTCAACAGGCTTCTGCCCGATCTCGTTACCCTCATCATCAAACAAAGGCTCATACT
CTTCAACATCCTCCAGCGGGGTGGGCTCAAACTCCTGGTGCAACGGCGCATTGTAGGTGC
TTGAAGGGCGGCTAGTAGGCCTGCTGGTGGGCTCGTACTCGTCCATGTCATACACGCTGC
CCCGTCTTGACGGGCCCGGCTCCACGGCGGGCTCCATCTGGTACGAAGGCGTATCCTTGG
CTACCTCGTCCTCGGCAAGGATGGGATAATCTCTCTCTTCCTCGCTGATACTTTCATGGT
TGGTGACGGAAGATCTCCTACGGTTGTCGTCGACGTGAATCGTTCCGGCATCCTCATCCT
CGGGGCTGGAGATATTGATCTGGGGCTGAGACCCTTCCCTAGAATGCGAGCTCACGTGGG
GAGCGGTCGAGCCGGGACGAGAGGTGGCATACTCATGGGCCTGGTAGCCAACTTCCTCGC
TGGGGGTTCCATTAAATTGCGATGTTCCGAGGCCGGCTCCGCGGCTCATCGTCTCCCGCA
CAATCTTGTTGAGGTCAGTGCTGGACATGGCAAAGTCGTTCTGACGATCGTTGTAGTGGG
TGTACTCCTTCGTAAGAGCCTCGGGGTGCTTTTCGTAGTACGCCTTGTCCAACTTGTCCA
TGGAAATAACACCGTGGCCGTGCATGCCGTAACTGCCAGGGGGCAAGTCACGGGCGCTAC
CCTTGCGGTAGTGATGCCGCCCGGGCTTGCTCTCAGCAGGCGAAGGAGACGGAGCCTGCA
CGTCGCCGGCAAAGGCCAGCATGGGCACGCGCTGGCCGATCTCGGGAATGCCCGTGTCCT
CATCGGGCATATCCCGGTCCTCGGTTGAGAGCCCGCTAGCACTCGATCTCTTCTTCTGTA
GGCTCCTGGACTCGGCACTACTCGGTCGGCCAATGCCGAAGGACGCGGCCCTGTCGGAAT
CGGTGCGAGTGACAGCCTCGACGCGCTGCTTAGCGCTACTAGCAGGAATGGAGGGTTTCG
GAGCATGGAGCTTGAGGTCGTCTGCCACGCTACGGGTCTGGGCGGGTTTGCGAGCCTTCT
CCTCCTCCTTCCTCATCTCTTCTGTCACTGCTTCGTATTCATTGCCTTCCTCGCCGAGCT
CAGGCATGGCAACGCTGCGAGACCGCTCGATAGGCTCATCCGAGTATTCGTTAACATCGT
GGTGGGGGCTGAATCTGATAGATTTCGGACTCTTGGAGAAAGCTTCGTTCAGGGGCGAAG
GGGCAAAGCGACCCTCAGGCGAGATGGAGCGCTCGATGCGGCGGACGGGACGAGGAGGCA
CCCTCGGGACCGAAGCCTCGCCCACGTCCTTCTCCTGACTCCTAACCGGTCGTGGAGGGA
TAGTCGGCGGCGGCATAGTGGCGGCGGACATGTTAGATACGGGATGGGCTGAAGAAAGGC
GTACAATCCGGGGAAGGAATTAAGAGAAGTATGAAGATAGAAAAGCGTCCGTATCCGGAG
ATGGCGAGCTCGTTTCGGTTCGGCTGATTCACGGCAGCAGCAGGAGGGGCAGATTCCTGA
CACCGGCCAAAGGTTGCGATTAGGAGATGGCGATGTGGTGATGGAGAATGATTAAGTGAA
ACGACAAGGAAGCTGCGGGCTGCGGAAGGGAGCTTCTCGTCTGTATGTGCCCGTGTGTGT
GTGTGTTTGTGGGTGGGTGTACGGGTGTAAATGGGCCTTGAAGTTGTTCGTGGGAAGGTA
CCGTTGAATTTCGTCAACGCTTTCCTGTTCAAAGGGTTCAATGCTCTCCGGGAAATAAGT
CAAGTCAAGGAGGGAAGCACCATCGGATACTTATAGG
>comp176_c0_seq1 len=4007 path=[1:0-1515 1517:1516-1516 1518:1517-4006]
AAATTTCTGAGACGTGCGCTGATACTACGAGCGTAGAACGATTGAAGCTTGATTTTTCCT
GCGAAGTCCGTCTTCATCTCCGCTCCTTCCCTAATTGTTCCTTTACCAGTTGACGGATAT
CACTTCCCCTGCCATGCCTTCCTCCTTCAGCGCAATTGCGCCTCTTCTGAGGACTGCGCG
TCACTCGGCACGTGCAGGATACGCCCTCAACCCGGTGCAGTTTGCCATCCGCAAGCAAAA
CATCAACCTCTACCGAGGCTATGCCACCGTGTTCAAGCGTGACAAGCCTCATGTAAACAT
TGGCACAATTGGCCACGTCGATCACGGAAAGACCACGCTTTCGGCTGCCATCACAAAGCG
ACAGGCAGAGAAGGGCCTTGCCAGCTTCCTTGAATATGGCGCCATTGACAAGGCCCCCGA
GGAGCGGAAGCGTGGTATCACAATCTCGACAGCGCACATCGAGTACTCGACCGACAACAG
GCACTACTCCCACGTCGACTGCCCCGGTCACGCCGATTACATCAAGAACATGATTACCGG
CGCTGCCAACATGGACGGCGCCATCATCGTGGTAGCAGCTTCGGACGGCCAGATGCCTCA
GACACGGGAGCATCTGTTGCTCGCCCGCCAGGTCGGTGTGCAGAAGATTGTCGTCTTTGT
CAACAAGGTTGATGCCATCGAGGACCCGGAAATGTTGGAGCTTGTCGAGATGGAGATGCG
CGAGCTTCTCAGCCACTACGGCTTCGAGGGCGAGGAAACGCCTGTCATCATGGGCTCTGC
TCTCTGCGCCCTGGAGAATAGGCGAAACGACATTGGTGTCGACAAGGTCGATGAGCTCCT
CAAGGCCGTCGACACATGGATTCCCACCCCCGAGCGCAAGCTTGACAAGCCTTTCCTCAT
GTCGGTGGAGGATGTCTTCTCCATTGGCGGCCGTGGAACAGTGGTGTCGGGCCGTGTCGA
GCGCGGTATCCTTAAGAGGGATGCTGATATTGAACTGGTGGGCAAGGGAATGGACATCAT
CAAAACCAAGGTCACCGATATCGAGACCTTCAAGAAGACGTGCGAGGAGTCGCGTGCTGG
TGACAATTCCGGTCTTCTGCTCCGTGGTGTTCGCCGCGAGGACATCCGGAGAGGTATGGT
GGTGAGCGTGCCCGGCCAGGTCAAGCCTCACAAGAAGTTCATGTGCTCGCTCTACGTCCT
TACCAAGGAAGAAGGTGGTCGCCACACCGGCTTCGGCGAGAACTACCGGCCCCAGATCTA
CCTCCGCACGTCAGACGAGTCGGCGACACTCACCTGGCCTGAGGATACTCCGGCCAACGA
GCGCGCGGACAAGCAGGTTCTGCCCGGCGACAACGTCGAGATGGTAGCCGAGCTGCACCT
CCCAAACGCCGTCGAAGTCGGCCAGCGATTCAACGTCCGTGAAGGTGGCCGCACCGTGGC
GACGGGTCTCGTCACTCGCATTATCCAATAAACTCGCATACGACTTTCCCATGACCAGGA
ACACACCTTTTACATGAAAAAAAAAAAAAAAAAAAAAAAAGGATTTGTGCCCTGTTCGCT
TGCTGTGTGCATGTGTACCCGATACGTCATGTCGTATTCATACCCGATTGACCCCGTCCC
GTCCTTTACCAGATCCGATCCGATATCCCGTGAATGCATTTCCAGACGCCATGTTAAACC
TGTAAGAGAAAAGATAAGAAGACAAGAAGAAAAAGACCAAGTACCAGATACAAAGGATAT
ACGATCAAAAGTATAAAACAAGAATAGAAAGTAAGGCGCGCCCCCCTCGGGGTATCACAA
AAGAAACAGTCAAAAAAGACCGACGGCTGTCAGATGGCAGCAAAGGGTGCAACAGAACAG
TCGTCCTGCAGTGAAACAATCCGCAGCCGGGACTGGGAGAAAACGTATAAGGAGATGGCT
CCCAACAGTAAGAGAGCATCTCAGCACATGTCGACGTGAAACATACAGTCATGATCAGTC
GTAGAACGTGGTAAGCAGTTCCATTTTTGGAACCGTGGGCGACGCTGCACCCGCATGGTG
TCTGTGCTTGTGACCGTGGCGCGAGGGACAGGCCTAGTACGCCGAGATGGGACTCGCAAG
GCGCAGCGGGCTGCTCCCGTGGTGGTCCGAGTGACGGCGGGCTAGGACGTTCTGGACGAA
CGGCTTGCGGTGGTCGAACTCGATCGACTTGGACGTGAGGGGCACCGAGAAGCGATGGGG
CTTCTTGGTCTGCCACCTCTCCTTGATGCAGTCGTCAACGAGCGCCATGAGCCCCGTGGC
AACGACAACGTCTGCCACATCGGTGGGAACACGGATCAGAGACTCGTCGCTGATCCACAA
GTGGCACGGCGGCACCCATCCACCCGCATGCTCGTCAACAAGCACCTGCGTGGGTGACCG
CGCCTCGGGAACGATGTGTGCCACTGGTGGTCCGGCCCCGTCGCGGATGAGATGGAAGGA
AAAGGTGCCCAGATTCTTGTCCAACACGCGCTTCCACGAATACTTGTGGCCCCACCACTC
GAAGTCGTAGTGCTTCGAGTTCTGGCCGCCGCCCTTCCTCGACACGTCCACCCGCGCATA
GTTGGAGAACTCGAGCTTGATGGTGTTGGTGGCCACCTTCTTGCGGTCCAGGGCCATGGC
GCGGTCAAAGTAGTCGTTCAGCTCGTCGTCTGCGTCCCCCGACGACGAGGAGCTGGAGCC
CGGCCGCTTGGTGCTGTGGCCGCTCTTGGTGCTGAAGATGGACCCGCCCGAGCTGCTGTT
CTTGCCGCTGAACAGAGAGCCGCCCGAGCTGGTGCGACGGAACTTGAAGGCGCTCGAGAC
GGATCGTTGCAAGGATGGCCGCATGTCGGCGGGCGTCTCTTCATACTTGCGTTCCGAGTT
GCACACCTCGCGTCCCGAGTCGCGGCAATATCGGCGGAGGGAGAACTTGCGCTTGGTCAG
GTCATACATTCGTAGGTGGAAGAGTTGCATCGCTATCCTCCTCCTCCCCGGCACCACCAT
GTCAACGCGCAGGTTCATGTTGCCGTCCGAGGTAAAGTCGTCGTGGCGGATCGAGAGCTT
CTCTCTCGAGGGGAACAGGCGGCCAAACTGCTCCGGGTTCGAGGGCCGCACTGTGGGATC
GACAATGTCATGGCGGTACACTGGTAGCGGTGGTATTTCCTGCGAGTCGTCGTAGCCGCC
CATGTGAACGTCCTCCATCTCCACGTCCGAAGATAATGCGGAATCGAAGGTCTCGGTGGA
AGAGCGGTTACAGTAGCTGGTGGACGGCGAGATGTCGTCCTCGTACGTCCACTTTGGCTG
CACCACCTTGGCATCCTTTCGATAGGATGTCTCGGGAGACCATCGTGGGCTGCTGGCAGG
GGATGTGGGTGCAGTGCTACACGAGCCTCGCGAGTCGCTGCTCCTCTGAGACCGACCGCT
GCTCATGGAGCTCTGGTTGCTGTGCCTCGAGGATGAAGACTTGGCCATTGTGGGATTGTG
AGTGCTGGGAGGATGTGAGAGGAGATGAAGCTGGCGGAGGTTGCAGGGTGAGGAGTAGTG
GTGGTTAAAAGGCTGGGAGTGAAGATGCCTCCTCCTACGAGACTGGATGTAGGTTGATCA
TGGGTCGTTGTGGCTTGAAGGGTCCTTGGCCCAAGCTGAGGTCGGATGGGAGGGAGGGCG
ACGGCGGAGGCGGAGGTCTATTATAAGTCGAGCTTGGTGCCGGGGCCAGCTGAGCGAGGG
AAAGATGTGGTGCACGAAGGCAGTAGGGAGGAGACCTCAGGCCAGTACGTTTTGCCAGAG
TGGTCTCGAGAGGCAATTGATTTGACTTGTTCTTCTCAGGCAGAGTTGCAGAGACGCCGC
TGAGGGTTCAAATGCAGGGCGGTTTGGGAATTTGATTAGGTATGGATGCCGGGGGGTGAA
GACGGGCGGGAACGTGGGCGCGGGACGAGGCATATTTACGTGTCGCCGATGGAGCGACGA
AGTCGTCTGGAAGTTGATACAGGAAAGCTTCCATGCGCCAGTAGAGG
>comp176_c0_seq2 len=1549 path=[1:0-1515 1517:1516-1516 3985:1517-1517 3986:1518-1518 3987:1519-1519 3988:1520-1520 3989:1521-1521 3990:1522-1522 3991:1523-1523 3992:1524-1524 3993:1525-1525 3994:1526-1526 3995:1527-1527 3996:1528-1528 3997:1529-1529 3998:1530-1530 3999:1531-1531 4000:1532-1532 4001:1533-1533 4002:1534-1534 4003:1535-1535 4004:1536-1536 4005:1537-1537 4006:1538-1538 4007:1539-1539 4008:1540-1540 4009:1541-1541 4010:1542-1542 4011:1543-1543 4012:1544-1544 4013:1545-1545 4014:1546-1546 4015:1547-1547 4016:1548-1548]
AAATTTCTGAGACGTGCGCTGATACTACGAGCGTAGAACGATTGAAGCTTGATTTTTCCT
GCGAAGTCCGTCTTCATCTCCGCTCCTTCCCTAATTGTTCCTTTACCAGTTGACGGATAT
CACTTCCCCTGCCATGCCTTCCTCCTTCAGCGCAATTGCGCCTCTTCTGAGGACTGCGCG
TCACTCGGCACGTGCAGGATACGCCCTCAACCCGGTGCAGTTTGCCATCCGCAAGCAAAA
CATCAACCTCTACCGAGGCTATGCCACCGTGTTCAAGCGTGACAAGCCTCATGTAAACAT
TGGCACAATTGGCCACGTCGATCACGGAAAGACCACGCTTTCGGCTGCCATCACAAAGCG
ACAGGCAGAGAAGGGCCTTGCCAGCTTCCTTGAATATGGCGCCATTGACAAGGCCCCCGA
GGAGCGGAAGCGTGGTATCACAATCTCGACAGCGCACATCGAGTACTCGACCGACAACAG
GCACTACTCCCACGTCGACTGCCCCGGTCACGCCGATTACATCAAGAACATGATTACCGG
CGCTGCCAACATGGACGGCGCCATCATCGTGGTAGCAGCTTCGGACGGCCAGATGCCTCA
GACACGGGAGCATCTGTTGCTCGCCCGCCAGGTCGGTGTGCAGAAGATTGTCGTCTTTGT
CAACAAGGTTGATGCCATCGAGGACCCGGAAATGTTGGAGCTTGTCGAGATGGAGATGCG
CGAGCTTCTCAGCCACTACGGCTTCGAGGGCGAGGAAACGCCTGTCATCATGGGCTCTGC
TCTCTGCGCCCTGGAGAATAGGCGAAACGACATTGGTGTCGACAAGGTCGATGAGCTCCT
CAAGGCCGTCGACACATGGATTCCCACCCCCGAGCGCAAGCTTGACAAGCCTTTCCTCAT
GTCGGTGGAGGATGTCTTCTCCATTGGCGGCCGTGGAACAGTGGTGTCGGGCCGTGTCGA
GCGCGGTATCCTTAAGAGGGATGCTGATATTGAACTGGTGGGCAAGGGAATGGACATCAT
CAAAACCAAGGTCACCGATATCGAGACCTTCAAGAAGACGTGCGAGGAGTCGCGTGCTGG
TGACAATTCCGGTCTTCTGCTCCGTGGTGTTCGCCGCGAGGACATCCGGAGAGGTATGGT
GGTGAGCGTGCCCGGCCAGGTCAAGCCTCACAAGAAGTTCATGTGCTCGCTCTACGTCCT
TACCAAGGAAGAAGGTGGTCGCCACACCGGCTTCGGCGAGAACTACCGGCCCCAGATCTA
CCTCCGCACGTCAGACGAGTCGGCGACACTCACCTGGCCTGAGGATACTCCGGCCAACGA
GCGCGCGGACAAGCAGGTTCTGCCCGGCGACAACGTCGAGATGGTAGCCGAGCTGCACCT
CCCAAACGCCGTCGAAGTCGGCCAGCGATTCAACGTCCGTGAAGGTGGCCGCACCGTGGC
GACGGGTCTCGTCACTCGCATTATCCAATAAACTCGCATACGACTTTCCCATGACCAGGA
ACACACCTTTTACATGAAAAAAAAAAAAAAAAAAAAAAAAAAAAAAAAA
>comp176_c0_seq3 len=4028 path=[1:0-1515 1517:1516-1516 3985:1517-1517 3986:1518-1518 3987:1519-1519 3988:1520-1520 3989:1521-1521 3990:1522-1522 3991:1523-1523 3992:1524-1524 3993:1525-1525 3994:1526-1526 3995:1527-1527 3996:1528-1528 3997:1529-1529 3998:1530-1530 3999:1531-1531 4000:1532-1532 4001:1533-1533 4002:1534-1534 4003:1535-1535 4004:1536-1536 4005:1537-1537 1518:1538-4027]
AAATTTCTGAGACGTGCGCTGATACTACGAGCGTAGAACGATTGAAGCTTGATTTTTCCT
GCGAAGTCCGTCTTCATCTCCGCTCCTTCCCTAATTGTTCCTTTACCAGTTGACGGATAT
CACTTCCCCTGCCATGCCTTCCTCCTTCAGCGCAATTGCGCCTCTTCTGAGGACTGCGCG
TCACTCGGCACGTGCAGGATACGCCCTCAACCCGGTGCAGTTTGCCATCCGCAAGCAAAA
CATCAACCTCTACCGAGGCTATGCCACCGTGTTCAAGCGTGACAAGCCTCATGTAAACAT
TGGCACAATTGGCCACGTCGATCACGGAAAGACCACGCTTTCGGCTGCCATCACAAAGCG
ACAGGCAGAGAAGGGCCTTGCCAGCTTCCTTGAATATGGCGCCATTGACAAGGCCCCCGA
GGAGCGGAAGCGTGGTATCACAATCTCGACAGCGCACATCGAGTACTCGACCGACAACAG
GCACTACTCCCACGTCGACTGCCCCGGTCACGCCGATTACATCAAGAACATGATTACCGG
CGCTGCCAACATGGACGGCGCCATCATCGTGGTAGCAGCTTCGGACGGCCAGATGCCTCA
GACACGGGAGCATCTGTTGCTCGCCCGCCAGGTCGGTGTGCAGAAGATTGTCGTCTTTGT
CAACAAGGTTGATGCCATCGAGGACCCGGAAATGTTGGAGCTTGTCGAGATGGAGATGCG
CGAGCTTCTCAGCCACTACGGCTTCGAGGGCGAGGAAACGCCTGTCATCATGGGCTCTGC
TCTCTGCGCCCTGGAGAATAGGCGAAACGACATTGGTGTCGACAAGGTCGATGAGCTCCT
CAAGGCCGTCGACACATGGATTCCCACCCCCGAGCGCAAGCTTGACAAGCCTTTCCTCAT
GTCGGTGGAGGATGTCTTCTCCATTGGCGGCCGTGGAACAGTGGTGTCGGGCCGTGTCGA
GCGCGGTATCCTTAAGAGGGATGCTGATATTGAACTGGTGGGCAAGGGAATGGACATCAT
CAAAACCAAGGTCACCGATATCGAGACCTTCAAGAAGACGTGCGAGGAGTCGCGTGCTGG
TGACAATTCCGGTCTTCTGCTCCGTGGTGTTCGCCGCGAGGACATCCGGAGAGGTATGGT
GGTGAGCGTGCCCGGCCAGGTCAAGCCTCACAAGAAGTTCATGTGCTCGCTCTACGTCCT
TACCAAGGAAGAAGGTGGTCGCCACACCGGCTTCGGCGAGAACTACCGGCCCCAGATCTA
CCTCCGCACGTCAGACGAGTCGGCGACACTCACCTGGCCTGAGGATACTCCGGCCAACGA
GCGCGCGGACAAGCAGGTTCTGCCCGGCGACAACGTCGAGATGGTAGCCGAGCTGCACCT
CCCAAACGCCGTCGAAGTCGGCCAGCGATTCAACGTCCGTGAAGGTGGCCGCACCGTGGC
GACGGGTCTCGTCACTCGCATTATCCAATAAACTCGCATACGACTTTCCCATGACCAGGA
ACACACCTTTTACATGAAAAAAAAAAAAAAAAAAAAAAAAAAAAAAAAAAAAAAAAAAAA
AGGATTTGTGCCCTGTTCGCTTGCTGTGTGCATGTGTACCCGATACGTCATGTCGTATTC
ATACCCGATTGACCCCGTCCCGTCCTTTACCAGATCCGATCCGATATCCCGTGAATGCAT
TTCCAGACGCCATGTTAAACCTGTAAGAGAAAAGATAAGAAGACAAGAAGAAAAAGACCA
AGTACCAGATACAAAGGATATACGATCAAAAGTATAAAACAAGAATAGAAAGTAAGGCGC
GCCCCCCTCGGGGTATCACAAAAGAAACAGTCAAAAAAGACCGACGGCTGTCAGATGGCA
GCAAAGGGTGCAACAGAACAGTCGTCCTGCAGTGAAACAATCCGCAGCCGGGACTGGGAG
AAAACGTATAAGGAGATGGCTCCCAACAGTAAGAGAGCATCTCAGCACATGTCGACGTGA
AACATACAGTCATGATCAGTCGTAGAACGTGGTAAGCAGTTCCATTTTTGGAACCGTGGG
CGACGCTGCACCCGCATGGTGTCTGTGCTTGTGACCGTGGCGCGAGGGACAGGCCTAGTA
CGCCGAGATGGGACTCGCAAGGCGCAGCGGGCTGCTCCCGTGGTGGTCCGAGTGACGGCG
GGCTAGGACGTTCTGGACGAACGGCTTGCGGTGGTCGAACTCGATCGACTTGGACGTGAG
GGGCACCGAGAAGCGATGGGGCTTCTTGGTCTGCCACCTCTCCTTGATGCAGTCGTCAAC
GAGCGCCATGAGCCCCGTGGCAACGACAACGTCTGCCACATCGGTGGGAACACGGATCAG
AGACTCGTCGCTGATCCACAAGTGGCACGGCGGCACCCATCCACCCGCATGCTCGTCAAC
AAGCACCTGCGTGGGTGACCGCGCCTCGGGAACGATGTGTGCCACTGGTGGTCCGGCCCC
GTCGCGGATGAGATGGAAGGAAAAGGTGCCCAGATTCTTGTCCAACACGCGCTTCCACGA
ATACTTGTGGCCCCACCACTCGAAGTCGTAGTGCTTCGAGTTCTGGCCGCCGCCCTTCCT
CGACACGTCCACCCGCGCATAGTTGGAGAACTCGAGCTTGATGGTGTTGGTGGCCACCTT
CTTGCGGTCCAGGGCCATGGCGCGGTCAAAGTAGTCGTTCAGCTCGTCGTCTGCGTCCCC
CGACGACGAGGAGCTGGAGCCCGGCCGCTTGGTGCTGTGGCCGCTCTTGGTGCTGAAGAT
GGACCCGCCCGAGCTGCTGTTCTTGCCGCTGAACAGAGAGCCGCCCGAGCTGGTGCGACG
GAACTTGAAGGCGCTCGAGACGGATCGTTGCAAGGATGGCCGCATGTCGGCGGGCGTCTC
TTCATACTTGCGTTCCGAGTTGCACACCTCGCGTCCCGAGTCGCGGCAATATCGGCGGAG
GGAGAACTTGCGCTTGGTCAGGTCATACATTCGTAGGTGGAAGAGTTGCATCGCTATCCT
CCTCCTCCCCGGCACCACCATGTCAACGCGCAGGTTCATGTTGCCGTCCGAGGTAAAGTC
GTCGTGGCGGATCGAGAGCTTCTCTCTCGAGGGGAACAGGCGGCCAAACTGCTCCGGGTT
CGAGGGCCGCACTGTGGGATCGACAATGTCATGGCGGTACACTGGTAGCGGTGGTATTTC
CTGCGAGTCGTCGTAGCCGCCCATGTGAACGTCCTCCATCTCCACGTCCGAAGATAATGC
GGAATCGAAGGTCTCGGTGGAAGAGCGGTTACAGTAGCTGGTGGACGGCGAGATGTCGTC
CTCGTACGTCCACTTTGGCTGCACCACCTTGGCATCCTTTCGATAGGATGTCTCGGGAGA
CCATCGTGGGCTGCTGGCAGGGGATGTGGGTGCAGTGCTACACGAGCCTCGCGAGTCGCT
GCTCCTCTGAGACCGACCGCTGCTCATGGAGCTCTGGTTGCTGTGCCTCGAGGATGAAGA
CTTGGCCATTGTGGGATTGTGAGTGCTGGGAGGATGTGAGAGGAGATGAAGCTGGCGGAG
GTTGCAGGGTGAGGAGTAGTGGTGGTTAAAAGGCTGGGAGTGAAGATGCCTCCTCCTACG
AGACTGGATGTAGGTTGATCATGGGTCGTTGTGGCTTGAAGGGTCCTTGGCCCAAGCTGA
GGTCGGATGGGAGGGAGGGCGACGGCGGAGGCGGAGGTCTATTATAAGTCGAGCTTGGTG
CCGGGGCCAGCTGAGCGAGGGAAAGATGTGGTGCACGAAGGCAGTAGGGAGGAGACCTCA
GGCCAGTACGTTTTGCCAGAGTGGTCTCGAGAGGCAATTGATTTGACTTGTTCTTCTCAG
GCAGAGTTGCAGAGACGCCGCTGAGGGTTCAAATGCAGGGCGGTTTGGGAATTTGATTAG
GTATGGATGCCGGGGGGTGAAGACGGGCGGGAACGTGGGCGCGGGACGAGGCATATTTAC
GTGTCGCCGATGGAGCGACGAAGTCGTCTGGAAGTTGATACAGGAAAGCTTCCATGCGCC
AGTAGAGG
>comp177_c0_seq1 len=1353 path=[1:0-1352]
AACATCTAGACCCACCCCCGCCATATTGTGAACCCACACGCTCCCCCAAAATGAAGGTCG
TCGTGTTCAGCGCAAAGCCCTACGACAAGACCTTCCTCAACAGGGCCCACGCCGCCAAGA
ACGGCGCCGACTCACACATCAAGCTCGTCTACCACGACGTCGCCCTCAACCCCCAGACCG
TTTCGCTTGTCCACGGCGCCGACGCCGTCTGCGTCTTCGTCAACGACACCCTCAACGAGG
AGGTGCTGACGCGCCTGCACGAGCGCGGCGTGCGCGCCGTCCTCCTCCGCTGCGCCGGCT
ACAACAACGTCGACCTCGCCGTCGCCGAGCGCCTGCGCATGCTGGTCGCCAACGTGCCCG
CCTACTCGCCCGAGGCCGTGGCCGAGTTCGCCGTCGCCCTGATCCAGACCCTCAACCGCA
AGACCCACCGCGCCTACAACCGCGTGCGCGAGGGCAACTTCAACCTGCACGGCCTGCTGG
GCCGCACTCTGCACGGCAAGACGGTCGGCGTCGTCGGCACGGGGAAGATCGGCCTGGCGT
TCGGCCGCATCATGAAGGGCTTCGGCTGCAAGTTGATCGCCTACGACCCCTTCCCCAACC
CGGCGTTCGAGCAGCTGGGCGAGTACAGGTCGCTGGAGGAGCTATTGCCCGCATGCGACA
TCGTGTCGCTGCATTGTCCGCTGATGGACAAGACACGGCACATCATCAACGCCAAGACGC
TGGACTTGATGAAGCCGAGCGCCATGCTGGTGAATACCTCGCGCGGCGGGCTCATCGACA
CGGCCGCCGTGGTGGCGGCCCTCAAGGCCAAGAAGCTGGGCGGCCTGGCGCTCGATGTGT
ACGAGGCTGAGGGCCAGCTGTTTTACAACGACCACTCGGGGGACATCATTGAGGATGACG
ACCTGGCAAGGCTGATGACCTTTCCGAACGTGCTGATCTGCGGCCACCAGGCGTTCTTCA
CCGAGGAGGCGCTGATGGAGATTGCCGAGTGCACGATGCGGAATTTGGAGGACTTTGTCA
TGGAGAGGCATTGTACGAACTCTTTGGTGAAGGATGGGCATACGCTGGTGCGAAGGGATT
CGCATCCGGTAAGGATTGTTTGAGGAGGAAGTGAGAAGGCATGGTCACGATGGAGTGGCG
GTTTGGATTTATGGCTTTTTGGGTGGCTTGGTCTGGTGATTTGAGTTGGCTTTAGGAACT
GGAGCTAGCACGACGGTATGAATTATGATGGATGGGGGGCTTGGTCACTCCGCTCTGATG
ATAGATGAGGGATAGATCCATCTCTTATAGAATTTCTAATGCAATACGGAAAGTATTTTA
TGAGATCACAAGTGAGACCACCCTGCCGGGTCA
>comp178_c0_seq1 len=1755 path=[1:0-1754]
AGCCTCCCTTTCCCCCCAAAAAAAGAAGTGCTGAGGCGGCACCACTGGCAACATTGCCCG
TTGGCATTTTACCACCACCGCCTCTGCCTTCCACCATACAAATACACCAACCACACCGAC
AGAACCTCTCCAGACTGTCAATCTCGATAAGGACGACGCGATCTCATCCACCAGCCGGCA
CCCAAACGACATAGGGTTCCGCGTCTAATATACTCGAAGTCCCCCAACTAAACCGCAGCA
GCCGACCATTTAGTTCGTCGCGGGTTCCCCGTTCACAACCGCCAAGATGGGTATGACATT
TTCGAAGATCCTTGACCGGCTGTGGGGCAAGAAGGAGATGCGAATTCTTATGGTCGGTCT
CGACGCTGCCGGAAAGACCACCATCCTCTACAAGCTGAAGCTCGGCGAAATCGTTACGAC
GATTCCCACCATCGGCTTCAACGTGGAAACGGTCGAGTACAAGAACATTCAGTTCACCGT
GTGGGACGTCGGTGGACAGGACAAGATTCGACCTCTGTGGCGGCATTACTTCCAGAACAC
CCAGGGCATCATCTTCGTGGTGGACTCGAACGATCGCGACCGTATCGTCGAGGCTAGGGA
GGAACTCCAGCGGATGCTCAACGAGGATGAACTTCGTGACGCTATTCTCCTCGTCTTTGC
CAACAAGCAGGATCTTCCCAACGCAATGAACGCCGCCGAGATCACGGACAAGCTCGGTCT
GCACAGCTTGAGGCAACGCGCTTGGTACATTCAGTCCACTTGCGCCACCTCGGGCGACGG
CCTTTACGAGGGTCTTGAGTGGCTCGCCAACACGCTTCGCAAGGCTGGCCACCAGTAGTG
GCCAGGAGATGTCCGGCGCTCCGAAGAAGAACCCTCGCAACCCACACGTCAACGCTGTTT
ACACCTCGGTCTTCCTGGTTTCGGTTGTAATTTGTAAAGCTATTGGTCAAGGCAATCGAA
TAGTCCATAAATATTGCGCTTCTTTCAGACTGTCGAGCCTGTGCTCCTACTGGTCTCTGC
CCTTCGCCGAGCACACAAGTTGGCGGAGAGTCCGTGACTCTATTCAACTCTTTCTCCCCG
TTGCTCCTGCTCGCAGTCCTGCGCCGCCAGTCCAAGGGATAGACAGCGGTAGGAAGTCGG
TTTGGGTCGGTCTCATGCTTTGTTCAAGACAGGGGGTTTTGGCGAGGCGTCTCTTGCTGG
GTCGGCACTGGGATTTCACGCCAGATATATAATGGCAACTCGTGGTGATAGACGGACTGG
TGGAGCCTGTCTTTGTTTCGCAATGTCTCTTGGGGGGGAAGGTGGTTGTCGGGGAGTGAG
TGGTATGGGGACTCGTGAGCATCGAATCAGGTTTATGAGGCAGCATTACACGCCTGGGCC
AGTCTTGTTTCTTTTGACAAAAGCGGTCTCACTTTCGCTCGATAGCATCTTCGGGAGTCA
CTGCTTACAACAGACGCTAGCTAAAGTAGATTGTCATGAGTGTTTTCCCTTTAAAAAAAA
AAAAAAAAAAAAAAAACCAACGGTACATGTATCATATCTTTTTGGGCTGGGCAGGGAATG
AACTGGAAAACGCAAGATATGATACCCTCGGTGGACACGAATGCAGAGACGGAACGCCCC
ACACGACGACAATGCCGAGCGGATGCGAATGGCACGAACGGACTGGGCTTGATCAACGCT
AGGAGCTTAGCTTATTATTAATTCCATGACTTTTGCTTTTGGGGACCACGTCTGCCTCGT
GATAGTCCGGACATG
>comp179_c0_seq1 len=3138 path=[1:0-3137]
CTCCAACATAGATCTATTCACTTGGAAGACATCAGACGGCATCGTCTAACTCCAAAGAAC
AACTTACTGGAGGGAATCCCAGCGCAATCAAGAAAAGAAACAGCGCCAACAGAGGACGCA
AAGCTCCGCAACCGCAGTCCCATCAATATTGTTGCTCGACCGGATGCGGCTGGACGACCC
GCTCTCTCGACTTCTCCCTGTCTGCAGCAACATCTGGGTAGCTCCGTAGGCAGATCGTCA
GCATGGACTTTGCGCCGTACCAGTCATCGCCCCCCGAGACAAACCGAGCTCTATCGCCCC
CCAACGACCAGCGGTCCCCGAGACAATCGGCCGACCTTGTCAGGTCGTGGTCTCCATTCC
AGCACCCCAGCCCGCCACCGTTGCAGCATCCCCAGCCCCAGAGGAGCTGGCAGCCCAGCC
TGCCCGGTTCGTACCCCGCCGCGGACGGCCATCGCGAAGGCGTCAGCGAGTTTGATACCA
GCCTGGGCATTCGCCTCGACTACGAAGCCTGCCTTGCCTATCTCGCCTTTCCACCCTTGG
GCGCCATTCTGCTGTTGATCGCCGAGAGGAACAGCGACTACGTGAGGTTTCACGCGTGGC
AGTCGAGCATTCTATTCACGGCCGTCTTCGTCTTTCACCTGCTGTTCTCGTGGTCAACCT
TCCTCAGCTGGCTTTTCTTCCTTGCCGACCTTGCCCTGATTGCCTGGTTAGCGTTGCGCG
CATATCAGGATGCCGACACCCTGGATCGCTATGAGGTGCCCTTCTTTGGCAGAATAGCAA
GTAGAATCCTCGACGATGAGTAGGAGATGCGGTGGTGGTACGGGACAGCTAGGCGGAGGG
GCTTTTGGTGCTGATTGTAATATACCCGGACTCAGGACACTGTACATACGAGAGTCGTAA
CATTAATGCACATAATGATTTCAGTAGATACTACGGGTGAGAAACGTCTTGGTTTCTGTT
CTGGTGTAGATGTGCGTGGCATTCCTTCGACATTCCCCTCCTGACCAGATCGTAAACAAC
ATAGCATTTAATGGTACAAACTAGGAACAATTAGGCGGCGAACCAGTGGTACTTCGTGGC
GGTGCTTGGGGGTATCAGTTTTGAATAGGATAAGTAGTCCACTGGCCCCGTCTTCTCTCC
GGGCAGAGCCTCTATGGTGTCTCTCACTTTCGTTTGTCCAGTCTACTGCGTGATCTCCGT
CGCATTCTGCTCTCTGCCCGAATGCCAGCATCTCAAGCTCGGCACAGCTCCTTACAACTC
TTCCTTCGCCTCCTTTGCCTTGGCTTCCCCCTGGGCAGTCCTCTTCTTGGCCTCGTCGGC
ACCAAGATTGAATTGTTTAGCAACCCAGCTCCAGACGTCCTTGGCGCCTTCCTCCAGCTT
TGCAAGGACTGTGCCGCCTGGCGAGCTTGTGCCGTACCTGAAATACGTCGACTGCTTGCG
AGCCTCGGCTCGTAGCTCGTTAAGGGTCGATCCCTGGTGAACAGGAATTCCGTAGCTGTC
CAGGTACGCCTTGAGCTCACTTTCGCTCCACGTATCAAAGGCGCTAGACTTGGCGTTGTC
GGAGGCCTGCGCGAGGTAGCTGGTGACTGAAGCGAAGCTGCTACCGCCAGCCGAGGAGGC
GGATGTGTAAGCCGAATGTACGGCACGGACTAGCTCGTCCCTCGTTGCATCTTTCCTCTC
GGCCACCTTCTGCGCAGCCGCATCGCCGTTGGAGGCAAGGTATTTCTTCAGGTTGTCGAG
AGACAAGTCATCGAAGGTCCAGGCGGATCCGGTGCTGGCGGCGACATGGGAGTTTTTGCG
CACGAGAGCTCGCAGCTCATCGGTCCTGGAAGCTTGCGGAACCGGCACGCCGCGAGCGTC
GAGATACGACTTCAGCCGCGAGTCAGACCACGTATTGACGGCCTGGTTGAAAGCGTCTTG
CGCCTTGAGAGAGGCACTGTCGGTGGCCTTGGCGAATTCATTGTTGGCGCTCGACGTGGC
GGCCCCGAGCTTGCCACTGATGTTGTCACCCATGATTTGGGCTCGCTGCTTCCGGACAAG
TGCCTGGAGCTCATTGAGCTTGGTGCCCTGGGGTACAGAAATGCCGTTCTTGTCGCAAAA
CTCCTTGAGCTGCGACTCGGACCAGGTGTCGATGATCATGTCGGTAAGAGTGGCGTACGA
CTCCTGGGCGCTGGCAGACGCGCTCGCCGCTTGGTCTTGCATTCGGAGGTAGGCAAGACG
AGAGTTGCGGCGAACGGAGGCGACAAGCCGGTCACGTGTAGAAGGCTGAGGGGCCGGGAA
CCCGTGGGTATCGAGCCATTCCTTCAGGTCAGACTCGGACCACGTCTCATACAACCAGTT
TCCAGGGTAGGAGGTGGCGTCGCCCGCCTTTTGGGCAACCGTCTCGTAGTTCTCTCTCGC
CTTCTGAAGAAGGGAATCGCGCTTTCGGGGCTGAGGGACGGGGATCCCATGGCGGTCGCA
GAAAGACTTCAGCTGGCTCTCGGTCCAGGTGTCTAGGATCCAATCCCGGACACTGGCCCA
AGCCTCGTGCGCCTTATCTTCAGTCTCGTACCACGACGACTTGACCTGAGACACAAGGGC
GTCCTTGTTTCCCTGGGCCTCAGCCTGGGCCTCAATGCCCTTGCCCTTCAGGTAGTTCCT
GAGCTCATCCGCACTCCACTGCTGGTACGGGGAGACGGACTGGTCCCAATTCTTCTGGAC
CAGGTCTTCGAGCTCCTTGCGGTCTGCCGGGGTTGGGTAGGGTATGTCGTGATCCGAAAG
CCATCGCTCGAGCTCTGTCTCGTGCCATTTGTTGTAGGCAGGCTTGGAAAACCAGCTGCA
GAGCGCTCCCTGGGCAGCAAGCCCCAGGACTAGGGAAATCGAGAACTTCATGATGTTTCA
ATGCGTTGCCAGCCGTGAAGACGATGGGGGGAGGAGTTGCGAGGAGGAAGAAGATGTGCA
ATCAAGGCCTTGGACGGTGTCGAACGACTTTTAAAGCGGTGATTTCGTGGGCGCCGGCCG
ACGTCACCGTTTCGAAATTCTGGATTTCTTGGCTTTCCCGAGCCGGGGGAAAAGGAATAA
GGTAAATAACGACGAGCTCGAGCACAACGAGCAGCACATGTGATGGCCACCGCAAGCCGG
GCGGAGCGTCACCAGCGG
>comp180_c0_seq1 len=1888 path=[1866:0-1887]
CATAACTGTATCAGACAACTGATAATACTTTAGGTCATTACTTCCATCACGCTTTGGCCC
TAGATTCTTGCGTTGGACGAGACAGACAACGACACATCTTGTGATACCGTCAGCATACGA
TCTAGATCTTTGGATCTTGCACTACCCTATTACGCCTCCCCGGCAGAGTTTGATAGACCA
TGGGAGGAGACCTTGAAAAGACTACGCACCTCGAGGTGCCGGCGGCGGCATGCCAGGACT
GCCCCGAGCTGCCCCCCGATCCGGACGCCAAGCTGAGCCCGGAGGAACGGGCCAAGATTT
ACCGGAAACTGCTATGGAGGCTTGATCGATATCTAATACCATGGCTATGCATCCTGTACC
TCCTCGCCTTCCTCGATCGAGCCAACATCGGCAACGCCAAGATTGCCGGTTTGGCCACCG
ACCTGAATCTCACCGTCACCGAGTTCAATGCCACGCTCACTATCTTCTTCGTCTCGTACT
CCGTCTTCGAGCCGTTGACAAACGTGCTGCTAAAAAAGATGCGCCCTTCTGTCTTTATAC
CTCTCCTGATGGTCTTCTGGGGCGCCACCATGACGGGCATGGGCTTCGTTGAGAACTGGT
CCGGCCTCATGGCCGCCCGCTGGTTCCTCGGCCTCACCGAAGCCGGCCTCTTCCCAGGCA
TTAGCTTCTACCTTTCGTGCTGGTACAAGCGCTCTGAGCTGGGCGTCCGCACCGCCATCT
TCTTTTCCGCAGCCGCCATTTCGGGCTCCTTTGGCGGCCTCCTCGCCGCTGCCATCGAGA
ACATGCACGGCATCGGCGGCCGTCCCGGCTGGGCCTGGATCTTCATCCTCGAAGGCCTCC
TCACTGTCATCTTCGGTGTGGCCTCCTTCTGGGCTGTGTACGACTTCCCCGACGACAAGA
AGACCAAGTTTCTTTCCCCCGAGGATAAGATCCGCGCCCTGCGAAGACTCCAAGAAGACC
ACCAGAGCAGCGCCAGCCACGAAAAGTTCAGCATGGTGTACGTGTGGCAGGCCGTCGCCG
ATTGGAAGACGTGGGTCGGCATGCTGATCTACAGCGGGGCCACGATGCCGCTCTACGCCT
TCAGCATGTTCCTGCCCACCATCATCCACGAGCTTGGGTGGAGCACCACGGTCGTCAAGT
CGCAGCTTTACAGCGTACCGCCCTACGTGCTCGCCGCGCTCTTCACCATCGCGACGGGCT
ACGTGTCGGACCGCAAGGCCAAGCGAGGCGTCTTCAACCTCCTGGCCAGCGTGCTGGGGA
TCGTGGGCTTCGTCATGCAGTTGGCGTCACGGGAGCCGGCGGTGCGGTACACGGGGACGT
TTCTGGGCGCGCTGGGGATCTATCCCTGTATTCCGAATACCATCTCGTGGATTGCAAATA
ATGTGGAGGGGGTGTATAAGAGGGGTGTTGTCCTGGGGTTTGTGATCGGCTGGGGCAATC
TGAATGGGATTGTCAGCTCGAATATTTACTTTAATAGCCCGGACTATGTGGAGGGACATG
CGGTGGTGATTGCGTTCATGGCGGTGTTTTTGCTGGGGTGCAGTGCGTTGATGATGTTCT
TCCTCGAGAGGGAGAACCGGAGGAGGATAGCGGGAGAGAGGGATGGATGGGTGGAGGGGA
AGACGGAGCGAGAGGTTGCGGCGATGGGGGACCACAGGCCGGACTTCATCTATACCATCT
AAGCGAGGTGGTATAAGTCGATGATTCCTTCGCTATGAGATATGAGTTACGATCTGGCTG
TGCACTGGGAGGCACGAGGAGCTGCAGCATAGATGGATGGGAGGCATCTTGCGGAGCTTT
CAATATGGGGATGCACATGTGAGACAAACGATTGCCTAATGATAGAGGAGACGAGATAGA
GGATGTCCGTTTACTCGTTTCGCAGCGG
>comp181_c0_seq1 len=2535 path=[2513:0-2534]
ACGACGTTCAAAGTCTTTAACTATCCCGACCTTGTGGGCGACACCTCCGCAAACTGCCAT
GACAGTCGAGAGGCATGCGGAACCCAGGTACTAACCTAGGTACCTGGTTAGCTAATCAAC
GTGACTACGCAAGCACAAGAGTACTGCGAGTATCAACAAGAATGAACACATCCCGTGCCA
TTACCTCGGACTCCATACAATAGGGTTCCACAGCGCATCTGTCCTGCAGCTTCCCATGAT
TCCAAAACTCTGGATTTCAAGTTTTTCTATACAAAAGTAAAAAGGCTACAGACAGAAAGT
GGAACCTTGAGATGGCATCAGAAGTTTTAGATATCAGGTGACCGACTGTCTGCACACGAT
GCACTATGCTATCGCTATTCGACGAAGCCCCGCACCCGGATGATCCATGTATATGTCCTG
AACCATGCCCTTCCTACCGACCGCCAGTGGCCGAGTAGGCAAATATCTACCTTGGTATCA
ATCGAAGAAATGAAATTATATATGTAGTGGAAAACCCAGAGATCCAATCAAGCGCTTCCC
TTCTCCCCTTGCTCCGTTCATGATGCTTCCCCCAGGCTTCTTCAGACAATGCCCCACCGA
GGCGCGTTGATGATGAAACCCATCGTGCAACCCGAGATGAGACCGGCTACGGGCAGAGTC
AGGATCCAACCAAGATAGATCCAGGTGACCATCCGCCAGTTGATGGACCGCCAGTCGCCG
TTGCAGAGACCGACACCGACAGTGGCGCCAGTGATGCACTGCGTTGTCGAGATGGGGAGC
TTGAGGCGCGTGGCCAAGATGACGGTGATGACGGAGCCGAGGTTGATGGAGAAACCACGG
GCGGGCGACTGCAGGGTGAGGCGGTTACCCAAGTTCTTCATGATGTTGTATCCGTACGTC
CAGAGACCGATGACGATTGCGGCACCACCGAAGACGAGAATCCAGACGGGCACCTGGGCC
TTGTCCTTGGGAGGAATCTTGCCGCTGTTCCAGACCTCGAAGATGGTAGCATAGGGGCCA
ATGGCGTTGGCAACATCGTTGGCACCGTGAGTGAAGGATGCAACGGCAGCAGTCATGACC
TGAAGGAAGGTGTAGAGGAACTCGGTCTTGTTGTCGTAGTGGTGCGCGCGCGCGTGGATC
TCCTCAACATCGCCAAAGACGGCGCTCTTCTCCTTCTGCGAGTTCACGACGTCCCGGTCG
ACGCCACGGAGAAGGGCCCACTTGACGTACCAGAAGAGAACGGGTGCGGAAGTCCAGGGA
CCGTCAGGCTTAGGACCGACCAGAGACTTGGCCTCGGGAGTATTCTCGTAGAATTCATCC
ACGTTGTGCTGCGATGACGAGTCGGAGGCAGCACTGACCTTCTCGCCACCCTTGCCAGCC
TCGACATCGGTGCGGATAGGGTTGCCGGCACGCTTGGCTTCCAGTTCCTCGCGGGTAAGA
TGACCCTCGTAGTAATTGCGGACAACGCCCTTGAAGTCGGGAGGAGGAGGGGGCACCTCG
CCGCGCTTGAGAAGCAGAGGGCCCATGGGGATGTGGTACCACCGAAGCTGCCAGTCCTCC
TTGACGACGACGCGGTACAGCCAAGGGACCAGAATAATGCCCATCAGGAGACCCCAGCCG
GCGCCGACACCAACAATGACACCAGGGATCTCGGCATCCGTGAGCTTGACCTCATATCCG
CCGCCCTTCCAGATGAGAAGCATGACAAGCAACATGGCGGTGGCGGCGAAGTAGACGGGC
ACGAGCATGAGACCCTTCATGACGGGGTTCTGGCGGAGGAGGACGGCATACTTGGTGATG
GTAAAGAGGATGGCACCAAAAGCACCCGAGAGGATGGGGGCGATGAGCCAGGCGAGGAAC
ACCTGAACCACACCGTCCTTGATGACGGCAGTACCGCCCTTGGAAGCGTCACCAACCCAC
GAGACACCGTTGGCGCCGAGAGCAGCGATACCAAAGCCCAAGACACCGCCGAGAATGGAG
TGGGTGGTGGAGACGGGGAAGCCGAACTTGGTGGCGACGGTAAGGAAGATGGACGAGGCG
AAGACGGCGCACACCATGCCCAGCATCAAGAGACCGGGCGAATCCTCAAACTTGGACGTC
TTGACGATCTTGGTGCGGATAGTATCGGCGACGCGGGCACCGACACCGACGGAGCCGGCA
AACTCCATGACGGAGGCCAGGCACATGGCCTGGAGGTAGCTGAGAGATCGCGCTGCGACC
GGGTTGGCCCACGAGTTGGCCACATCGTTTGCGCCGATATTCCACGCATCGAGGAAGGCG
AAGATTGTACCTATGGCGAATAGGTAGTCGTACTGGGGGAGGGCCGGCATGTTGGGCAAG
CGGGCGTGACCTTGGAGGTCACCGTCGTCTCTCGGTTCCGGGTCTGTGTCGAGGGGAGGA
TGGAGCTTGGGTCGTCCGAGTCCCGAGATTCAGGTCAATCTCAGGGGAGAGGCGCTCTTC
CGCACGGCGTGTGGAGAGACAAGGCGGCACGAATTGACTGGGCTGCTGAAGAAACGGAAT
CGAAAAGACACCGGG
>comp182_c0_seq1 len=907 path=[1:0-906]
CAGCAACCAGCCGACTCCATTGAAGGGACAGCCGCCATTATTACTGTTTACGGGATTACG
GTCCATACATGTAGCCTTGGATCATTTCGGGATTCTCATAATTCTAATTTCAAGGTCTTT
GCTTCCCTTGTTGACGCCGTCCATCAGTGATGACTTGCACATACAGACAGCCCATTCCAA
AACGGAGCCGAAATGGAAAACAAGCAACTCCGGTGTTCTCAATTCATGCAAACCATACTA
TGCCTTCCTTTCAAGGTCGGCACCCAGTCCTTTGCACCTTGGCACGATAGCCGCTGCCAG
TTTCCTCCCCTCAACCTCCGCTCCTCGCAACTCGTTTCGCCCCGACACGTTAAGCTGATG
CCCGGACCTTGGCGAGCGCCTTCCTCTCCTCGAACCGTCGCTGCTTCTTGAGGCGCATGA
CCTTGAAGCGGTCGAAGTCTGTGAGCTGCTGGCGGCGCTGCATCTGCTGTCGTCGCTTAA
ACCAGTTGGTCTCCTTCCACTTTGTGTCGATCTCCGACTTCCCCCAGTACTTCTTCAATG
TGCCTCTTCGCGCACCGCGAGGGAGGCCCTGAATGACCAGGCTGGTGAGGAGGCAGTCGG
CGAGGCGGAGGGGCTGGCGAGGGACGTCCAACTCGGGGTCGGATGCGGGACCGTCGACGA
GAGCCCGCTTGTGGTCAATGATCTCGACCACTGCCGCCAGGCGTCCGGCATATGCGCCGT
CCTGAATGAGCACGACACGGCCAACCTCGACGAGGCGCCAGTTGCTTCCTGTGATGGTGG
CTTCACCCATTTTGTGTCTGGTAAAGAGGTCGGTGATTTCACGATTGCCTGTGGTGATAT
AGAAATTGTCGAGTTCGGCTGCGGGTTGGAGAGGACCACCGGGGTCAACTGCGGGTAGTG
TGGGCTG
>comp183_c0_seq1 len=1009 path=[1:0-1008]
GCCCCCCCGACCCGCAGCCTTGACAGTGTTGACAGCGAGCAGCAGCCTCCCAGCAGCCCG
ACGGCCGACCTGAACCACTGAGGCGAGTGCTGCGACTCCACCTCTTCCCGGACAGCAACC
AATCCACCGCAAACGCGCTGGCCCTGTGGCCCTGTGGCCCTCCCGCTCAGCTCCCTCCCT
TGTCTGTCTTCCTTGAAATATCCTCTCCTCCCTTCACACATCTTGATCGCTTTCCTTCGT
CCTCCCTATCCACAGTCCTTTTCGGAAATCCCACCCCATTCCTTTCTGCTTTTCACAAGC
GCCCACCGAGACAGGTTCTCTTCAATCATTCACGCTCTCAAAGGGAAGAGCAGGCAACAA
AGCACACTTTGCGTCTTTGCATTCATTCATTTGGACCTAGTCTGTCTCAAGAGCCACAAT
CGCAACCAAACCGCGACGACCAAAACAAATAGACCGGGTTTACCACCAAGAAGCACCTTC
ACTCTCGTGACGCCTCGACGGAACATCTTTGCAACAAGAGATTCGCATCCAACATCTGTT
GAACAGAGTCTTCCCATTCCCTCGACCAGGCAAACACTGCCAGCGAAACCAACAACCCTT
GGCGCAACGCTCATTTAAGAAGGACGAGTCCCGACCCATACACTACCAGCTAGAACAACA
CCATCACCACAACAACCTCCAAGATGAAGTCGACCCTCATCCTCAGCGGCCTCCTTGCCG
CCCTCGCCGCGGCGCAGCCCCACCACGGCCACAACCGCCGCAACATCCATAACGTCCACA
GGCACGCCAATCATGCTAAGCGCGCCATGTACACCCACTGGGTCTATGAGACCAAGTATG
TGACCACGACCAAGTACATCGACGCCACCAAGACCGTCTACGTCGATGAGCCCGCCCCCA
CCGACGAGAAGGACGACAAGCAGACACAGGACGCCCAGTTCTATGAGGCGCCCAGCCCGA
GTCCCGAGCCCGCCCCGGAGCCCGAGCCCGAGCCCGAGCCGGGTCAGGA
>comp184_c0_seq1 len=3166 path=[1:0-3165]
CGACAAACGGATCCACTTGAGGCCCCGTGTCTGCTCCATCCGTTGAAGTACCATTACCAC
CCTGCACTGAATCTCTATCGGTCTACACATCCACCATCGTCTCCTACATCTTTCCGTATA
CATTTCCCGGCATCCAGCTCCATCCCAGCCGAAACAAGCGTATCCCAAGCCATGGCCGAC
GACCGACAGACCAACCTCCTCGACCCTGCCATCTTCTCCCTCCTCAAGGAGAAGATCGAC
GAGGAGAACCAAGTCCGCGACACCATCACCCAAACCGTCCAGAAGCTGGAAACCGTGAAC
TCGTATGCCCAGGGCCTCCTCTCGCGGGTGCACGCCACCCCCCGCCAGAAATACCCCGAG
CTCCTCCCACAAATTGAGGCCGAGATCAGGAAGGAGATCGAAATCGTCCAGGACCTAGCA
AGATATGCCTCCAAGTACCCGTTCTACAAGTACAACCAAAAGTGGGAATGGACCATGAAC
GGCGTCATATTCACCATCGTCTTCTGCGGCTACCTGGGCGGCATGGCGACGCCCTCCAAG
CCGGGCAAGTTGGGCCGGCTCCTAACCCTAGAGGACGTGGGCGAGATCCTCCAAGTTCCC
GTAAACCTCAAGGACAGAGACGAGTTTCACATCACCATTGAAGAGTACCTGTTCGCCATC
TGCAACCTGCCTGACGAGCTGGCCCGCCTCGCTACCAACTCAGTCACGCTGAAGGATTTC
GAACAAGCTGTCCAAATCCAGGTCTTCGTGAAGGAGCTCTTTGCGGGCTTTATGATGCTC
AACCTCAAAAACGACCCGTTACGAAAGCGGATCGACGGGGTCAAGTACTCGGTTAAGAAG
ACCGAGGAGATTGTCTACGATCTTACGGTGAGGAACCTAGTAGCTCCTCCAGGCGACACG
GTAGAAGCTTCAAAGTGAAGGCACATGCTTTCCCATTTACCGGCGAAGCTGCTGTCTCTA
GTACCAACATATGCCATGGAGATTATGCTAGGAAGGGAGGAAGCGATGCCTTCCTCGCTA
TGGAGCCGTGCAAAACAAGGAACAAAAACCTATGCCATAATATACACTCACAACTTCGTC
CTGAGCCTGAAATCCAGCTTGAGACCCGTGCTCTATCTGTCCACTCCTCCTATATCGTGA
TCTCGTACCGGCCTACCACCAGCCACCCTTCCAAGACTCCGTAGTGCGACCATTCCCGAT
CCTGGCCTAGGGGTCTAGGGATACATATTAAGAACAGTGATGCGCTATGTCGGTGTCGCA
GCTATTCCGGGTCGATGATCGGGCGTCTAGCAGGTGATGTCGCCACCGGCCTTGGAGAGG
ACGATGAGTCCGATGACGAGGCCGTACAGGGCCAGCACTTCGGCAAAAATCAGAATCAGA
ATCTTGCCCGTGTAGATTCGCGGCTGTTGACCCACGCCACGAACACCAGCATCACCGACA
GTGCCGATGGCAAATCCTGCGCCAAGGCAGCACATGCCGACGGCAAGGCCAGAGCAGAGC
TGGATGAACGAGGTGAAGAGATCTATTTGTTGCTTCAGGGAGTCCGCGATCATGACCGCC
ACGACCAGACCGTATATACCGAGGATACCGGCCATAATAACCGGAACCATGTTCTTGAGC
ATCAGATCGGGACGTAGGACGCCGACTGTGATGATGCCGACACCAGACTTGGCCGTCCCG
ATGGCGGCGCCGAAGACAGGCAGGACGATGGCAGAAACCACGCCCATGACGCCGAAGAAA
GGCGCGTACGCCGGGCAAATATCGGTACTCATTCTGGCGGTTGTGTTTGTGTGAATGATG
GAGATAGACGCGCTGGTAGTTTGATGACGACGTTGTCGGGAAGTTGGAGACCGTGGACAG
GAGAGAAATCAAGCCGTAACTCCAAGCAAGCAGATGGTCGCTTCACCATTAAAGTAGGCC
AGATGCAGCTAACTCCGACACACGTGACCCTCAATCTTAGTAAGCGGAGCGCCAACTTTG
CATCCTGCCTTGGGCGCTTGGGACGAGAGAGACCATGGAATGGATGAAACCTTCGTACAG
TGGCACAAATCCTGGCAGGCGTGGGAGTCCTCAAAAAGCAGAAGCACTGGTGGAGAAGTC
TGGCTCTCTGGAGTCTAAGATGACATTGTTGTTGAGTTTGCAAAGATTATGCCGGCAAGT
TACGCCTTCTTGCCTTGATGCTAAAACCTTAGGGTAAGTAAGGGTGGTTTCCGGTGGGGC
TCCGCTGCGTCGACCTTTGCGCCTCTGCGAAACTTTTTTTTTTCTCTCCTCCCGTTGGCT
TTCCTGGTCCTACAAACATTTTGAGGGCGGCGGCATGAACAATCTCGAACCAACAGCTAC
TTGAACATTCAGAGCGAGCACTATCGCAAGGAACTCTGAACAAAGCAACCACCCAAGCCG
ATCTTGATACGTTGTTCTCGATCGCACCTGAGCGCGTCTCCACTTGAATCCACAAACGAT
TCACGATGGCCGACGAAAATGGTGCAGCCTGGCCCGTGGCCGATGCTGCTCTCGAGGTTG
AGCTTCTGGACCTTGTCCAGGCATGCCAGCATGCACGCCAGCTCAAGAAGGGCGCCAACG
AAGCCACCAAGGCGCTGAACCGTGGTGTTTCTGAGCTCATCATCCTGTCCAAGGACTGCA
CGCCACTGGCGATCCTTCTCCACCTCCCCGTGCTGTGCGAGGACAAGAACGTCCCGTACA
TCTACGTCAGCTCCAAGGTCGCACTTGGCCGAGCCTGCGGCATGAGCCGAGCCGTCATCG
CCGCTGCTATCACAAGCAACGAAGGAAGCGACCTGGCGCAGAAGATCAAGACCATGAGGG
AGAAGGTTGAGCGTGTTGCTCTTTAGATGCCCTTGAACGATCACGGAGGAAGCGAACTGG
CCGGGAAGATTGAGCCCATGAGGAGCGATTACACGAGGAAGACCAAGATTTGGAGCTACA
CGGAAATTTCACCAGAACCCTGTCCTTACCTCCACTGCAGCGCGTGCCTCTCCCGTAGTT
TAGCTGCCCATGGCGAGGGTTTTCAGCGACTAGATACTTGGACAGAACAACAACATGTTT
ACTAGGTAGGTATCTAGATCACAGCTAATGGGAACTCTTGGGGCCTCGACCTGCCCATAA
AATACCATGAGAACCATAATCGAGGAAACGAATATCGTGCTGTGAG
>comp185_c0_seq1 len=4464 path=[1:0-4463]
GCAACAGCCACGCACGCCCCGGGAGTATTTCCAGAAAACAACCACGATCTTGGGATTTTG
CGTCGTCGGCCCGCTGCTCGCCTCTCTTTCCATCAGCCCGCTGCCAACCTCGACTAAAAT
CTCTTGCCCCCGCTACTAGCGACATCGCACGGATAGTCCGCGCCTTCTTGCTGAAGCCTC
GTCGTCCAGCTCGGCTTTCCCTGGAGAGACGATCTCTCCATCGATTTCGTCAAGATGCCT
CAACAGGAGTCGGCCGACCCAGGCCAGATCCTGGACGAGTTCCACTACCGTTTCCAGAAC
ATCCCGGAAGAGATACGCTTCATCCAAGCCGAGATCGCCGAGAAGGACAGACATATCGCC
GAGTGCCTGCGAATGATCGAAGATCGCGACGCAAAGATACAGAAGTGGATCAAGGCGCAC
GGGAGTCTTGTGCCCAACCCTAAGGAGGAAACGCTGCGGACACAGATTCTCGACGGCTAT
GCGAAGGCCGAGCGCCTCCAGGATGAGAAGATCACTCTGTCTTCCCGTATGAAGCAGCTA
TACGACAGACATGTTCTTTACCTTGACCGCCAGATCAAGGGCTTGTACGACCGGGGCGAG
CCAGGGTTCAACGACCCCGACGAGCTACCCTCGCTACTACGGCCCAGTGCTGCGAACCAG
ACGGCCCCGCTGGTGGGCAATGCCGCGAACTTAGCCAGCTCAACCCCAGCTACACCGATT
ACGACCCTACAGAACGCCACTGTCCCGATCCTCAACAAGATACCCGCCGCCGCGATGCGC
AACGCTCATGCCCAGCAACAGGCGGCCTCGGCGCCTGCAACGCCCGCCGCGAGCATAATG
CTGAACCGGCAAGCTCGCGAAAGCTCAGCCGGCCCCTCTGTCTCCAAGAGAGGGCCCCGG
GCAAACTCTGGCCTAGCAAATACCCCCACGACCTCGAGCGGTCTCGTACGGCACTCGTCT
CTCGGTCCAGGTGGGCCGTCTAAGACCCCGGCATCGACAGGCGCAGGTGGTGCTAATCGT
GCCGGTAGCGCCGGACCGCGGACGGGCTCGACAAAATCATCATCCACAGCAGCAGCAGCA
GGAGGAGGAGGGGGAGGAGGAGGAGGAGGCAGAAAGGGCACACCAGGAGCCTCGGGCAGG
AAGAAGACGGCGGCCGGCCCAGGCACGAAGTCGTCCCTCTCGCGGGTGAAGAACGCATCG
GCTAGGAGCTCCCCAGCTTCTCCCGCAGAATCCGATCTCTCCGAAGCCGAATCCGCATCC
AACGCCGACGAATCCCACCCGGATGCGACTGCGGCCATCAGCGGCGCCACGGGCGCCCTG
GCGATGACCAAGCGCGGCAGCCAGCGGGCAGCCAGCGGCACGCCGGCGCGCGAGACGCAC
CACACCAAGCACAAGGACCGGCACAAGGGCCACAAGAAGGACGGCGACGGCGACGAGGAC
ATGGCCGACGCCGAGGACGACGAGGCTGGAGATGATAAGAAATATTGTTTATGTCAGAAC
GTCAGCTTCGGGGACATGGTGGCGTGCGACAATGACGATTGCCCCTACGAGTGGTTCCAT
TGGTCGTGCGTAGGCCTTAAGAGCGAGCCCAACGGCACGTGGTTCTGCCCCAAGTGCCGA
GGCGACGATGGCGATCCCAAGAAGGCAAAGTGAGGGAAAGCCTCGGTTGGTTTTGTGTGT
TCACGATATGGAAGGAAAGCATGGACGCGAACCGGATGAACGGCTTGTCACTGACGCAGT
GACGGACGTATTGGTTGGCTATGATACCCCCCTCTCCCCATGTACTTGCTAGTGGAGTCT
GTATTTGCATGTTTGGCTATAGCCTCATGTGGGCGGAATTGGGACCAAAAGAGCTGCGGG
GAGCTCGTACGCAAGACTACATTGTTGTTAGCATATGTATAAAGGTAGTCACGTAGTGTA
TGTGATGTGGCCCATTGCCTCTAGAGGAGGCGGGTAAAATGTTGGAGTGGACAAGGGCTG
AAGAACAATCTAGTAAATTGCGCTTCCATTAGTTCCTCCAACCTGATATGAACAGCATGG
AAGCAAATAGATAATTACAGCATGTGCCAGCCGAATGATTGCAAGTGTGTCTCTTTCTCT
TTGTCTACCCTATGTACTCGGCAGCTTCTCTCTATCGTATCTCAAAGTCCAACTGCCACC
ACGACACTCCTCGAAAGAACGGAATCAGGGCCTGCCAGGGACAAGGGCGTCCGTCTCGCC
TCGTTTGACGAAACCATTACATGTATATTGTTTTAATCCCCTATGGACACACGTGCTGCG
AGGACGGAAGAAACATAAACAATAGGCAAAAAAACTCCGTTAATGCTCAAGCAGACGCAA
GCTACCCTGCACGACCACGTTCTCGAGGATGGAGCCAGGCGGGATGTCGATGGTAGAGCC
CTCAGTGGCAACAATGATAACGGTGCCCTTGAGGGTGACGCCGCGGCTTAGGTTGACCTT
GCCGGTGATGGTGAGGTGGTCGAGCTCGATGATCTTGGGGATGGACGAGATGCGCTTCTG
GAAGTCGGACACCTTCTTGAAGTCGCCGCCAAGCTTGATGAGGGGGGCATCGCCGAAGCG
GCCGGGGCTCATCTGGAGCTGGCCGTGCTTGACCGTGTAGAGATCCGACTTGACGAGCAT
AAGGTCCGATGTGGTCTTGACGGGCAGGAAGCGGCGGCGCGGCACGTTAACGCCGTGGGC
GTTGCCAAAGTGGCGAATGGCAGCGCCGACGGCCGTCTCCAGCTGCAGCACGTTGACGTC
AGAGTCGCCCTGCTGGATGGTCTTGCCGTTGGGAATGATTTCCATCTCGAGCTCGTTGTT
CTCGACGACGCGCTTGATGGCCTTGAGGTTCAGCCAGATGTTGTTTGTGTTGAAGTAGCG
GAACTTCTTGATCGACTTGAACTCGTTGACGTGTTCCTTGGGCACCTGGGCAAGTTCGAG
AAGACGAACCTGGCCCTCGTAGTCGATAATGGTACCACCCTTGACGTCGGCCTTTGTCTT
GTTGGTGAGCTCCATGATGTATTCCGCCTTAGTCTCCACCATGTGCTGAAGGATGCGTAG
GTCGACCACAGCACCGAGATTGTCCACGTTGGAGAGGAAGATGATCTCGATGCCGCGCTC
CAGAAGCTTATTCAGGATGCCCGAGTTGTAGAGGGACTCGAACACGTCACCGTGGCCCGG
AGGGTACCAGTCGCCAATGTTGGAGTCGAACTTCTTGGGCACCGGGAGGAGGGAGTCCTT
GTAGATTCTGGGGTAGCGGGACTGGTTGAAGGTGAGGATTTCGACCTCGTGGCCATCGTA
CTTCTTGATAATGTTTGCTGTGTCGTCGTCGGTGTTGAACGAATTCATGAGGAGGAAGGG
AACATTGACGCCGTAAGTTCGGTTAAGGAACTCGATCTGCCGTACTGAGAGGTCAAGGAA
GGACATGCCATCCCTGACTTCGATTGCTGACTTGGGGCCAACACAGCCCATCGAGGTACC
CAGGCCACCGTTGAGCTTCAGCACTGCCAGCTTGTTGAGGAATTGGACGGCTTCTGAGTT
GGCAAGATCCTCATACTCGACGACCTGGTCCTGAGCAGGCGGCGCAATCCGGTCCCAGTC
GACGGCGTTGCCCTTTGCCCTATCATTGAGGTATCGCCTGAAGAGGGAAAAGAAGTTGTC
CATTTCCGTGTCGAACAGCTTCTTCTGGTTGGGATCCGTGACGGTTTCCGACAAAGCGGT
CAGGGCATTTCGCATCTGAGCAGCTGCAACGTTTGTCGAGGTGTTTTCGAAAGCCATGTG
ACTCCTAGTCTTTCCATGCCTTCGCTCGAACTGGCTGTCATCCCCGTTGCCATTGCCGCC
CGTGTTGGGGGTAAGGTGTGTCGGCAGAGCGCTCTTGATTGCCTGAGCCATCTTGATCTG
TAGGTTGGTCGTTTGGATGGGGATTCGTTGGTTCGGCGGTGGGAGAATTAAGTGGTATCG
ACCTTTACTCTACTCGGGAGTGTGCAGAGAGAAGTTTCTTGGAGAGGAAGAAAAAAGTCG
GAGGATCAGAAAGCGTAGATATTGATCGGACGATTTGGACCGGGGACGGTGACAGGAGCC
AAGCAGGTGGCGGGGAGGAAATGACGATGGTGGAATGCAGGTATGATGAGGGGCAGCTTC
GAGGGACAACCGAGCTTCGCAATTGGGCGCACCCCCTGTTCATTCACTTTGGCTCCCCTG
TCACAGGTTGGAGAAGCAGAGATGCTGTTGACGGCGGCGACGGCGCTCGGAGAGTCAATG
GCCTTGCTGGTGGACGAGGAGCAGAATGGCAAAGTGGAATATGGAGAGAATGTTCAATGG
GCATCTGAAGCAGGTGCGCGCCGTCTCCTTTTTATTCAGAGCCGTGGTGGGCGGTCAGGG
GCAACGTTGCTGGCTCAACAGAAGCTAATTTCACGATGCTCGCTCCTTCAAAAATGTGGC
GCCCACTCCCGAGTCGCCGCACAG
>comp186_c0_seq1 len=1308 path=[1286:0-1307]
CGAATAGATTCTGGACACAGTGCAGCAGACTGCAGCGCCGTAGTGGCACCCCTCGCGGCT
CAGTCCACAAACTCACTGCTGCACTGTCAGACGATCGATCCGAGCTGCCAGCCCCACAGA
ACACATTCAGGAACTGGATAAGTGAGTTTTTTCGCTTCACAACGCATCGCAGCCCCACGC
CATCACTTGTCCTCTACTACGATTCGACTTCGACACTCGACTGCGACGTCTCCGATTATC
GACAACTTCCAAGACTAGACAGTCATTCCCGAATTTGTCGAACTGATCGAACCGACGCGC
ACCGGCGCATAACATCATTTACCATGGCGACCGAATTGACAGTGCAGAGTGAGAAGGCCT
ACCAGAAGCAGCCGCACATCTTCCAGAATGCCAAGGTCAAGGCGAAGAGCACGAGACCCG
GAAAGGGTGGTCGAAGGTGGTACAAAGATGTCGGCCTGGGTTTCCGAACCCCCAAGACGG
CCATTGAGGGCAGCTATATCGACAAGAAGTGCCCCTTTACTGGCCTGGTTTCTATCCGTG
GCCGTATCCTGACCGGCACCGTCGTGTCAACGAAGATGCACCGAACCCTCATCATCCGCC
GCGAGTACCTTCACTATATCCCGAAGTACTCGCGGTATGAGAAGCGGCACAAGAACCTCG
CGGCCCATGTGTCGCCCGCATTCCGTGTCGAGGAAGGTGACCAGGTCACTGTTGGCCAGT
GCCGTCCTCTTAGCAAGACAGTTCGTTTCAATGTTCTCCGCGTGCTTCCCCGGACCGGCA
AGGCTGTGAAGAAGTTCTCTAAATTCTAAGGAGGAAGAATGGCAAAAGCCAGGGGAAAAG
GGAACGGGGGGACTGGGGCAGGAATCCGGCTTTGTTTCTGCATTTTAGGAGCAAGTGGTT
CAAGGTCTTTACACCCGGAATGGTAGCTGCTATTCTTCGATTGCTTGACATATAGAAGCA
GCTGGTCAAATGAAATGGCATGACCAACGGTATCGCAGCGAACCCATGGCAGTTGAGTGT
GGTTCTGTGAGCTACGACCCATGGGGTGATGGTAATTCCCTCTGTTGCGTCAGTCCATTG
ATGAGACTAGCCGTCTGCTTCGAGACATTTTCTCCATATGATGCCGGTGTTGAAGTAGGA
ATAATGCTAGTATCTACTCACCTGATCACATCATGATCGCTATGCTTGGGACACGGTGCG
GAAAATTCGCAAGGTCTTGTGGAATTGTAGGTTCCCACATGCAGCAATAGCAGCGGCCTT
CAATCGGGCGTGTCGCAGAATACAGTATCATGTACCTTCGTGCGCGAG
>comp187_c0_seq1 len=3227 path=[1:0-3226]
AAGAGCCCACGGCGTCGCCAACTTCTTTAATTTTCATACTTTCTTGTAATTCCCAGGTTG
AATCGGGTATATTCTGCAGCTACCTAAAACGCATCCCCTTTTCAACGCCCAGAACGGTTG
ATCCGCTCCAATTCCGCAACCCGTCATCGCCATGCAATCCCTCCATAGCCGCGGCTGGAG
TCCCGGTTGATGGGATCTCTCCACAGGCCTCAACAGGCCCAATCCGCCCCTCCACCCCGT
AAGGAGTTGTATTCATTCTATGTTGAATTGCTCGCCATGTTCCAAGTACTTTTCGCCCAA
GCCCCTCAGAGCACCCCTAGAATCCATCCCTTGCCAGTCTTTGCGGTGTATCACAGATAG
TCACGAAACCAAAACCAGAAAAGCTCCTCCATCCCCCAATGCCCAGGTCGTCTAACGCCG
ATGTTGAGATCAGATCGTAAAAACCCAGTCATTAATGCAGCCGTGGCCCAAAAACAGAAA
TCACGCCACAAATGAAACAGTATCTATGCCATTAGCAAGCACCCTTACTTGGCGTACTTG
GCGCGGAAGAACTTGGCCGCATTCACCATGTTGGTGAGAGCCTCCTTGGTCTCCTTCCAC
TGGCGCGTCTTGAGACCGCAGTCGGGGTCGATCCAGAGCTGCTCGGGCTTGAGATACTGC
AGCATCTCCTCGATGCGGTCCTTGATCTCCTGCTCCGACGGTACACGGGGCGAGTGAATG
TCGTACACACCCGGGCCAATGTGGCGCGGGTAGGCAGAGTCGACGAAGACGCTCAGGAGC
TTGGCGTCCGACTTGCTGTTCTCGATCGACAGAACATCGGCATCCAGCGCCGCAATGGCA
TGGAAGAAGTCCTGGAACTCCGAGTAGCAGAAGTGCGAGTGGATCTGCGTCGAGTCCTCA
ACACCAGTCGTCGAAAGCTTGAAGGCCTTGACGGCCCAGTCGAGGTAGGCGTCACGCTCC
TTGCCAGAGCGCAGCGGCAGACCCTCACGGAGAGCGGGCTCGTCAACCTGGATGACGTCG
ATACCAGCCTTCTCAAGGTCCACAACCTCGTCGCGGAGCGCAAGAGCAAGCTGCTCGGCC
TGCACCGACTGGTGCACATCGTCACGGGGGAACGACCACCGCAGGCACGTGACAGGGCCA
GTCAACATGCCCTTCATGGGCTTCTTGGACACCGACACGGCGTACTTGGACTCCTTGACC
GTCATGGGGGCCGGGCGAGAAATGTCACCCACAATGATGGGCGGGCGGACGCAGCGCGAG
CCGTAGCTCTGCACCCATGCATGCGTGGTGAAGGCATAGCCGTCCAAACGCTCACCAAAG
TACTGCACCATGTCGTTTCGCTCAGGCTCGCCGTGCACAAACACGTCCAAGTCGAGCTCC
TCCTGGATCTTGACATTGTCGCGAATTTCCTCCTCGATGAACCTGTCGTACTCCTCGGCC
GTGATCTCACCCTTGGTAAACTTGTTGCGGTTGACGCGGATCTCCTTGGTCTGGGGGAAG
GACCCAATCGTGGTTGTGGGGAACAGGGGCAAGTTGAGCTTGGCCTGCTGCTGCGAGATT
CGCGAAGTGAACTCCGACTTGCGCTTGTAGTCCTGCTCCGTGATCTTGGACTGCCTCTCC
TTGACCTTGGGGTCGTTGGTGCGGCTCGAGTTGGCACGCGCGTTCATCGACGCAGCGTTG
GCCTCGAGCTGCTCGCGGACGGCAGCCGGACCCTCGGTGACGGCCTTGGCGATGACGGCA
ACCTCGACCGCCTTCTCGCAGGCGAACGAGAACCAGTCGGCAATCTCAGGGTCGAGCTTC
TTCTCGCTGGCGAGCGTGTGGGGAGTGTGGAGGAGAGAGCTGGAGGTGGCGACAATGACG
CGGTCCTTGCCAAGCTTCTGGATGGCAATCTCAGCGGTCTCAACGGCCTTCTTCATGTTG
GTCTTCCAGATGTTCCTGCCATCAACGAGACCGGCCGAAAGGATGGTCTTGGGGCCCAAT
GCACCGAGAACGGTCTCGAGCTGCTCGGGGTTGCGGACGAGGTCGATGTGGAGGCCGTAG
ATGTCCTGCGGAAGACAGTCGAGGTTATGGACGATGTCGCCAAAGTAGGTGGTGAAGACG
AGCTTGGGGATCTTATCGCCAAGGCCGGCAAGCTTCTCGTAGGCGGGCTTGAAGGCAGCC
TTGGTCTTCTCCGGGAGGTCGAAGACGAGAATGGGCTCGTCAATCTGAACCGTCTCGGCA
CCAGCCTCCTTGAGCTTGGTAAGGAGCTCCTCGTAGATGGGGAGGAGCTTGTCCAGGAGC
TCAATGGGAACGACCGACTGTCCGCGGTCGGCCTTTCCGAGGTGGAGGAAGGAGACGGGC
CCAACAACGACGGGGCGCGTCTGGATGTCGGCTTCCTTGGCCTCCACGTACTCCACAACG
GCCTTGGGCGAGTCGACGAGCTTGAAGGTCTGGTTGTCCTGGAAGGTGGGCTTCACGTAG
TGGTAGTTGGAGTCGAACCACTTGACCATCTCCAAGCTGGGCACATCGACACCCTCCTTC
TGGTGGCCACGGCCCATGGCAAAGTATTGGTCGATGGCATCGAGGTTGTTCTTGGTGTAG
CGTTCGGGAACAGCACCAAAGTCCTGAATGTGGCAGAGAACCTGGTCGTAGAGGGCAAAG
TCATTGCTGGGGATGATGTCGACACCGGCATCCTTCTGGATCTTCCAGTGAGCGAGCCTC
AGCCTCTTGGCCTCGGCGAGGAGGTCGCTCTGCGAGATCTTGCCGGCCCAGTAAGCTTCC
GTGGCCTTCTTCAGGTCACGGTTGGCCCCCATGCGAGGGAAGCCGAGAATTGCTGACTGC
ACCATGGTGAAGGCTCTGTTGGTTTTGTGGGAGGGACGACAGATTCTGCGAGGCGAGACT
GAGTTGGTGATCAAGGAAAGGAACGCACGACGAGGAAAGTCGGGAGGAGGAAAGAGTGCG
TGGAGAAGAGGTGGGGGTAGGGAGAAGAAAAGGGTCGAGAGTGTAAGAGAGTAAAAATTG
TGTGCTCGACGACCAGGTAAACGACTGGGCATGCAAATGCAGAGTTTGCGCCACCACGTC
GAGCTGCCACAGAGAAATTGTTGCGGTGTGGGAGAAGCTAGAGTGTAACTGTTCTAGGAG
GAAGTCGGCGCAGAGAGGCCGAGAACGGTGCGGGCTGTGAGGGGCACCAGAGTCAAGGTG
GGGGAGGGGCAGATGCTGAGAATTGCGAAGCTCGCAGAACCTACGTG
>comp188_c0_seq1 len=2382 path=[2360:0-2381]
CTTTCTCGTTTCGAAAATTTTTGATGTTGACACATCTATTTCCTCCTTCCCTCTTTGCCA
TCGCATCGAGAGTTTCCAATTCTGACGAGGCCAGAAACACGGAAACCCTTAAACTCTCTC
GCAAATCCACAACAGAAGACATTGGGTCAAAATGCCTTTCGGAAAGCTCTTCACCTACGA
CGCCAACCCCCGCTCGACCGCCATCCTCGCCGTTGCGAAGGCGAATGGCCTTGAGCTCGA
GGTCATCCAGGCCGATACAACAAAGCCTTCGATCGAGCACCTGAAGGCCAACAAACTCGG
CAAGGTGCCTGCTTTTCTCGGCGACGATGGCTACGCTCTGTCCGAGTGCATGGCTATCGC
CATCTATGTTACCTCCCAGAACGAGAAGACCACTCTTCTCGGCAAGACCAAGCAGGACTA
TGCCTCCATTCTGAAGTGGATGTCTTTTTTCAACCACGAGGTTCTCCCGCCCATGGGTGG
CTGGTACCGTCCGCTCCTGGGCAAGGACCCTTACAACAAGAAGTCGGTTGATGAGTCCTC
CAAGGTGGCACTAAAGGCCGTCGGCGTTGTCGAAGAGCACCTGCTGAACAACACCTACCT
CGTTGGCGAGCGCATCACCCTTGCCGATCTTTTTGCCGCTGGTATCATCAGCCGCGGCTT
TGAGTTTTTCTTCGACAAGACGTGGCGCTCCGAGAACCCCAACGTGACTCGGTGGTACGA
GACCGTCATCAACCAGCCCATCTATGCCGACGTTTCGCCCAAGCGTGAGTTCCTTGACAA
GCCGGCCCTGACCAACGTTCCCCCCAAGAAAGAGGCGCCGAAGAAGGAGGCGAAGCCTGC
CGCTGCTGCTGCTTCTGCCGCTGCCGCCGAGGAGGAGCCGGCACCTGCTCCCAAGCCCAA
GCACCCCCTCGAGAGCTTGCCCAAGGCCAGCATCCCGCTTGACGAGTGGAAGCGGCAATA
CTCCAACAGCGAGACTCCGGATGCCATGAAGTGGTTCTGGGAGAACATCAACTTCGAGGA
GTACTCGATCTGGAAGGTCGACTACAAGTACAATGACGAGCTTACTATGACTTTCATGTC
CAACAACCTCATTGGTGGTTTGCACGCCCGCCTGGAGGCGTCGCGCAAATACATCTTCGG
CGCTGCCTCCGTCTATGGAGCCAACAACGACTCCATCATCCAGGGCGCTTACCTCGTCCG
GGGTCAGGAGTTCGAGCCCGCATTTGACGTCGCTCCCGACTACGAGAGCTACAAGTTCGA
GAAGCTCGACCCCACCAAGCCCGAGGACAAGGCTTTCGTCGAGTCCATGTGGGGCTGGGA
CAAGCCTGCCGTTGTCGACGGCAAGGAGTACGTCCACGCATGTGGCAAGGTCTTCAAGTA
AAAAGAAAAGTCGACGTTATGATTTTGATGACAAAGAACCCGCCAGAGATGATGACCAGG
GAGGCAAGCGATGCTTAGGCAACGGGAGGGATGACGGAACAGGCTATAGGAAAATGAGAC
GGGGAAGGGGCGCCTGGGATCCACATGTGCATGCGTTACGAGCAATAAGATAATGATTCC
TAGGCCATGTACGCTCCTCATGATGCTCTATAATGTCGATAATGCAGTGCTAGCCAAATG
CCGCCCAACACTATCTACTGCCGTGCAGTATGGATGTAGCACTGCTGCCCTCGATGCACG
AAGCATTTAGAAGGCTCAATCCTTAGTAGTGTCGAAACCCAAAGCCTAGAAGATAAAGGG
GGTATCTAAAGCAGTCTACCCAATGTGTACCCATCATGGCCCAACTTCGAAGCGAGGCAC
CCATTGCTCTTGGGGCTGGAAGGGGTCCACCCTCATAAACCGGCTGACATCCACCTGGAA
ACACAGCCTGTTGAGATAGTCATGCACCTGGGGCAGCATCGTGTCGCCCTGAATCACCCT
AGTAAACTCGGGTATCTCGATGAGGTTGTGCGGCTCCGCCCGGGCCTTCTCGATCGAGTC
ATCCACCAGCACCGTGTTGCTCTGGTCCCACCGCCCGCCGCGCTCGGCGTCCGGGTGAGA
TGCCTGCACGGTGGGGTCGGTCCACACGGTCGTCAGCCGCTTGTAGCACTGCACCTTGGC
CTCGTAGTCGGCGGAGGCCAGGCCAAAGCGCTTGCGGTCCCAGATGGCGACGACGCTAGT
GCGGTGGGCGGCGGGGATGATGGCGTCGCACATGGACTCGACGTTGCGGGGCATGGCGGA
GGACCAGATCAGCACGGCGAAGGTCTGGATGCAGTAGGTGAGGAACTCCCGAGCGTGGGG
GCGGGGTACGAAGTGCCGCGGTTGGGCGCGTGGTTCTGGGCGGTAGAGGAGGGTGCCGTT
GAGGTCGATTACGACGAGAATCTTGCGCGGGTTATGTAGAAG
>comp189_c0_seq1 len=830 path=[808:0-829]
TAGGACGGTACCATAGGCCAATCAACAGCTGCCATCTCCCAATCCTCGGCAGACCTTCCA
TCATTTTCGCAACCACCACAAACATCATACGAGGAGCTCCCTTCATTGACATCAGTCCTG
CGAACAACAACTTTTACCTCTCAATTCAACCGCCTCGGAACCGAGACGAGCTAAACAAAT
CATACACACCAGAACAAACGGCGTCTCGCGAAGCATAGTCAAAATGCCGTTCAACGTCGT
CGCTCGCAGGGTGTTCTCCACCAGCGTCCGTCGCCTCGACAAGGAGGTGCTCAGGAAGGA
GTCCAAAAAGAACCCTGAGTTGATGATCCTCGCGGGTGTCATGTCCTTTGCTTTCCTCGG
CGCGGGCTGGTACTTTGGCCAGAACCCCACCACCACGGGCGACGAGAAGGCGCCCTGGGA
TAACGGCACGCTTGCCCAGCAGAAGGGCCACCACGAGACGCCCAGTCCGCTTGCCTCGAC
GGTTGTGCCTGCCATGAGGCTCCCCAAGGAGGTGCACGACAGGTACAACAAGTGGGGCAA
GGAGGGTTTTCCCTGAGGAACGAGGGGCGGTTGATGGAAGAGCAGACTGATGATGAAGAA
GAGAAATATGGTAGAGTTGGATGCTCGAGCAGTGAGGACATATTGACGATGGATGGAGAA
CGATACGGGGCGCATTAGTTCCTTGTGTAAATACGTGTTGAGAGAATAGACTAGCATTGG
GCTGGACCAGTTTTTCTTCAGTTGCTATTAGAGCAGTTAAACGACGTCTTCTGACATTGG
GAGTAGCAGAGCATTGAATATATCTTGTGAGTTAGTATCAAAAAAAAAAA
>comp190_c0_seq1 len=1573 path=[1:0-1572]
GAGAGTTCGAAACCCAACCCGAGAACCTCGGACAAGCGACAATGTGTCTGAGGCCCAGGA
ACGCATCAAGGGGAGGGGGGTGACGCATCAGGCATTGGGACGATCCCGAGCTTTTGCTTA
AATTGATGGCGTTTCTCTTCGTCCCCATTTTCTTTCTGTTTCGACTCTTCTCCTGTCCCC
CTTTCTCCTCATTCACGTTCATTCTTGTTGTCTCACTTCTTTCCGTTGTATCCTCTTCTC
TTCCCACTCCTTCGCCTTTCTTATACAATCATCCATTAATCTTCAAAAGACGGAAAGGCT
AGTCCTTTCAACAGCGCGAGTCGCTTCTTTTAAATCACTGATATTTATTCCACGGAGAGG
TCATCTCGTTCTATCTCCCCCATCAGAAACATCTGGAGACCAAGGGCAATCCACGCCAAA
AAAATAAAAGAAAAAAAGAAAAAAAGAAGATACCCAAAAAAGAGGAACAAACAAAAACTC
GATCAAAATGCTCTTCAGATCGCTTGCCGCCGCCGCCGCCACCTTCGGTGTCGCTTCTGC
TGAGAACTTCATCCCCGTTCTCGTTGGCATGAGCCCGAATGGCACCAGTGGAACCTTTTT
CTCCCCGGATCGGGTGACCGCCTCCGTGGGCTCCATCGTTCAGTTTCAGTTCATGGGTGG
CAACCACACCGTCACACAGTCCACCTTCGACGAGCCCTGCATGCCTGTGTCCATGGTCAA
TGCCTCCGCCACTGGTGTTCACTCAGGCTTCTTCCCCGCCATGAACAACCAAGAGACTGG
CATGGTTCCTTTCTGGAATCTCCAGATCAATGACACCCGTCCAATCTGGCTTTACTGTGC
TCAGGGCCGTCACTGCCAGGGCGGTATGGTTATGGTCATCAACGAGAACACTGCCGCCAA
CACTAGCCGGTCTCTCGAGGAACACCGCTCCCTGGCCGCCAACGCGCCAACATCCGAAAT
TCCGGCCGGCGGTATCGCCGAGAATGGCGGCATCTCGGGCGAAACCGATGCCAACAATGC
CGAGGGTGGCAATGTCGACCAGCCAGCGGCCGCCGCCGGGCTCAGGGTATCCGCCGCCTT
GATCACCATCGTCGCCGGAGCCGCGTTCTTGGCAATCTAACTTCTCTGTTCCTGCGGAAA
TGAGAAACGTTTGACTGGCGATGGCGAGAAGTGGAGAGATTGGCCGCAGGAGTGAGGATG
GTTTGCGAAGGGAAGCGATTTAATACCATGCACCCTGTGGGGGATAATGAGCCCCAGTAT
GCGTGTTTTTTTGTTTTCTACTTTGAGGGTCTCGGCGATCCAAACTTGCATTCTAGATAC
GAATAGTCATCCTGTACGTTGACGGCTGGGGCGTCGTGGTTGGCATGGGCCAACCTGTTC
ATTTCAACGCGAAGCTTGTTTGCGTGTAAGAGCATGACGATTTCGGAGAGAGATAAAATA
ATTTTTGTAACTGCTTGATAAATCTATTTTCTTTGTTCAACTACCCCCACGTGAATTAAC
TTCGGCAAGAGGGTTCAGCAGTAATGTCTTATACTATTTATTCTCTTAGCTAGCACAAGG
TGCAGTTTCCTAG
>comp191_c0_seq1 len=1127 path=[1105:0-1126]
GGACAGCATCACGGACACGTCGGGTTACTGGTCGTCACTCACTAGGCACTAGACATCATA
GACAAAACAAAAACACCTTCGCCGTGCCGTTTCAAGTATTCTTATTTTGACTTCCTGCTC
CCTTTTGCATCCCGGCAAGCAATGCAAGGGTTCAATGGCCACGAAAAACAGGGGGCAAAA
AAAGTTGGAAAAAAGACCCTGTATACCCCCCTCCACTCTGTTACCGACGCCATGAGATAA
CAAGAAAACAGGGAGGCGGACGCCCATCTCCCTCCTCCCTCGCCGTATGCCAGACCCAGC
CGCTCTAGTACCATGCGGTCCGTATGTCCACATCGCAACACGGGCTTAGCAAGCAGTTCT
TTGCCGTTTCACGCTCCGTACCCCATGACAGAGGACGGGAAACAAACACCAGAAACCGTG
CAAAGACAAAGGACGTGCTGCAAGAACCCCACCGCGTTCCATTCCCAGCACCCTCCCAGA
ACCTCCACCAAACAGCAGCGCCATCCTTAACGGTACGACTTCTGGTACCTGGCGCGGGCG
CCCGGACCACCGAACTTCTTGGGCTCGCAGCGGCGGTTGTCGGCGACGAGCAGGGTGCGG
TCGTAGGTGACGAGGGCCTGCTTGAGGAGGTTCTTGGAGTGCTCATCCACGTACTTCTGG
TAGTAGGCGATGAGCGACTTGGCGATGGCCTGGCGGATGGCGTAGATCTGCGAGGTGTGG
CCACCACCGCTCACCCGGACGCGGATGTCGACTTGTGCGAACTTGTCGAGACCGAGAACG
AGAAGGGGCTCATAGAGCTTGTATCGGAGGACAGCCGGCTGGACCAGCTGGAGAGGTCGG
CCATTGACCTTGATGATCGGGGTATCACCCTTGCGCGAGCGGCAGTGAGCAACAGCCGTC
GCCGTCTTCTTCTTGCCGAAGCACTGAACGCTCTGTGTCGACATGGTGAATGGATTGTAT
TACTGTTTCTCTGTGAGAGCTGTGTGGAATCCAACGTCGACGTGGAGGACGATGCTTCGA
GGTGGTTGTTTATTAGGAGAAAATATTCGACCAAGTGGAAGAGCTGGTCACGCACACAAA
TTGCACCAGTGTATCTGAGCAGCGAATTTTTACGACTCAGTGTGGAG
>comp192_c0_seq1 len=893 path=[871:0-892]
CAGCTGGTGCCCGGTACGTTTTCGAGCCATGGAGATCGATATGCAAGTAGTTTAAGGAAT
TGAGGTCACGGATCAAAGGACGGAAGTACAGCCAAAGCGCTCTGCACAGCATGGCAACGA
CGCCCCAGAGTCTGATAGCCAAGCCAGTGAACGGTCCGACGTCCATTACCTGGCTGCCCC
AGGAGAACTGCCCGGACATACCACTCTCGATGAGACGGGACACAGTGCATGTGGAACCCC
CACCTCTCGAACGTGTCGTCTGAAGCCGAGATATCATTGACGAATCGGAACCATGTATCA
ACCAGCCTTCACATTGTACCCTCCCGACTTTTGGACGAAATCCAAGGTCGTCATTTGCAA
ATCGGTATGACGACCAAGGTCCCCTCCCCTCCCTCTCATGCTACCAAATAAACGCCAGGC
AAAAGTTGGAAAAACCGTCGGATGCGTGCCGATTCCATCATGACATGCCATCGCCTCTAC
TTCCATCGCCAGCCTCCAAGCTCCCTTAGGTCTCAGTGATCTCGCGCAATCTCCGAAGGG
TCGAGCGGGCGGCCGAGGCAGCGGGAGTAGCGACGGTGTAGGCACCACCAGTCATGGTCT
TCTTGCAGCCGGAGCAGTGCCAGATACCGAAAGCCTTGCGGCGGACCGCGTTCCTACCGC
AGAACGTGCAGGTGTAGCGGGCGTGCTGGGTAATTTCCAGTCGCTTGACAACCTTTCGGA
GAGATGCACCGTATCTCGTGCCGTACTTGCCGACAATGCCGACCTTCTTTGTGTGCTTCG
CCATTTCTGTTTACGGTAAATTCGTTATGACGAGTTCGGAGGGTTGTTAGGGTCGTCGTC
AAGAAGCTGTCCGGAATTATCGAAAGACACAACAAATTTTTGGCCGGTCGTGG
>comp193_c0_seq1 len=1587 path=[1565:0-1586]
CTCCCTCAAACCACATCGCCGGTCCGGGACGCAAAAAAATCTTGGTATCTTTGCGTGCCT
CTTTCCCACCTCGCATTTCTGTTTTTTTACCCCTTTGATAGACTCGTTGCATCATCCGTC
GCAAAGATGGTTACCGCGAAGAAGCACATCCCCATCGTGAAGAAGCGCACGAAGCGCTTC
ACACGCCACCAGAGTGATCGGTTCAAGTGCGTGGATCCCAGCTGGCGGAAGCCGAAGGGG
ATTGATAACCGGGTGCGCCGTCGGTTCCGCGGCACGCAGACGATGCCCTCGATTGGTTTC
GGCTCGAACAAGAAGACCAAGTATATGATGCCGTCGGGCCACAAGGCTTTCCTTGTCAGC
AACGTCAATGATGTGGAGTTGTTGATGATGCACAACCGGACGCACGCGGCTGAGATCGCA
CACAACGTCTCGTCGAGGAAGAGGATCGATATCATTGCTCGCGCAAAGCAGCTCGGCGTC
AAGGTCACCAACCCGAAGGCCAAGGTCACAACCGAGGTATAAGGAGGGTGATGGCGGGTG
AGGAGAGGGAGGAAGAAACGGGTCAATTTTTTTTTTCACGGTTCATGCTGTATGCTCTTT
TTCTATCGGCTATGGATGGCGATGAGGGTCAAGGGCAACGCAAAATATCACGGTCGCATC
GGATACTGAGGCCAGGTGCACGGGCGGCTGGTTGTGCGGAGGGTGATAGAGGCTGGTAGT
GAATCGAGCCGGATAAAGCATCTTGAGGACTGAGGCTGTGATGGGAATGGAAGGTTGGGG
TCTGGGTAGCGGTGTCGGTCTCATGGGAGATGTAGCGTCTTGCTTGAGGACGATGTTTCT
CTCCTTGAGACAAGACCCGGGTCTCTGTTCCTTGTTGCCACAGGTCCCTCCAACTCTACC
CGAACCCACAAATATCTTGCCTTCGCTCTGCCAGACTCGCGGGCTTCACGACCATATGCA
CACACTCTCACCCCAACCCGCTCAATGTGGAATCGTGAAAAGTGTCCCGGTGGTATTAAC
TATCTCGCCCCAAATGCCATCATAATAACCTAAACCGAAACCCAGCTACGCAATGCCCGA
ACAACACCGTCAACCGATATGCCTCGTATCTCTATCGTTGTATTCTGTATTTTCCCCTCC
TCCTCATGTCGGATTTCAGCTGTGTGCCCTCGTATTCCCGCCATTTCCCAGTCCGCCGAG
CTTATCCCTCGTTTGACATTTGAAGTTCGCAGTTTCGTTCTCGAAGTTGGGGTGCTTGTT
GGGATGGACGTGTTCAGTGCTTGAAACAACTAAACTTCCCCAGCGAAAACCGCCAGGGCC
CCCGCCTGATGCCGTGGCGGTCGACGTGGACGGACGTGCCGATATGGCGGCCGCCGAAGT
GCTTGGAGTAGAAGAGACCCATTTTCTTTCCTTTTGTGGTGCTGTGTGTAGGTTTTTGGT
TGTTTAGGTGGGCTGGGGAGTGAGCCTTGAGGGTGTTTATATGGACTTGGAAATGGTGAG
GTTGGAAAGGAATATCTAGATGGATGTGTTGGTGCCAAGGAATCTCGTGGAAGGGAGGTG
GGGGGGCTGATTGGTGACGTTGCGGGG
>comp194_c0_seq1 len=1899 path=[1:0-1898]
GGGCGACTGAAAAAAAAAAAAATATATTTGAGTCCACGATTTTTCTTCTGGCCTCCCTTT
TCTCTCTTCTCCCCCATCACAACCTTCAAATACCTTGTGTCATCGCGATCATCGCAGCCA
AGTCAACTCCTCCCCCCAAAGCACTCTAGGGCACCAAGCTACCCTGCGACCCCCCTTCGT
CCCAGAGTTCAACTCTCGATCCAAATCGCAAAGTCATTCCAATCATTTTCGAGACCGAAC
GTCAAGTTCAGCGTCATCCGTCAACTCCCAAAGCAAAGCCACAGCCTCGCATCATCCAAC
AGTCCGTCAATCAAAATGTCTGCAACCAACGTGGAGAACAAGGCCTCTGATGCCGCCGTT
AATGACGTCGCCAACACTCTGGCCAACACGAACATCGATAAGGCCGACGACAAGAATGCC
GATGCCGTCCTCGCCAGCGCCGCCGAGGGTCGTCGTCTCTACATCGGCAACCTGGCCTAT
GCAACAAAGGAGGGGGAACTGAAGGACTTCTTCAAGAACTTCCTTGTTGAGTCCGTTTCG
ATCCCAAAGAACCCTCGCACCGACAAGCCCGTCGGCTACGCCTTTGTCGACGTTTCCACG
CCCTCGGAGGCCGAGACCGCTATTCGCGATCTGAGCGGCCAGGAGATCCTCGGCCGCAAG
GTCTCCGTTCAGCTCGCCCGCAAGCCTGAACCCTCTGCTGACAAGGCCGAGAATGGTGAG
GGCTCTGGAGGCGAAGGTACCCGCCGTCGTCCCTCTGGACGTGGCCGGGGCCGGGGCCGT
GGCCGCGGTGGCCGAGGAGGCCGTGGTGGTCGAGCTGAGGGTGCCGACCATGAGGAGGGC
AGTGGAGAACAGGCGGCCGGATCCGCTGAAGCCGGTGCTGTCGATGCACCTCAGCCGCTG
GCCGATATCACCAACCAGAAGAGTGACGAATCCGGCAAGCAGGGCCAGCCCCGTCCTCAG
CGTGAGCGTCGCGAGCGTGGCCCTCCTGCCGACGGCATCCCGTCCAAGACCAAGGTGATG
GTGGCCAACCTGCCTTACGAGCTGACCGAGGAGAAGCTTAAGGAACTTTTCTCGGCTTAC
AAGCCCTCGTCGGCCAAGATTGCGCTGCGACCCATTCCCCGCTTCATGATCAAGAAGCTC
CAGGCCCGGGGCGAGCAGCGCAAGGGACGCGGTTTCGGATTCGTCACGCTCGAGTCCGAG
GAGATGCAGCAGCTGGCTGTCAAGGAGATGAACGGCAAGGAGATTGAGGGACGCGAGATT
GCTGTCAAGGTCGCGATTGACAGCCCCGACAAGACTGACGACCATGAGCACGCCGAGGCC
GGCGAGGCGGGTACCAATGGCACTGCCCAGACCACGCCTCCCGCCGCCGAGGCCGCGGCT
CCTGCTGCGGATCCGGCCACGGCCGCGCCGGCTGCTTAAGCAAGTCGCAGAAATGACCCC
CGAGAGGCGTGTTTTGGACCACCATTCTCTCGATTGACAAGCTGGCCTTACAGAACGAAC
TGGGCATTTGGCGAAGGGAACTTTCACTTTTATGGTTGATGCTTGACACTTGTCACGAGA
AAATGGGTATAATAGGGGAACGTGATGGGCGGATCCCCGTGTCGAGAAGGGTTAACTATT
GCCGGACTCGGATGGTGGATGGGCGGATGGCGGTGCCCCGTTATAAACTTGTCCAGTTTC
TCCTTGATTAATCCTCGACGGCGACGCCAGCTGCCCCTCCACCACCTGGATCCTGCCAAC
AGCAGTAGTTGGCCCGACTTTTGACCATCCCTGTATCTATTACAACTAGACTCTTTCGCT
CCAAGACCCTTTGCTGGGTTGTACTATACAGTTCGTCTGGTGGTGGGCCAGGGGGGAAGC
GGAGCAAAAGTTTGACGCAATAATAATAACGTGGTCCAT
>comp195_c0_seq1 len=2408 path=[2386:0-2407]
GCCGCCTCCGCAGCCCTCTTAAACCTTGCCAAAGCGCCTCACACAAAAATTCAGCGAGTC
TGTGTACAAATTCCATCGCCTCTAGCATCATCCATCCACTCACTCACTTTCCCAATCGCA
ACCACGACCGCATCGCGAACGAAGAAGTCCGCACACCTCGATAATTATTTCGCGCACGAT
CGACTCAGATTCATAAAAAAAATGTCTCACGAGAGCGTTTGGTATTCGAGGCCGAGGACG
TACGGCAAGGGCTCGAGGAGCTGCCGCGTCTGCAAGCACACTGCCGGTCTCATTCGGAAG
TACGGTCTGAACCTCTGCCGTCAGTGCTTCCGCGAGAAGGCCAAGGACATTGGCTTCAAC
AAGTACCGATAAATCGTCAGTCAAAGCCAACCCGCCCTCGAAGTACCCCCCTCTTTCCCC
CGACGAAATCGTATCTTCCAGCAAACTCCCACGATACGGAACGACAGTACCAGAAACTGG
GGCTCCCAAGGCTGATTGGTTTAGGGGTGGAAAATCACCGGGGGGGCCGAGGCGCATGTT
GCCGTAGAATGGTACACTGTCCGATGACCCGTATTCCAAGCATGGTAGGCTGCGGCGGGC
AGTTGTGGGGGAAGGGAATGGCAAAACTCGGAGTTTAAGGGAACTCTTCGATCTGGCTTT
TGTTCTGCTTCTTTCCGTGTCATGGTTAGCTCTGGCGTAATGCCGGGGTGGAGGATGAAG
GGCCCCGTGTTAGGCACGAGATTATGGGATCTGGTGGCGTATTCGCCCGGAGAATAGACC
GGGTTGAAACTTCATGGCCAGGTGATGCTGTATCGTGATGTTCTGATCCGATTCCCGTCT
CTTCACTTCACCACACGCGTATGTACATGTACGACTAGACCGATAAGCAAAAGCTTGCGG
GTGACGGGTCAAGTCACAGAGTGGCTAAGGGTATATATACATAGTATATGAAGGTACATC
CTAATCCTTTCCCGCTCTCTATTACCGCCTTTGGCCTAAAATTACAAACACCTATGACAT
GAACACCAGAGAGAGTTGAGAGTTGCAGCTGCTAGCCCAAGCTCACGTGAAAGCGCCAAC
AGATATGTACATGAGCTCTAGAAAGAACACGGGTGAAGATGCGAAGGAGTTAGTCGTACA
CTGCAAGGGTGGTCCCATCCACGCCGAGACACATTCATCTTCCCCCTCTTCGCTACCGCA
CACTCTTTTCGCGGGTTGGCGTGCTGAGAGCGGCTCTAAATGCCCCGAACGTCTCCTTCT
AATCTGGCCTGTTTTTTTTTTTTTTTTTTTTTTTCGTTTTGCAAACATTGGAGTCAGGCA
GCACGAGAAGACGTATTGCAACGATAGAGATTGTTTCAGACGGATGCCAGGAAGGAGCGC
CAGGGCGTCTTGAACATTGAAATCCACTGCAGTCTCAAGGTTGAGGACCTTTTCTGGTTG
CCCTCATTCTTGGAGTATCAAATCTAGAGCACAGAATTTGTAATGCTCGTCATGCACGAT
GACAGCGCGAAACACCGGTTCCTGATATCCGCTCCTAAGTTCCATCGTGCATTTTCCTAC
CCCGTGGTAAGACCCCGTAAGAGCTTCAGGCAACAAAAGAGTACAAGCCGTTTCCGTCCC
ACTTTATTTGTGGAGCTTGCGCTGGTAGAAAGCCAGCTCGTCGCCCTCCAGAATGTAGCC
GTCACAGCGGCCCGACTGGCCAGGCCGACTCGCGACGATGGCGTATAGACGACCGGCCTC
GAACTGCTTCTCGAGGGCAGGGTCTACCTTGCCGCGGGCGGCGTAGCGGGCGGCCTGCTT
CTTCTCAACCGACTTACTCCGCTTCACTTCCTCCTCGGCCTTTCCCTCCTTGGCGGCCTG
AGCCTTCTGGCGCCGGCGGCCGAGAGGCTGGCCGTAATGGGCCTCGTACCACTGGCGGAA
GGGGGCAGCGTCCACCTGGACGACGGCGCTCTTTGTCAGTGTGTTTGTGCGGACAAGCTC
GTTGTTGGACGGGTGGTAGGCGACGACGATGATGCGCGTCTTGCGGGTGCAGCCCTCAGA
GCCCCAGGCGAAATTACCCGAGTCGAGGCGGAGGGCGCGGTACTTGTGGTTGCCGCCGCG
GGTACGGACCGTGTGGATGCGCTTGGGCCCAATGCGTGTGTTGGCGCCCTGGCGGCCGGC
CTCGAAAGCTCGCTTCTTCCTGTAGTATGCGCGCTTGGCGCCCGAGGCAGACCTCTTGTG
CCGTGAGTCGCGAGCGATACCCATGATCGCGGTGACTGATGAATTGTTGGCTTACCAGAA
GGCAATCGAAGAAAAGAAGATTGTCAGGGCGGTCTTGTGTGGACAAGACTTAAATCGGTC
GATGGAGGGGAAATGATGGCGAAAAAATAAATGTAGACAGGGATTTCAGTGGTCGGGGTG
ATTTTGGC
>comp196_c0_seq1 len=1744 path=[1:0-1743]
CGCCAGATTTTCCTGCCGACCGAGCGTCTTTAGCGAAAAACCCACCCCTCCTTCCACGAA
AGCACCAAGCACACAGGACGACGACACCGAGCAGCCCTTTTTTCTTCCCCCCTTTATCAC
ACCTTTTCCTACCATTCACTCTTGTCTTGCTCACGATTCCGAGTCGTGAAGAGCAGCAGA
GAGTTCAACGAGTTTGGGGATAAGCCGACAAAATGCCTAACCTTCGGACTCAGAAACGCC
TCGCCGCGTCGGTTCTCGACTGCGGCAAGGGCAAGATCTGGCTCGATCCCAATGAGGTGA
ACGAGATCGGCAATGCCAATTCGCGCCAGGCCATCCGCAAGCTCGTGTCGGATGGAATCA
TTATCCGAAAGCCTGTGACAATGCATTCGCGCGCCCGCGCCCGGGAACTCAACCTTGCTC
GCCGCGATGGCCGTCACCGAGGCTTCGGGAAGAGGAAGGGTACAGCGAATGCACGCATGC
CGAGCGAGATCCTTTGGATGAGGCGCCAGCGGGTTCTTCGACGTCTTTTGGCCAAGTACC
GTGCCAGTGGCAAGATCGATAAGCATCTCTACCACGAGCTGTACCATCTTGCCAAAGGCA
ACACCTTCAAGCACAAGCGAGCTCTCGTCGAACATATTCACCGTGCCAAGGCCGAGAAGC
AGCGCGAGCGGCTCCTGAAGGAGGAGATGGATGCCAAGAGGGCCAGGACCAAGGCTGCCC
GCGAGCGCAAGCAGGAGAGGGCGGCGGCAAAGAAGAGCGCCATGATGGGGGACATGGAGG
AGAAGTAAATGGAGCGTTTTCTGGCATGCTGTAGGAGAAAGGGACATCATGAGGAAAGGG
CACATAGCAAAAGACCGGCTTTAGACTTGCGACCGCCGAGTTCTATAAGCCTCGTTATGG
GAGGCGGAAGTAGGATTGGTGGGGCGAGAGCAAGGATGAGAGGCTGCATTCGGAGTCATC
GGTTTCGGGTCCGTTCTAGTTTATTTGGCCGTTCTGGGCACCACAACTGTCACCTTGTTC
TCCCGGAATAAACAGGTATAAAGGGGCATGATAGCATGATGCTCACATGAGGAAACTGGA
CGTCGTCTGGAAAAACATCGAGGAGCTTTGACGCTCACATTTGCTCGTCCTAACTATGAT
GATGTTGTACTGTCGGCCATCATAGACGCATCGCGTGTATACATGGGTTTAGGCCTACCC
AACAGCTAGACTAGAGTCTGGCTTGTGCTCGACCCACGACAGCCGAACACGCACCGGAAG
GTGTAGTTTCCATTTTCCCGATCAAATGCGAAGACCGGAACACTTGGAGAGCTCCGCAAC
AGCAGCTACGAGAACAAAGCAATACCGCACCCTAACGGACACACCAGAAGACAAGACGAA
CCCAAGCAGGAAAGCGTAACATACAACCAGTTGCAAAGGGACAGAATGCAAGAGACAGAG
AAGCTAGCGTGGGGACGGGGCAAGAAAAAGAGGAGGCAAAAAAAAAAAAAGGCAGTAACG
AACGAGAGCGCAAAAGAAGGCATAGAAGAGAGAAAGAACAAGGCCACAAAGAATTGTGGA
GAACCAAACAATTGGATCAGATCCTTCACAAGTCCCCTAAGAGAGGTGGTGATGTGTCGC
TGGGGACTTTTCTGCAATCCTCACCTCGAAGCTTTGCCCTGTGGGCAAGGCCGGGAAGGA
AATTGTAGTGTATTGCAAGCGAGGCTCATCATGTCCATTTTTAGTTGTGATGGGAGAAGA
GGGG
>comp197_c0_seq1 len=3195 path=[3173:0-3194]
GCCCCCCACTGACTCCTCCTCCACCACCCCGCACCTCACCGTCCCGAAAACCCTACCCTC
GGAGCCCGACCCGGCCCACAAGATCGACCTCGCCACCGCGCTGCAGTATGGCACGGCTGA
GGGCTACCCGCCGCTCCGCTCCTTCGTGCGGCAGTTTGCCCGCGAGGTGCTCCACCGGGA
CGTGCCCTACGCGGGCGGGCCGGAGGTGATTCTCACGTGCGGGTCGACGGACGGGATGGC
CAAGACCCTCGAGCTGGTGACGAATCCGTGGCGCGAGGGGGAGGATGTGGCGCGCCGCCA
GGGCTTGCTGTGCGAGGTGTTTATGTACAGCAATGTGCTAGCGCAGGCGGCGCCGAGGGG
GATGAACATTGCGCCGGTGGAGATTGATGAGGAGGGAATGCTGGCGAGGGGGGAGGGCGG
GTTGGAGGACGTGTTGGAGAAGTGGGACGAGAGGAAGGGGCAGAGGCCGCACCTACTGTA
CACCGTGACAATGGGCCACAACCCCACAAGCGGCGTCCTCTCCCTCCAGCGCCGAAAAGA
GCTCTACGCCATCTGCAGCAAGTACGACGTCATCATCGTCGAGGACGACCCCTACTGGTA
CCTCCAATACCCCTCCGCTGCCCTCTCGGAAGCCCAATCCCGCAACCTCCCCACCCCTCC
CCCTCAGCCGCTCACCCCCCGGCGCTCCCCCTCCGGCTACCCCTTCATCGACTCCCTCGT
CCCCTCCTACCTCACCCTCGACACAGACGGCCGCGTCATCCGCCTTGACACCTTCTCCAA
GACCATCGCACCAGGCTGCCGCATGGGCTGGATCACCGCCCAGCCCGCCCTCATCGAGCG
CCTCCTCCGCATCGCCGAGACCTCCACCCAGCAACCCTCCGGCTTCGTCCAGGCCACCGT
CGCCCAGCTCACAATGGGCCAGCAGCCCGCCCCGACCCTCCGCCGCTTCCTCTCCCTCGC
CCCCGCCCAGCAGGCCGTCTTCACCGGCTGGAACACCGCCGGCTGGGTCCGCTGGCTCGC
CGGCCTGCGCGGCTCCTACGAGCGCCGCATGCAGAGGATGTGCACCATCCTCGACCAGCA
CGCCCACCAGCTCAAACAAGCCCGCGCAACCCACCCCTCCCTCGCCTCCTACGCCATAGT
CGAGAAGACCCGCCTGCTCTCCTTCTCCTGGCCCCGCGGCGGCATGTTCGTCTGGCTGCG
CATCCACCTGGAGAACCACCCCTGCTACATGGCGCGCGCGCCCGACCTCGGGCCCCTAGA
CGGCGAGAAGCTCTCGACCGCCCTGCTCGTCCACCTCACGCGCAAGCCGAACCTGGTGCT
GGCGGCTCCGGGCATGATGTTCAGCGCCGACGACGCGATCCGGCGGGCGCGCGGCTGGGC
GTACTACCGCCTGTGCTTTGCGGCCGAGAGCGAGGAGAATGTGGACCGGTGCTCGACGCG
GTTTGGCGAGGGGGTGCAGCGCTTCTTCCGGATCAAGGACGTGGTGCGGATTGAGGAGTT
GGTTAAGGATGCGGGGATACTGGAGGACGAGCAGGCGTTGGTGCAAGCGGGGGTTGGGAA
TCTGGGGACCTTGATGGGGTGTTAGAATCGGGATATGTGGGGATGTGGCTGAGATGTAGA
CATTCTTGTGGATGTTCATTGGATGTACACATAGGATCGTCAGGTGTGTTTGGACAGGTA
CACAATGTTCAATAATCAGGTTTGGAACCACATGTAGTCACGTCTCCCAAGTGCTTCGAT
TGCGGTACATGTCATAGCAGTGGCAATCCTCTTTTTAATTGAGCCTCTACGGTCCATGGA
GAGGCTATCATGAAATAACACTTCCGGTACGCCCCACCATACGCAGTTCACATGTAAATG
CCCAGCCCAGGCTTTCGCTTCCACAAGTCCCTCGCCCAGTCCCTTCGGGTCTTCCCCGAC
TTGCCTTCGTCTACTTCAAGCACCAACCCGTTCTCTACTTGCTGGCAGTCTTGAGGAAGG
TGGCAGCATAGGGGTTGAGCCGGAGCATAACCTGCTTGTTTCGCAACGGGTTCTTCTTCT
GCACGTGCTTCCTCTTTGTGATCTTGTCACCCTTGGGCGGGTTGAGCACGCTCTGGGTCT
CTGAACTGTTGATGATTCTGCCCAGATCGGCCTGCGACACAATGTTGGAGGGAAGCAGGA
AGCCCTTCTTGAGGGCGGACGGCTCGGTCGTGGTGCCGTAGATAACGTCGAGAGCCTTGA
AGGCTGCGCTTGTCCAGATGACGAAGCGGCCAAGGTGGCTACCCGGGGCGAGCTGGAGGA
GGTTGAGAGATGTCACAGGGCAGGTCTCGACGCCGGGGATGTTTCGGAAGCCCTTGACAA
GGTCCTTGCCGTCGGTCTCCGGGTCGTAGATGACGAGGGGACCGCGGCGCTGGCGGTGGC
GGCGGCCGCGCATCTTGCCCTTGCCGGCGCGGAGCTTCTTCGACTTCTTAACTTTCTCGA
GGTCGGCACCAGCGCCCACCGCCTTGAGGAAGGCGATAGCAGACTGGGTCTTGACCACGG
CGGCACCGCCGACAAGCTTCGAGTCGACCACGAGAGGAACCTCAGGGACCTGCTCGACGC
GGTGGCCACGGGCCATCAGGAGGGGCGCGACGGCGCTGGCGGCGAGAGCGGAGCAAGTAG
CATATCGCTTCTCATTCTGGTTGACCTTGACGTGCCACTTGCGCCAGATCTTGGTAGGGG
CAAACATGCGACCGGACCGGCACATGTTACCGAAGGCAGCCTGGCCAGCACGGTGGGTAC
CACCACCAGAGACACGGGGAATACGTGCAACAGCACGACCAGTTCCCCACGACTCGGCAG
AGGTCTGATGACCCGCCTTGCTGCTCACCGCATACGGCTGCCTCTTGTTCTTCGCCATGG
CCGTGTGCACGCGCTGCACGATGTCCGGTCGGATCGGGCTGGTGAAGACGGCGGGCATGG
TGTGGGTGGCGCCCGAGGGCTTGCCATCCTGGCCGATGATCGAGACGGTGGGCCTCGAGC
TCATTTTGTCGGTTCGTGTGTTGCTGTGGGTAAATTGGAGATGTTGATATCGCCAAAGAG
GAAGGAAAGGAAGGGCAGAAGTTGTCGTGTCTGCCGCGCTCTCTGGTGGAGGGAACGGTC
GCTTGCTTCGAGGTCTGGAGGAAATTCGTGGGCCTTGTGGTGGTGGTGAAATTCCCTGAC
TAAATTTGTACAGCG
>comp198_c0_seq1 len=2605 path=[2583:0-2604]
GAGGAATAAACAAAAGACACAGCCAATGTAAACAAGGGATCCGCTCGCCATTTCATAGGG
AAACGCCCACCGCCCTCGGCCCTGTCGCCCATCGTCGCCCGCGGTCCAGGATCAAATCTC
ATCTTCACAGCACCAAATCAGCGAGAATCCGCAGCCCACGCATCCAGCTTCAAGGCTTTC
AGCGCTGCTCTTACTCGCTGTGTCTGTTTCTCGATCGCTTAGCACACCCCCCGTTGTCAT
CGAAACCAGCTTCCCCGGCCTGGGCGCCCAAAACACGCCCCAAGACGGTCAAAATCTGCC
CATCTTGCACCGGTCTTCTTGCTTCTCCTTTTCTTCCCTCCCTCCCTCCTCTTCTCTTTC
CTCACCCAATTGCCTGGCACCCACTTCTCCCAATTGCAAACCTTAACTATTTTACCCACT
CCAAGCCACCACCAGATAAAAGACGCTGGGCTGCGCACCTTTGACGCACCTTCCTCCTCT
TTTATACTCCTTACCTCTTCCTTTTTGCTTTCTGCTACCGATTTCCCGCCCTTCGCTGCA
GTAGAGACAGAAAAAACGAGTGAAGAATAACCTCGTCGTTATTCCCCCGTTTTTTTGTAT
AGCAAAGAGGCAAGAAATCTTCCCGTAGCCGGTCTTTCGTACATCGAAAGGTCGACGGAG
AAGATTTTGGACCCCCTTTGCTCACTCAAGTCGTCAACCTGGACTTTGAGGCCCGCGTCC
CCGTGCCCTTCAGCATCTTCCCTTCGAGCTATCGAGAGGCAGAGCCCCAGGCAACCGTTA
CCACCACCACCGAAGAGCAGGTCCAGTTCAACGTCCCCGAGAAAGCCGGACGGGAAGGTC
AATACTCTTCTTCTTTCCACGCGTCTGCCCAGCAGCCTCAAGAAGAGGTCCGTTATACAC
GTGAAGAAGAACGTTACCGCCGTCCCGGCACCACTCAGCACCAGGAAGTCCACTACTCGC
AGGAAGAGTTCAGGCCATCTCGAACCGAATTCCACGACAGCCGCGTTGAAGTAGGCAACC
ACAACAACTACTACGCCAGCCCCATTGACATCGCCGAACGCGAGTACCGCCAGCGCTTCC
AGCCCTCGTTCACCGTTGACGGCCACTCCCACAGCCGTCCTGCCCAGCAGTACCAGTCAA
GCGCCCGCTTCGACGAGTACTCTGTAGCCGGTTCCCAATCAGGCCCCGCCTACCAGTCGC
ACCAGCCCCAGCAGTCTTACTGCCCGCCCGTAGACGGCCCGGCTCCCCCGCGCTTCGCCC
CCGTTCACCAACAAAAAGCCACGATGGGTTACTACGACGAGGACGGCCACTACCACTCTT
TCCGCCATGGCCTGCACAAGCTCGCTGACAAGATCGTTCACCCGGAAGGCCACCACCGCG
TTGAGCACGTCGAGGTGCGCGAGTCGCGTGCTTCGGCCCCGCGCTACGACGACTGCCCCC
CGCGTGCCTCGAGCACCTCGAGCGGTGGCTCGCAGTACGTGCCCAACACGGTGACGATCC
CCTGCCACCACATCCGCCTCGGCGACTTCCTCATGCTCCAGGGCCGCCCCTGCCAGGTGA
TTCGCATCTCGACCTCGAATGCTACCGGCCAGTACCGATATCTCGGTGTCGACCTCTTCA
CCAAGCAGCTGCACGAGGAGAGCTCCTTCATCTCGCACCCTGCTCCCAGCGTGGTTGTCC
AGACCATGCTCGGCCCTGTCTTCAAGCAGTATCGTGTCCTTGACATGCAGGATGGCCGTA
TCGTCGCTATGTCGGAGACCGGCGACATCAAGCCCGACCTCCCCGTCATTGACCAGTCAT
CGCTCTGGTCGCGCCTCCAGTCTGCCTTTGACTGCGGCCGCGGCAGCGTCCGTGTCCTCG
TGCTCAACGACAACGGCCGCGAGCTCGCCGTCGACATGAAGGTGGTGCACGGCTCGCGCC
TGTAAAAGTATTTTCCGGGTTCATTGTCTGGGCATGGGAATGGGAATGGGAACACGTCGG
TCAAGGGGGACCCTGGGGTGTCTGCAAGGATTCCCGGGTGTCGTTTGTGGATAGGGAAGA
TTGAAATAGATTTTCGAAGTGGGGGTGTAGGATGTTGGGTAGATAGTTGAGGTGTAATTG
ATGGTGTACCCTTCGATCTTTGCTCTGTTCTGTTTGTGTATGCTGTGGTAGTGATCCGCT
AGCATACGAGGGGTGAGTGATGCTGCCTGCCTGTGTCGTGATACAATTCTTACCTGGTCG
GGAATCCCGACGTTGTAGAGTACCGACAGAGAATGTGGCATGGATCTGACTTGGGACCAC
TACGCCAGACACCGTTTACTCGAGCTTGTGATGGTGTTAATGAAGCTGTATGTACATATG
CCTGTTGCTGCGCTCTGTGTTGATGGGTTGGGAGTTTTCTAACCCTAAGTGTTGGACATG
GTCTTGTACAGAAGGGATGGGATACTTGAGCTGTGTTGGGATCTTGCTTTTGGGTCCTGG
GTGATGTGAATGGGTGGGACTGGATCATGTCAGCATGTTTTAGGGATGGTGACAGCCGGT
ATTCCCGACAATCGATGTCGGATGGGTCGTTAAAACAGTGAAGGCTTTGCAGCGATGAAC
GCGGGTCTCCCTCCATCTAACTGCG
>comp199_c0_seq1 len=1235 path=[1:0-1234]
GGCCGAGACCAAGACTGGGGACAGGACGAGGGCACATCAAAGTCTAGTACGTATCTGACG
CATCTTATGTGTCGTGGCTTGCATTTGGTTCCTGTTGCTGCTCCCACAGTGACAGTCACA
ACAATCGAGGGATTTTATCCTGACGACAATATTGTCAACACTGAGTCATCACGTAGGACC
TAGTGTGTAAAGGACGGCTTTGTCTACGGTACTCCTCGGCTAACACTGGTTTTCTGAAAG
GGAAAACTCGGGCACGCGGCTGCAATTCGGATGGCATTATCATGTGGGGAGCAAGTGGGC
ATGGTACGTACGTTCGGCGCCATTGGGTCCCAGTTCAATTCAGACAATGCCACTTAGTTG
AACACTGGCAGTGTCCAAATTGACGTGACGTACATTCCACCTTCAGGCTGCAGCCTTTTC
GCCGAGATTGCATCGTCATAGGCCACTGATGGTTGTAATTCCGGAGCATTACCCGACCAG
CCGAAGGACAAGTAACGCCCGAGGTTTCGCTAGCCTACCTAAGCTACCGCCGATGGGCAT
CTACGATAAAACCTCGCCCTGCTCCCATCTATAGAGCCGCCCCAATGGTTGCTTGTTCAC
AAGCGGCCCTTCCCAAAGCACCCCTTACTGCGAGGCGGCCTCCTCCTGTGCGGCCGCCTT
CCGTGCCTGGGGGCCTCTCGGCTTCTTTTCGGGCGTAGGCTTTACCGGCCTCTGCGACCG
TCGGATGGCGCTGGTGCGCTCGACAGCAGCTGCCCGGAGGTCGGGTCGATACCCCTTCTT
AGCAGCCATGTTCGCTACAGCCTTGTACGCCTTCCGTGACGATTTGGCGTCGCCGATGGC
GGTGACGCTGGTCGATTGAGCTGGCTTGTTTACACTCTGGGGCTTTTTGCTGATTATCTT
CATTCCCCGATCGCCATCAGGGGCAATCCCAAGTGACTTGTCATTCACAAACCCAGCATA
CTTCCGCGAGTGTATGTTTTTGAGATTCATAGGGTCGCGCGAGAACCAGGCTGAGCCATT
GGTGTTGCGCTTGACCAGATACGAGTTCTGGTTTCGAACAATCTCCCAAACGAGATCTGC
TGAGACGTTGGGTAGAGACATCGTGATGACTATGCGGTCTACAAAGAAGCCTCTTGATTT
CGGCGAGTTGAGGACGTTTAGTGATGCCAATACGTGAGAGGGACCGACACTCGTGGTAAT
TTACTCCAAAATTCTTGGACTGTGGGTTCGCTTAG
>comp200_c0_seq1 len=2100 path=[2078:0-2099]
GCATCTGAAAACAATTTCCTCTGTGAGGCAGAAGCGTGACAGCCCCCACCAAGGAAGAGG
CAGAAAAAGGGACTGCGCCAGTTACAAACTACCCAATTCTTCCATTCTTTTCTTTCTACC
CCTTCGTTCCCTTTAAACACCATTCAAACACGCACAAGAGTCCGCCAAACGTTCACGATG
CCTCCCAAATCTGGTAAGAAGGTCGCTCCGGCGCCTTTTGGCACCAAGACCTCGTCTTCC
AAGAAGGCTCCCAAGAATCCTCTCATCGAGAAGAGGCCCCGGAACTTCGGTATCGGTCAG
GACATCCAACCCCGCCGCAACCTGTCACGCATGGTTAAGTGGCCCGAGTATGTCCGTCTC
CAGCGCCAAAAGAAAATTTTGAGTATGCGCCTCAAGGTGCCCCCGGCGCTTGCTCAGTTT
CAGCACGTGCTCGATCGAAACACTGCCGCCCAGGCCTTCAAGCTTCTCAACAAGTACCGA
CCCGAGACACCTACTGAGAAGAAGGAGCGCTTGGTCAAGGAAGCCACGGCAGTTCAGGAG
GGTAAGAAGAAGGAGGAGGTCAGCAAGAAGCCCTATGTTGTCAAGTATGGTCTCAACCAC
GTAGTGGGCTTGATTGAGAACAAGAAGGCATCACTTGTTCTCATTCCCAACGATGTTGAT
CCTATCGAGCTTGTCATTTTCATTCCTTCCCTCTGCCGGAAGATGGGCATTCCCTATGCC
ATTGTCAAGGGCAAGGCCCGCCTTGGCACTGTGGTCCATAAGAAGACTGCCGCTGTTTTG
GCTTTGACTGAGGTGCGAGCCGAGGACAAGAATGAGCTCTCCAAGCTCATCACCGCTATC
AAGGACGGATACATGGAGAAGCATGAAGAGTCCCGACGCAAGTGGGGCGGTGGCATCATG
GGCGCCAAGGCACAGAAGCGCATTGAAAAGAAGGAGAAAGCGCGTGAGCAGGCGCTCAAG
ATCTAGACATGGGATACCCGGGCGAGAACGGCCAGCACAGCACCAAACTGCACAAGGGAT
AAAGGGCTTCATGAGGGTCAGGTGTCTATAGGGAAGCAATGGAACATGCATTTCAAGTCA
AAAGCTAGGGAAAGGTCGACTTCTTCATATGGCCCCTGTAACTCTAACTTGTCCGTCGCG
TAGATGTTCAGCGGTATTGGGATCTCCTCGTGTCCAGCCTGCCGTGGCGCGTAGTAATGG
GAAGGGAAGGTACAAACCAGGATTGGTGCTGGGCTGTCACAAGTTACAACATCTGAAGGT
CGGTATATTGATTGTGTGTCTATCGGTAAAGGGCGATAATGCGAACTTGATTGCGTCGTG
TAGCTGCGCTTTACTAGGAGAGCACGCGTATGTGGAAATCATGCTGTCGAAATGGCGTTG
CTTTTCCTGCAAGCGCCTGAACCATCCATACCGCAAGCCTCCCAGGACAGTCATGCAGCA
AGATTAGCCGTAGACAAGCTTGAAGATGTCGTTGTAGACAAAGTAACCAGTCTCGTCCCG
GAGAAGTTGGAAAGCCTGGGTGTAGTTCATGGGTCGCTGCTCTTCGTCCACCAGGAGTTG
GCCTGTGACGAGAATCAAAACTCCATCACGGGCAGGCTGAGCGTCCAGAGTCAAAACCTG
GTGCTTCACTGTCTGGAATGGGAGGTTCGTGAGCTTCTCTACAATGGACGCCGCACCAAG
GCTGGACGCCGACTCGAACGTGAGCATGGACTGATCTCTATAGAGACTTGCGAGCCCCTT
GCGATCGGAGTCGAATTGGTTGTAGTAAAACGTGATGAACTGTGTAGCAACCTCCTGGAA
GTTGTCGGTGGCCATATTGAGTGCTTGTTTTTCCTCCCTGCCGTTTCGCTTGAAATTTCT
GGTGTTGCCGTAGTTTCTCGTTCGAGAGAGGGAGAAGAGACAGAGAGGGTTGAGATCAGC
GGGTAGACGAGGCGGAGTGCCGAAGCGCGGGAGAGAAATGGTGATAGGAAGTGGTAATAG
CTTGAACTGCTCTTTGGGCAGAGAGGTTTTATGCCTCTTTTGCGCGCTGGAGAGTTCGTG
GTGTGGGGTTGCGTTTTGTGGTGGGGTAATGACTGGCAGCGATCAATCTTCCATCGGGTG
>comp201_c0_seq1 len=2070 path=[2048:0-2069]
AAAACCTACTTGAAGCTTCCTACAATATTTTTTCCCGAATTTTTCAGTCATATTTTTCCT
AGCATTTCCTTTACTGACTCTTTCTTCTGGCTGAATTTTCTGCTTGATCTTCCGTCTTCC
CCCGTTCAAGATCGCAAGCAGCACCCGTCGTCAAGTCACGTGCCTCACGGAAAGCTAATC
TTCCAGCCAATCAAAACGCGCGGCCTGCTGCACGCAGGACCGCCACACTCCAGGCCCTAA
ACCTCGCACCACCGAAAACGTCAATCTCGAATTTCGCCCAGCCGACCTTTGCAACGACAC
CCTCCCGAACATCGTCACAATCCAACAGCAACACCAGGTTCCCGTTTTTATCACACGACG
AAAATGAGGACCTACGAGGACACATTCTCCGGCGAGAAGATTTATCCTGGCAAGGGTAAA
CTCTACGTCCGTGGAGACAGCAAGATCTTCCGTTTCCAGAACGGCAAGTCAGAATCGCTC
TTCCTGCAAAGAAAGAATCCCCGCCGTATCGCCTGGACGACCCTCTACCGACGACAGCAC
CGCAAGGGTATCTCTGAGGAAGTGGCCAAGAAGCGAACCCGCCGAACCGTCAAGTCCCAG
CGTGCCATTGTCGGTGCCTCGCTCGATGTGATCAAGGAACGCCGGTCCATGCGCCCCGAG
GCACGCGCCGCCGCCCGCTCGCAGGCCATCAAGGAGGCGAAGGAGAAGAAGCAGGCCGCC
GCCTCGGCCAAGAAGGCCGAGAAGGCAAAGAGCGCCGCTGCCGGTGGCCAGGGCAAGGCG
AGGATCCAGAGCAAGCAGGGTGCCAAGGGCGCTTCGATGAAGCCCGCAGCTGCCAAGCGC
TTCTAAATCACACAAACTCCCACCGCTGTAGACAAATCAGGTGTGTTGAGGGCGATGATA
TAGACGGTTTCTTGGTGGCTGTCGAGGAGGGGAGGGTTTCATCAGTTGTTGGTTTTTTTC
ATCGGCAAAGGCAATCGAGCGGGGAGGGCTGAAGGACATCAATCAAAGGGCGGACGATGG
GGTTTACCCACTCTGGAGTTAGGGTCTTCTCTCTCAAAATTTACACATACACTGTCAGCA
TGGTCGACGGTATTGTATGAGCACCGGGCCTGCGGCGGGCGGGAGGTGCACGGGTCGATG
AACAATGCTATCCTTTGCCCTTGAATCATGGTGTCATATTGGCGGTGCTATGAGCATGAC
AACCTGACCGTTGACATATTCTATAACCCTGGTCCATATACCCCTTTCGCTTGTGCGAAC
AGACGGGCAAGCCAGGTATCTGCTTTATTGCAGTCAATGACGATAGCCGCCTAGAACATC
ATCGTGCCTCATAATAGTCATATCGTCACCTCATCCCTAAAGCTTCGCAAGCACCGCTTC
CGCGCCCGAAACAGTAACCCCTTTCCCAGGCTCCTTCTCCGCATACGTAACCTTGCCATG
GTCCACCACCATGGCGAAGCGCCCCGTCCTCTCACCAATCGTCCAGCCAATCTTCTTGGA
AAACTCGGTGCCCGAGTCACACATGAACAGGATGGAATCGTCCTTGACGCCATTGGCCTT
GCCCCAGGCGCTCATGACCCACGCGTCGTTGAAGGCGATGAAGATGACCTGGTCGACGCC
CTTGGACTTGAGCTGGGGCAGGGCGGCGACGTAGCCGGGCAAGTGGTTAACTTGGCAGGT
GGGGGTGAAGGCGCCGGGGACGGCGACGAGGACAACTTTCTTATTGGCGAATTCAGCGCT
GGCGTTGTAGGTCTGGGGCATCCCGCATGCCGTGAGGGAGTCCTGCTCAGGCGTGTAGGG
GATGTAGCTGAAGGTGATGCCCTCGGGGAAGGGGTCGCCGGGCTTGAGCTCCGTCATGGT
TGTGTTTCTTTGTGTGAAGAATTGGATTGGTATATCCGATGGGTGTTCTGTTTTGTTGAG
CAAGATTCAATGTTTTGTGAGAGAGGGGAAGAGAGATTTTGTGCAAGTTGAATGGGTAGG
TTGTAGGTAGGGCTGGGGAAAGAGCAAACAAGGTGAATGTTCGGCATCGGAGGCGGAGGT
GGGCGGCATCCGATTGCGGGACCCTGCTTG
>comp202_c0_seq1 len=1525 path=[1503:0-1524]
CGGCTTCCGCGCCCCCGAGGTGCTCTTCAAGTGCACCGAGCAGACGACCAAGATCGACAT
CTGGTCCGCCGGCGTCATCCTGCTGACCATCATGTCGCGGCGCTTCCCCTTCTTCAACAG
TGCGGACGACGTCGAGGCCCTCATCGAGATCAGCACCATCTTCGGCAACAAGCGCATGAA
GTCCGCCGGCCTCCTGCACGGCTGCATCTTCGAGACCACCATCCCCACCATTGGCCGCGA
CGGCTTCAACCTCGAGAAGATCATACTCTGGTCCACCTGCCGCACTGATGGCGGCAAGGA
CGGCCACAGCCACCCGCTGAGCCCTGAGGAGAAGCAGGCTATCGAGTTCTTGGCCCGCTG
CTTGGAGCTGGACCCGTCCAAGCGCATCAGCGCCGAGGAGGCCCTGCAGCACGACTTTTT
GAAGTACCGCGGCCGGGTGCCAACCAGAGCAGAGCAAGAGGACGAAGACGACCTGGAGGG
CGTCGTCGGCGACGATGATGATGACATAGACATGATTAAGCATAGCGAGGAATTGGGGCA
ATGAGCAAACGAAGGAAACGAAGCATCGTGATGAGCGCATGCACTAGATACCAGCCTGTA
AAGACGCGGCCCACTTTGCATTGTTCTGTCACGTTGGGTCAATTCCATCATAAATGTATT
TCGCAAAACTCCGGTATCAAGAGTCAATGCAGTGATCAAGATGAGAGCGTAACCGTCCAG
AGATACCCCTTCTTCCATTGAAGTGTCTCCTTGGTCAGCGAGTTGCTAGGATTCCCCCCT
TCCCTGTCCGTCTACCAAGTGATGTTGATGGAGGATCCCTTCCTTCTCGAAGCAATTCGC
GATGCGGCCCCGCCCGACTGCCGAATCGCACGGCCGTCCAGTAGACATCACAGCCACCCC
TCTAACTTTTTCCCACCCTTATCTCCTCTCTATGCGACCAGCTCAACGACACCGCCGGCG
TCGGTGATTTTCTTCTCAGCGAGCCTTGATACCCAGCGGGCGCGGACAACGAGGGGAATT
TCCGGAATGCGGCCCTTGCCCAGGACCTTGGAGTAACCAAGCGGGAGGAGGTCGAGGACG
GGGGCGGTGTCCTTCTTAGCGCCGTTGACGTACTCCTTGCGCATCTCATCGGGAACAAGC
GACCACAGCTTATCGATGTTTATCGTGGGCCGCCAGAAGTGGTTCTGCTGCTTGTGGAAG
TACCTCATGCCAACCTTTCCGAAGTAACCGGGGTGGTATTTATCCATGTTGGTTCGGTGG
TGGTGCTGACCACCGGCCCGACCACGACCACCCGGGTGCTTCCTGTGCTTGCCGACACGA
CCATGTCCAGCAGAGACATGACCCCGGTGCTTCCTGGTTTTGGAGAATCGGGTAGGCATG
GCGACTGATTTTTCGAAGTTGATAAATTGGTCGCTCGCTCGATATGGTGTTGAATTTTGG
AGACTGCCAAAATATCAAGGTCCCGGTGCCCAGGTGGGACGACTTGGATGGTTTTTCGTG
TGGTGGGAAAACTCTGGCAAATTTG
>comp203_c0_seq1 len=1237 path=[1:0-1236]
GGGGGGAAAAAAAAGGCTCTCTTGGGAAATGCCTGTATTGGAACGTGTTTCTCGTCCGCA
AGCGGCACGAATGCGTTGCGGCGCGAGAGTTGGCCAAGCCTGCTAGCAACGAAGAATTGA
CGTTTGTCTACCTAGCTATCTATCGCTGAGAGAGGGCAGCAGTGAAACCATCTAGCCCTG
AATCGGGGGGATTCCGATCCGAATCGCTACTTCCATGTTCCGTCCATTTTGAATGTTGTC
GTCTCCTCGTAACTGCATTTCCGCCGCCTGCCCGGTCCGGCTTTCTAGAGCCAAAACGAA
GCCAATCTTCCCCATGCCTTGGACGCCACCCCGATATCCATGCCAGCTTACAAGTCGTCG
TCCGAAAGCTCGCCAGGCAGAGGCATAGCAGCGGCCTCGTCCATCTCCTTGCGGTACTCC
TCCAGGAGCTTCTCGTCGACCTGAGCAGTGGGAGGGGCAAGGGCCGGAGCGGCGACGAAT
TCCAGTGCGGGGTTGCCAACAAGCTTGCGGGCGAGCCACAGGAACGGCTTCTCAAAGTTA
TAGTTCGACTTGGCCGAAATATCGTAGTACTGGAGGTTCTTCTTCCTGTGGAAGGTGATG
GTCTTGGCCTTGACTTTGCGCTCCTTCACATCCACCTTGTTGCCACAGAGCACGATGGGG
ATGCTCTCGCAGACGCGGACGAGATCGCGGTGCCAGTTGGGGACGTTCTTGTACGTGATA
CGCGACGTAACATCGAACATGATGATGCCGCACTGTCCGTTGATGTAGTACCCATCGCGA
AGACCACCGAACTTTTCCTGGCCGGCAGTATCCCAAACGTCGAACTGGATCTGACCAAAG
TTGGTTGAGAAGCCCAGAGGATGAACTTCGACGCCGAGTGTGGCCATGTACTTCTTCTCA
AACTCGCCTGTCAGGTGGCGCTTGACGAAGGTTGTCTTTCCAGTACCGCCATCACCGACA
AGGACGAGCTTGAAGGTGGGGATCTCCTGGGCAGGGGCAGCCATGTTTTTGCTCTGGTCG
CGGAGGTGGGCTTGGGGTTTGACGAGGGTAAACAAGTGAGGGGCTGAGTGTGGGCAGGGC
GCTTTGCGTGGAAAGTACTGGACAGTGGTGGTGAGATCAAAAACTTATTCACCGATCGAT
AAATGTTGTTTTTAAAAGCGGTCGGCGGCCTTGGGTGAAGGAAGGAGGGGTCGGCTTCAG
ACTCTGTTCTTGGTTCTTGGGCCAAAAAGGAACCTGG
>comp204_c0_seq1 len=1863 path=[1:0-1862]
ATCGCGGTGCAGAAGTTAATAGAATTCCACCTACTCAGAGAAAGGAAAACGCAAGAACAT
GTTGTACGAGGATCTGTTGACCGAATAACAATGGTAACTGCCATTAATATGCTTCATAAC
CTTGTAATGCTAGATGCCTTGCCTACCCGAGTCTACAATGCGATCTCAGTCTATAAGTCC
TCTATCTTCTAACCCATCCTGCCGCAAGGCATCTATCATTCTTTGTCCCATGTCCTGTTA
TACAAGAGAAAACATTAGAGTTGAGAGTTGCAAACTGCAATTTCTCCTGGCCCACCAACG
CCTCGCTGAAAATCAAAATTAAAACCAAGTGGCCGATCGTTAGAACCAACCATCATAAAC
CCAATCGGACAGCTATGGATGCTGATACCGACAGCTTCCATTCTTCGAAGCGAAATGAAG
ATGGTGCTCTCGTAGCTAGACCGCTAAAGTCAGGCCAAACGGCATAAACTCACGCCTGAG
CTGAAGTCTCGGCCGGAGGGACCTTGGGGCCTTTGGAGCCCTGCGAGCCGTCCGACTTCT
CCACACCGGGGATGACTTCGTACCGCTCGAAGCCCGTCGGTCGAAGCACAGGGTTGGGTA
CAGTGCCGCCCTGTCTCGAGTCCGGCTCGAACGGGTTCGCATCGTTGGCCTGGTCCAGGT
TCGCGAAGGTGTGGTTCACGCCGCGGTGGCCAGCCTCATCGGCACGGATATAGCGTGCAA
GCCACAGCATGGTTTGCTTCTCCTTGGGGATTTGCCAGTACTCGATGGCAATCTCGGGAA
TGGGGTGCTTGGGGTCCGCCCACTTGGCCACCTGCCCGCTGGCGATCTCTCGCTCCAGCC
GGGTGTAGGTATGGATGGCTTCCTCCTCAACGTAGCCTATGAAGCGGTGGAAGAAGGTGG
GGCTGATCCACCGGGCCAGGAAGCAGATGTTGAAGAAGACGCCCTGGGCGCCAATGATGA
GGAGGCGCATGATGGTGCCCGGCTCGGCGAGGTTCATCCACGTCAGCAGGTGCATGCGCT
CGTTGTGAGCTTCTTCCAAAAGGGTCTTGATCCATCCCTGGTCACGTTTGGGGCGGCGGA
GGGAGTATAGGTGGCGATGACAAGCGGCCACCATGCCTGGCACTGCCGCGATGGACTCGA
GGAAGAGGATTCGAGCGTTGTATTGTTGCGTGGTGAGGGCCCGGTCATTGGTAACGCCAG
TGATCCAGTCCACCATCTTACGGGCACCTCGCACGAGCATCCATGCGAGCTTGTCCGATG
TGGTCTTTGGTTCGCGGTGGCCCACCTGGACACCAAGAAGTTCCTCCTCGGTGTAGACGG
GCGCAGGGAACATGGACTTGGTAGTCCGGGTGCCCGGCGGATCTTTTCGGGGGACCTTAT
CCGTTGTGAGAGTCAACTGGCGTGTGGCAACATATTGGGGAGCAACGTGCGGCGCGCCGA
GGGTGGCTCTGTGGACGAGGAGTGCGGACGAGGCTCGGAGAGCTGGAGCCCTTCCGAGCT
GGAAGGCCACCTGCTTCGCAGTGTAGAGTCCAGGTTGTGATCGGATCGCAAGCATGACGG
GTTTATTCTGTCAGTACGAAGGTGTGCTAAAGAGATATGATATCTTGATGCTGGCTCTTC
AAGCGAGAAGAACTTGTGTGTGATTTTTCACCATGTCAGTTTCACTCGAGACTGTCCGGT
CTCGCTGGAGGGAGAAGGCTGGCTGGGCCTATATATACTCGAGCAAACCCGGAGACTTTG
ATGGTACAGGCAGCCAGAGCCAGCCACCATCTCACAAGCCTTGCCCATCTCCTCGTATTT
GCTTTGGTTGGATAGATCCGGAATGGGCGCCCCCTCGGCGAACGGAGGGCCAGCAAAATG
ATA
>comp205_c0_seq1 len=1234 path=[1:0-1233]
TGCTCACGGTTGGTTTTGAAGATTTTGGAATCGCCTAAATAGCTGAGAGGAGAGTGGTAA
TCTTCCCTCAATTGTCTGGGCTGACTTTCGGCTTCTCATCATCAACGTTGACAATGTAGG
GACCTTCAAAATCCCACACAGCCCTCCCACGCCTCGTCTTGCCTGGAGGCTCGCTCAACT
CGCATCCACCTGATAGTCGTCCTCGGCCTTTGGCAAGGATTCCAAGGCAGCACCGAGCCT
GCCATGCGGCCAATTCTCGAGGATTTTGGGCTTCAGCCTTGCCACCCTGCCTCGGTCAAG
GAGCCCACTCCCGGTCTGGGGAGCTAGTCTCCTCAGTGCGAGTAGCATCTGAATTCGTGT
CTGCTCTTTGAGCCCCTGCCGTTTCAGTTGTTCTTGATCCCCTTGCTCGCTACGACTCGT
GGTAGGAGAGGGGCTATGTTTGTCGCTAACGCGTGCCCGGCAGCCTCTGTAGCAAACGTG
CTTCGTATCTTAGGCAATGTTATGTACTTGATAGGCCGTTGACTGCAGAACACCGGATGC
TACATTCAACTTCATGAAAGCTTCTGGACTGGATGGTATCATGACCGTACCCGTAGTTGG
AACATCTATGCTTCTCACATGGCTAAAGACGAGCCATACTACCAGGCTAGGAGCGCGGAA
AAAGTGTTTCATTCTTTTTCCATCGTTCATTCCTTCGATACTCATAGCTCCAAGGCTACG
TCATTGCCTGCGCCTCAACTGACTCCGCTAAATATGTCTACCCCGCCCTAAGCCGTTTGA
GTTCTGCCTGCCACGAACCGTCCAGAACGCCATGATGGTGATGCGGGCAACCGCTCTACT
TGTTCATCTCCGCAGCCTTTGCCTTCCTCTCCTCCTTTGACCCCTCCTGGGGAACATCTT
TTGTCATCATGGTCGGGCCAGGGTGGGCCTTGTGGGCGGCCATCTTGGGGTCGACGCCCT
CCTTGATGGGCTGGATGGAGAACTCCTTCTCACCCTCGTTGTTCTTGTCCTTCTGATCCA
TGTTTGCTTGTTTGTTGATCGTGATAGTGGTGGTTTCTTTGCGCGGTCTGTTGTGTTTGA
ACTTCGAAAACGACCTGTATTCGCATGCGAATGAAGAGATACCCGTATCCTTTTAAGCTC
CAGCCTCCGTTTCTGAGATTATGTGGCAGATGACGTCGTCTCTGCCTTTTCTTGTTTCCC
CCACATTACACAGCAGGCTGCTGCGCAGCCCGTG
>comp208_c0_seq1 len=1907 path=[1885:0-1906]
AGTTGCTCGTCAAAGCGCACAAAACTCGGATACTACCTTTGTAGCTCCAGCAAATTCTGG
TTTCTCCATCATCAAAGAACGCCCACAATACACAAGATCCGAGTCCTAGATCTTGGACCC
TGATTTAACGTACTCGTCCTACCTTTGCCTCAGATAAAGCAGAGAGGTTGGCTTCAGCAT
AGATATGGCTGAACCCATTCGCAACAAGCGCCCGGAGTCAGGCACCGCCCCCACTCCTCA
AAATACCCCAGCCAGCAATGCGCCTATCTCATCGCATGCCCAGCAGCCAGGTGTGGCCAG
TATCAAAGAAGAGGATCTCGACCACGTAGCCGCGGCGAGAATCTTCGCTCAAGACCCGAA
GGTGATGCAGTTGATCCAAGGACGACTCGACAGTCTTGTTGGCCAATCTTCTGGCTACAT
CGAATCCCTTCCTCCCGCGGTTCGCCGCCGGGTCGCCGGCCTCAAGGGTATCCAGAAAGA
GCACTCCAAACTGGAAGCCGACTTCCAGGATGAAGTGCTCCAGCTGGAGAAAAAGTACTT
CGCCAAGTTTACACCTCTCTACATAAAACGCGCTGCCATCGTGAACGGCAAGTCGGAACC
CACTGATGATGAAGTCGCTGCCGGTGAGGAGGAAGACAATGACACTGAAGATGCACCCCC
CCTGGCGGATAAGCCTGTGGAATCGACCGCGGACGTAATTGCAGGTATCCCGGAGTTTTG
GCTTTCGGCCATGAAGAACCAATTGGCCCTATCCGAGACCATCACCGAGAATGACGAGGC
CGCACTCAAGTACCTTGTTGACATTCGGATGGAGTACTTGGACAAACCGGGGTTTCGGTT
GATATTCGAGTTCGCTAACAATGAATTCTTCACGAATAATACCATCACGAAGACCTACTT
CTACCAGAACGAGAGTGGTTATGGAGGAGATTTCATTTACGACCATGCCGAGGGGGACAA
GATCAACTGGAAGCCCGGGAAAGATTTGACGGTCAGGATTGAGAGCAAGAAGCAGAGGAA
CAAGACTACCCAACAAACCCGTATTGTCAAGAAGACAGTCCAAGTCCCATCCTTCTTCAA
CTTTTTCTCGCCTCCACAAGCTCCGACTGAGGATGATGACGCCGGATCTGAGATTGAAGC
TCGACTGGAGCTCGATTATCAGCTTGGCGAGGACATTAAGGAGAAGCTGATTCCCCGTGC
CATTGACTGGTTCACTGGTGAGGCTCTCCAGTACGAGGAGATGGGCGGTGATGAGGAATT
GGAGGGCGACTTCGATGTCGATGACGAGGATGACGACGACCTTAGTAGTGAAGGCGAGGA
CGGCGACGATTCGGAAGAAGATGATGAAGGAGGGAGACCTAACAAGGAGGCTGCTGAGTG
CAAGCAAAGTTGAGCTGCATGGTAGTGTTGTGTCATGTTTGCCGCCCCCAGATAATAATG
GTGCGGTGCCGGCCCGCTGGTTGAGGTGGTTTTTGTTGCCAGTGGCATGGTTGCTCTATC
ACCGGTTGCCTAAGCGTACGATAGTCAAGCAATGGACTTTCAAAACTTGATGCATGCCAT
GTCTGATCGCGGGCAGATGTGCTAGAGAGGCTGTCAATTTGGTCCAGGTTGTGGAAGAAC
CCCAGAAGGTCGCCAAATCGGGCTTGGTGGGCTGGACCCCCGCGAATGTCGGCGTGTCCT
CTGGACCGGATTGTCGTGGTAGGCTCGTGGTGCTCGATGTAAGGCATTGGTTGGTGTCTA
TACATTGGTACACCAAGTTCTGCAGACAGTTACTACGAAGATCCGCGTCAAAAGCTTTGC
GCTAGGACTTAATTACACAGACATATTTCTATACCGTTTAGCTATATACTCTGTTATATC
AAGCCTAGTCTATATTTATATATATTACGTTACTTTCTAAAAAAAAA
>comp209_c0_seq1 len=1649 path=[1627:0-1648]
CAGGCCCCAAACAAGGTTTCCGCCGTTCTCAATGGTTCGATTGCGCCTGCGCTGCGTCAA
ATCCACCCGTGCTCCAACAGCAGAACATTAACTGAGCTGCTCCGGCAAAGAAGCCAGCGA
TCCAATCCTCATTGTCAAGACTGCGACCGCTACTTTTCGAGCTTCAATCTCATTTTACCG
CGCCAAAATGTCTGACGAGAACGACGATGGACAGGAGCTCGTCACGAAGCCTTTCAAGTT
CGTGACAGCTGGAGTCGACCCTCGATTCCCGAACCAGAACCAGACGAGGCACTGCTGGCA
GAACTACGTCGACTACCACAAGTGCATCATTGCCAAGGGCGAGGATTTTGCTCCCTGCCG
ACAGTTCTGGCACGCCTACCGGTCCCTGTGCCCCTCCAGCTGGTGGCAGCGATGGGATGA
GCAGCGAGAGGCGGGCAACTTCCCGGTCAAGCTGGATCAGTAACTTCAATGAGGGATTGT
GCTATAGAAGCAAGTTGGTCGGCGAGATGGGGGTTGTGTGCATGTAGGCCCGATTCGGTT
ACTAGAAGGTATAGACGACGGCCAAATGAGATTTCTGCCGAAAGTGGCATCTTGCTTTCA
ATTACTAGCTCTGCGTACTAAGATGTGTGTGCCCGTCGGTAGAATGAGAGAGCTAAAGCA
ATATGCGAATTCAACAACAACTGACCTCCAACGCCAGTAGTACCATGCCTTCATACAATG
TTCCTTCCGACGCGCTATCGTTCAAGAGTCGTCTTCACTATCGGAGCTCATGAACTCGTC
TTCATCGTCGAATCCAAACAAAGTCTTCGGTTTGGGGGCTGCTTGTTGTTCTTTTCCCTT
CCCCTTTCCTTTGCTGTTATTCTCTGCTTCGGTAGGAGCAGGCTCTTCCTTCAAACATTC
[truncated: 16,923,423 more chars]
